# Supplementary material for: Genomic basis underlying the metabolome-mediated drought adaptation of maize
Source: Genome Biol. 2021 Sep 6;22:260. doi: 10.1186/s13059-021-02481-1 (PMC8420056; doi:10.1186/s13059-021-02481-1)
Supplement: Supplementary file 2 — Additional file 2. A master file for Table S1-13, about the information of the association population, the metabolomes, mGWAS, candidate genes and their genetic control. [file 13059_2021_2481_MOESM2_ESM.xlsx]

## Sheet: Table S1
Table S1. Summary of the 385 maize inbred accessions used for metabolite profiling.
a TST: tropical/subtropical, SS: stiff stalk, NSS: non-stiff stalk (NSS, SS indicate temperate maize)
b The survival rates of the maize accesions have been published previously (Wang et al., 2016).
c, d Phenotypes collected in this study (see Methods)
Name	Subpopulationa	RNA-seq	Survival rate (%)b	Dry mass (g, BLUP)c	Fresh weight (g, BLUP)d
150	Mixed			1.62433	14.1104
177	Mixed	Yes		1.29695	12.6546
238	NSS			1.07148	11.4262
268	NSS		55.04	1.06225	11.7452
647	NSS	Yes	14.8257	0.744962	9.75377
812	SS			1.75864	15.7432
832	SS
1323	Mixed			1.55799	12.8657
1462	Mixed			1.26539	12.6552
3411	SS	Yes		1.37804	13.2921
5213	Mixed	Yes		1.4457	14.7275
7381	Mixed	Yes		1.1749	11.6143
8902	Mixed	Yes		1.35672	13.66
526018	Mixed	Yes		1.72003	16.7633
04K5686	NSS	Yes		1.20604	12.417
04K5702	NSS			1.14149	12.59
05W002	Mixed	Yes	7.8756	1.57598	14.2848
05WN230	Mixed	Yes	27.12	1.8812	15.6033
07KS4	Mixed		15.3617	1.52528	14.6323
303WX	NSS	Yes	13.5453	1.13511	11.7238
384-2	Mixed			2.0417	16.0843
3H-2	NSS			1.15223	12.187
4F1	NSS	Yes	6.9092	1.38224	13.9897
835A	NSS	Yes	17.72	1.36814	12.4827
835B	Mixed	Yes	25.22	1.66924	14.2653
A619	NSS	Yes		1.02632	11.621
B11	TST		23.63	1.28755	12.3818
B110	SS			1.51604	13.4201
B111	Mixed	Yes	3.6893	1.68662	15.5713
B113	NSS			1.53435	14.2768
B114	NSS		10.8025	1.13209	11.7456
B73	SS	Yes		1.29959	12.5671
B77	NSS		9.8077	1.31244	13.4515
BGY	Mixed			1.03773	11.6338
BS16	NSS			1.94382	16.426
BT1	Mixed
BY4839	NSS			1.6104	15.4707
BY804	NSS		6.5875	1.31358	13.2668
BY807	NSS	Yes	5.2992	1.07551	11.4092
BY809	NSS		14.6373	1.22812	12.1665
BY813	NSS		32.99	1.17742	12.5805
BY843	NSS			1.14768	12.5179
BY855	NSS	Yes	31.7	1.42831	13.795
BZN	NSS			1.27412	12.8647
CHANG7-2	NSS	Yes		1.28772	12.9091
CHENG698	Mixed			1.669	15.0846
CI7	NSS	Yes	14.0345	1.35538	13.4007
CIMBL10	Mixed		14.5977	1.36528	12.63
CIMBL102	TST		9.3246	1.87768	14.9916
CIMBL104	TST
CIMBL105	TST		7.9307	1.21368	12.1873
CIMBL106	TST	Yes	5.702	1.65422	14.5687
CIMBL110	TST	Yes		1.91835	16.5214
CIMBL112	TST	Yes		1.1059	12.0081
CIMBL116	TST	Yes	8.5191	1.44671	13.3547
CIMBL117	TST			1.52435	14.1238
CIMBL118	TST			0.940714	11.2117
CIMBL119	TST			1.00718	11.2741
CIMBL12	TST	Yes	30.46	1.72742	15.6697
CIMBL120	TST		5.2992	2.44044	19.136
CIMBL121	TST	Yes	31.99	1.1979	12.3435
CIMBL122	TST		47.43	1.30568	13.4352
CIMBL123	TST		68.25	1.94097	16.1373
CIMBL124	TST		15.3615	1.13309	11.5201
CIMBL125	TST	Yes	25.27	2.12816	16.6535
CIMBL128	TST	Yes		1.50165	13.814
CIMBL129	TST	Yes	36.04	1.25599	12.988
CIMBL13	Mixed	Yes	3.8907	1.1482	11.8235
CIMBL130	TST	Yes
CIMBL131	TST
CIMBL133	TST		12.1054	1.53116	14.9632
CIMBL134	TST	Yes		1.55382	13.8542
CIMBL136	TST			2.00643	16.4788
CIMBL137	NSS		4.308	0.652263	9.40052
CIMBL138	Mixed			1.1703	12.2975
CIMBL139	Mixed	Yes	17.98	1.44192	13.28
CIMBL14	TST			1.43353	14.564
CIMBL140	TST			1.63071	14.0357
CIMBL141	Mixed		12.3215	1.02313	11.3013
CIMBL142	Mixed		23.06	1.38677	13.173
CIMBL143	Mixed			1.18531	11.6574
CIMBL145	Mixed		34.49	1.58069	14.4375
CIMBL146	Mixed	Yes		1.2281	12.4474
CIMBL147	TST		42.33	2.05027	17.1974
CIMBL149	TST		17.92	1.26539	12.1978
CIMBL150	Mixed	Yes	5.2992	1.26875	13.639
CIMBL151	TST			1.36881	13.853
CIMBL152	TST			1.16432	12.0222
CIMBL153	TST		54.27	1.1895	12.6808
CIMBL155	Mixed	Yes		2.15939	17.6752
CIMBL156	TST	Yes	10.8429	1.52278	14.7076
CIMBL157	TST	Yes	27.24	1.55147	14.0242
CIMBL16	TST	Yes	4.4014	1.96414	15.9128
CIMBL17	Mixed		61.85	1.81052	15.6074
CIMBL18	TST		22.75	1.45074	13.9526
CIMBL19	TST	Yes	74.2	1.69115	15.6275
CIMBL2	TST		52.19	2.00007	17.2539
CIMBL20	TST			1.66564	15.0713
CIMBL22	TST		65.65	1.2486	12.6252
CIMBL24	TST	Yes		1.82261	15.8192
CIMBL25	TST		13.752	1.53216	14.7629
CIMBL26	TST	Yes		1.8387	16.3286
CIMBL28	TST	Yes	13.3501	1.81002	16.5889
CIMBL29	TST	Yes	7.0476	1.3589	13.2582
CIMBL30	Mixed			1.32046	12.2125
CIMBL31	TST			0.992014	11.1564
CIMBL32	TST	Yes	53.2	1.39382	13.0733
CIMBL33	TST			2.39762	19.0668
CIMBL34	TST			1.58322	14.1791
CIMBL35	TST
CIMBL37	TST
CIMBL38	TST		9.727	1.57162	14.0823
CIMBL39	Mixed			1.97381	16.0572
CIMBL40	TST		25.35	1.29762	12.6009
CIMBL41	TST
CIMBL42	TST		49.19	1.57095	13.6422
CIMBL43	TST		9.5256	1.05721	11.6932
CIMBL44	TST			1.24935	12.4105
CIMBL45	Mixed	Yes		1.4138	13.5898
CIMBL46	TST		49.98	1.97293	16.6263
CIMBL47	TST		38.69	1.27278	12.2534
CIMBL48	TST		5.2992	0.91081	10.4852
CIMBL49	TST	Yes		2.0323	16.634
CIMBL5	TST	Yes	6.031	1.64146	14.0689
CIMBL51	TST		33.24	1.35672	13.103
CIMBL53	TST	Yes	41.41	1.28151	12.2873
CIMBL55	TST	Yes	82.98	1.43716	13.2091
CIMBL57	TST			1.36709	13.5722
CIMBL58	TST			2.03163	17.3293
CIMBL59	TST			1.81673	16.5653
CIMBL6	TST	Yes	21.86	1.43798	13.7463
CIMBL60	TST		48.77	1.63055	14.8025
CIMBL65	TST			1.41818	13.4511
CIMBL67	TST			1.69171	14.6564
CIMBL68	TST	Yes	11.3839	1.6645	13.8333
CIMBL69	TST		16.5699	1.56373	14.5247
CIMBL7	TST	Yes	19.33	1.66429	14.4522
CIMBL70	TST		77.91	1.41031	13.339
CIMBL72	TST	Yes		2.02894	16.2408
CIMBL73	TST			1.65471	14.5956
CIMBL74	TST		32.78	1.61501	14.9085
CIMBL75	TST	Yes	60.98	1.92955	16.0555
CIMBL76	TST			1.14485	11.7226
CIMBL77	TST	Yes	7.3119	1.69988	14.776
CIMBL8	Mixed	Yes		1.4474	14.1092
CIMBL80	TST	Yes		1.36926	13.0518
CIMBL83	TST	Yes	7.3699	1.89845	16.1743
CIMBL84	TST		3.6893	0.91719	10.5638
CIMBL87	TST	Yes	15.375	1.65825	14.0523
CIMBL88	TST		10.5723	1.50782	14.5531
CIMBL89	TST	Yes	14.96	2.05983	17.2124
CIMBL90	TST			1.37015	12.3646
CIMBL91	TST		65.64	1.44923	13.1376
CIMBL92	TST		52.6	1.4823	13.844
CIMBL93	TST		4.1501	0.927263	10.9502
CIMBL94	TST		45.91	1.0693	11.3316
CIMBL95	NSS	Yes	32.07	2.11834	16.3317
CIMBL96	TST	Yes	25.22	1.59378	13.9961
CIMBL97	TST			2.03062	17.7439
CIMBL99	TST	Yes	12.7403	1.08273	11.5044
CML113	TST	Yes		1.29056	12.6255
CML114	TST		12.669	1.79256	15.434
CML115	TST		13.6713	1.62249	14.4298
CML116	TST		11.368	1.70777	15.208
CML118	TST		63.47	2.08065	16.2344
CML122	TST		7.728	1.05721	11.2767
CML130	TST	Yes	32.04	1.82949	15.862
CML134	TST	Yes	3.8907	1.60637	13.7578
CML139	TST	Yes	5.2993	1.03303	11.1955
CML163	TST		10.93	1.56457	13.3014
CML165	TST	Yes	33.88	0.72309	9.78335
CML166	TST	Yes		1.71946	15.0586
CML168	TST			1.25341	12.3915
CML170	TST	Yes	40.24	1.40037	13.1017
CML171	TST	Yes	23.01	1.4964	13.3681
CML172	TST	Yes	25.02	1.47021	13.2978
CML191	TST			0.933643	10.9886
CML20	TST	Yes	7.1105	1.75764	15.0158
CML226	TST			1.42438	13.1385
CML26	Unknown	Yes
CML28	TST	Yes		0.896301	10.3499
CML285	TST	Yes
CML286	TST			1.59668	14.4782
CML287	TST	Yes		1.28467	12.9629
CML289	TST
CML290	TST	Yes	9.8419	1.20965	12.4112
CML298	TST		56.54	1.68377	14.4605
CML304	TST		31.96	1.37015	13.0398
CML307	TST	Yes		1.11748	11.5827
CML31	TST		16.0818	1.29494	12.9612
CML32	TST	Yes	26.83	1.48029	13.6664
CML323	TST	Yes	3.6893	1.3453	13.4467
CML324	TST		5.3113	1.33657	12.8622
CML325	TST	Yes	21.17	1.73682	14.8488
CML326	Mixed			1.97596	16.6927
CML360	TST	Yes	3.6894	1.2899	12.8468
CML361	TST	Yes	3.6893	1.62265	14.279
CML364	TST			1.6008	15.1366
CML40	TST	Yes
CML408	TST	Yes		2.23444	18.7155
CML411	TST		41.76	2.29534	18.5087
CML415	TST		15.1889	1.64952	14.3333
CML422	TST	Yes	5.335	1.21905	12.3729
CML423	TST	Yes	43.73	1.89799	15.8045
CML426	TST	Yes		2.6734	19.5717
CML428	TST	Yes		1.41582	13.7469
CML430	TST	Yes		1.84559	15.6729
CML431	TST		30.25	1.32583	13.4908
CML433	TST	Yes	17.23	1.57296	14.8112
CML465	TST			1.26533	12.4785
CML470	TST	Yes	32.64	2.58679	20.0316
CML479	TST		32.55	1.56373	14.7074
CML493	TST	Yes	34.05	1.06795	11.3239
CML496	TST	Yes	20.27	1.52394	14.1577
CML50	TST		26.67	1.41716	12.7485
CML51	TST	Yes		1.21637	12.5038
CML69	TST		53.68	2.44732	18.9525
D047	Mixed	Yes		1.44671	13.2378
D863F	Mixed	Yes	5.2995	2.01148	17.2252
DAN3130	NSS		28.81	1.47223	14.5703
DAN360	SS	Yes		1.49607	13.3074
DAN4245	Mixed			1.50362	13.1685
DAN598	NSS			1.50564	13.3001
DAN599	Mixed	Yes	8.9582	1.46283	13.2646
DE.EX	NSS	Yes		1.25532	12.4623
DH29	NSS			1.58236	14.0612
DH3732	Mixed	Yes		1.38728	13.394
DONG237	NSS		9.584	1.23987	12.965
DONG46	NSS	Yes		1.2674	12.8721
DSB	Mixed			1.62182	15.7793
EN25	Mixed		6.9094	0.987199	11.2074
FCD0602	SS	Yes	3.3966	1.54946	14.1449
GEMS1	NSS		17.74	1.41649	13.8019
GEMS10	SS	Yes	13.5507	2.0088	16.702
GEMS11	SS	Yes	21.43	1.34799	13.1394
GEMS15	SS		4.9775	1.65422	14.562
GEMS16	SS	Yes		1.48029	14.4119
GEMS18	SS			1.31307	13.1995
GEMS20	SS		14.8257	1.47223	13.6735
GEMS21	SS	Yes		1.52729	14.0759
GEMS23	SS	Yes	6.6685	1.43647	14.3899
GEMS24	Mixed	Yes		1.60654	13.906
GEMS25	Mixed		42.02	1.44066	14.3659
GEMS27	Mixed			1.14591	11.5045
GEMS3	Mixed			1.46417	13.448
GEMS30	Mixed	Yes	18.8	1.26472	12.1288
GEMS31	Mixed		5.2993	1.28016	11.9001
GEMS32	Mixed		7.6121	1.3809	13.0481
GEMS33	NSS		6.4673	1.21032	13.1292
GEMS35	NSS	Yes		1.36644	13.5547
GEMS36	NSS		15.7251	0.785902	10.1888
GEMS37	NSS	Yes	35.49	1.61325	14.0459
GEMS39	NSS		8.0366	1.31089	12.7941
GEMS40	NSS	Yes	12.343	1.17658	12.2547
GEMS41	NSS		61.45	1.59848	14.0855
GEMS43	NSS	Yes		1.36877	13.1518
GEMS44	NSS	Yes	10.3597	1.40944	13.3796
GEMS47	NSS	Yes		1.4086	13.1595
GEMS48	NSS	Yes	5.2995	1.26472	12.1352
GEMS49	SS	Yes	4.8572	1.57699	14.4541
GEMS5	SS		43.21	1.46518	13.7163
GEMS50	SS	Yes	6.9496	1.30837	12.8162
GEMS51	SS		59.86	1.88389	16.2306
GEMS52	SS			1.50849	14.1685
GEMS54	Mixed	Yes	4.1495	1.00527	11.5597
GEMS55	SS	Yes	29.19	1.23383	12.5389
GEMS56	NSS	Yes		1.68712	15.4666
GEMS57	NSS			1.44951	13.3976
GEMS58	NSS		25.75	1.09011	11.8222
GEMS59	NSS		39.83	1.49573	14.8431
GEMS6	SS			2.05312	17.33
GEMS60	NSS		14.8977	1.40694	13.6583
GEMS61	Mixed			1.35471	13.2352
GEMS62	SS	Yes	6.3237	1.42623	12.0183
GEMS63	SS	Yes	26.23	1.86038	16.3916
GEMS64	SS		8.2784	1.28486	12.8823
GEMS65	SS		17.11	1.31173	12.4249
GY1032	NSS	Yes		1.16046	11.8704
GY220	NSS	Yes		1.64714	14.3577
GY237	NSS			1.50916	14.1289
GY386	NSS		24.42	2.14512	17.7385
GY386B	NSS	Yes		2.06118	16.9722
GY462	NSS		3.6893	1.66782	15.5052
GY923	NSS			1.19387	12.6897
H21	NSS
HB	NSS			1.07064	11.7411
HTH-17	NSS		15.9257	1.16063	12.1934
HUANGC	Mixed			1.71197	15.1223
HYS	Mixed		5.7595	1.10153	11.7775
IRF291	NSS	Yes		1.2216	12.872
IRF314	NSS		8.5349	1.26304	12.8379
J4112	SS		5.2995	1.41044	13.9354
JH59	NSS	Yes		1.212	12.4731
JH96C	Mixed		49.65	2.02021	18.4907
JI63	NSS	Yes	13.3496	1.62131	14.4343
JI846	NSS		8.1973	1.48567	14.4072
JI853	NSS		35.89	1.3997	13.1867
JIAO51	Mixed	Yes	44.87	1.42119	13.8919
JY01	Mixed		9.4912	1.30031	13.0353
K10	NSS			1.27681	12.5409
K22	Mixed			1.62736	14.8578
L3180	Mixed	Yes		1.41985	13.6498
LG001	Mixed			1.46383	13.4505
LIAO138	Mixed		11.4175	2.33517	18.8324
LIAO159	Mixed	Yes	11.7391	1.43395	13.798
LIAO5114	SS	Yes		1.54979	15.0047
LIAO5262	Mixed		14.3559	1.73682	15.6129
LIAO5263	Mixed		8.5194	1.78718	15.8269
LK11	NSS			1.09011	12.2911
LX9801	NSS	Yes		1.13645	12.5869
LXN	Mixed	Yes		1.30165	12.9836
LY	TST	Yes		2.2022	17.5382
LY042	NSS		30.58	1.29158	13.7821
M153	Mixed			1.30803	13.8188
M165	NSS	Yes		1.50379	15.0312
M97	Mixed		6.3566	1.70123	16.1028
MN	Mixed			2.05883	16.8368
MO113	NSS		4.9775	0.971659	11.1563
MO17	NSS	Yes		1.26634	13.5847
NAN21-3	Mixed		12.4865	1.9356	16.672
NMJT	Mixed	Yes		1.40788	12.9795
P138	Mixed			1.24927	11.8669
P178	Mixed	Yes		0.905102	10.8749
QI205	Mixed		6.9092	1.2031	12.3307
QI319	Mixed	Yes		1.32096	12.9903
R08	NSS			1.89295	15.4573
RY697	NSS			1.6555	14.4258
RY713	NSS			1.55416	14.2707
RY729	NSS	Yes	17.89	1.31911	13.3854
RY737	NSS			1.48454	13.0627
S22	NSS	Yes	18.18	1.65825	14.5869
SC55	Mixed			1.55013	13.6083
SHEN137	Mixed			1.23786	11.8893
SHEN5003	Mixed			0.896582	11.409
SI434	NSS			1.53334	13.8581
SI444	NSS	Yes		1.32549	14.0266
SI446	NSS	Yes		1.87247	16.1169
SW92E114	TST	Yes	39.04	1.18934	11.7238
SY1039	NSS		21.48	1.06501	11.9357
SY1052	NSS	Yes	15.1208	1.4912	12.8338
SY1077	NSS			1.04836	10.9533
SY999	NSS			1.14384	11.7896
TIAN77	Mixed		28.04	1.29796	12.7913
TIE7922	SS	Yes		1.3537	13.5642
TT16	Mixed	Yes		0.993029	11.0517
TX5	NSS			1.69888	15.2602
TY10	Mixed	Yes		2.05429	17.528
TY11	Mixed		9.6407	1.9685	17.1479
TY2	Mixed	Yes	7.5133	1.349	13.4639
TY3	Mixed		6.9094	1.49506	13.9117
TY4	Mixed	Yes	26.46	1.40104	12.7395
TY5	Mixed		3.5284	1.1022	11.8043
TY6	Mixed	Yes	5.702	1.5236	13.8421
TY7	Mixed			1.24054	12.4374
TY8	Mixed	Yes		1.63525	15.0791
TY9	Mixed	Yes		1.67033	14.806
W138	NSS	Yes		1.23886	13.3949
WH413	Mixed	Yes		1.0102	11.3878
WU109	NSS		13.7518	1.55546	13.5495
XUN971	SS			1.30367	13.4703
XZ698	Mixed	Yes		1.58505	13.7105
YAN414	NSS			1.27983	12.9452
YE107	Mixed			1.16768	12.5431
YE488	SS
YE515	NSS		7.6336	1.22745	12.7085
YE52106	NSS		10.158	1.67504	15.3727
YE8001	Mixed	Yes	21.88	1.07929	11.612
YU374	NSS	Yes		1.2486	12.3856
YU87-1	Mixed	Yes		1.56808	14.2494
Z2018F	Mixed			1.53401	15.1932
ZAC546	SS	Yes		1.0928	11.6504
ZB648	NSS		32.91	1.5743	14.5218
ZHENG22	NSS	Yes		1.48848	13.4475
ZHENG28	NSS		5.2995	1.55949	13.5826
ZHENG29	SS			1.34262	13.4927
ZHENG30	Mixed		4.9775	1.36344	13.3841
ZHENG32	SS	Yes		1.20092	12.0228
ZHENG35	SS		4.8572	2.31502	18.5676
ZHENG58	NSS			1.48045	14.0321
ZHENG653	NSS			0.932661	10.8455
ZHI41	NSS			1.15626	12.2186
ZHONG69	Mixed	Yes	10.1297	1.94651	16.7512
ZI330	NSS			2.02105	16.6549
ZZ01	NSS		12.3432	0.979309	11.1898
ZZ03	Mixed	Yes	4.9775	1.48499	14.0305

## Sheet: Table S2
Table S2. Information of 3890 metabolites.
a Variable influence on projection (VIP) calculated from orthogonal parial least squares dis
b P value were calculated by paried t.test and adjusted by Benjamini & Hochberg method
c Formula were infered by software CpdDiscover (Thermo, USA)
d Fragments which relative intensity above 10% were selected and sorted by intensity.
Metabolite ID	ESI mod	Retention time	m/z	VIPa	log2FC (fold change)	FC	FDR_Treatb	Exact mass	Formulac	putative metabolite	Metabolite Class	Main Fragmentd
PP_Group_19908	pos	5.01043	179.07	0.221496	0.107816	1.0776	2.47161e-08	178.063	C10H10O3	Coniferylaldehyde	Polyphenols
PP_Group_00303	pos	2.72295	269.088	0.223786	0.208363	1.15538	0.000328712	268.081	C10H12N4O5	Inosine	Nucleic acid derivatives	136.062
PP_Group_05033	pos	5.04239	197.081	0.429444	0.729522	1.65809	4.67516e-38	196.074	C10H12O4	Xanthoxylin	Others	151.0388,179.07,125.0596,73.0284,197.0805
PP_Group_18511	pos	2.61435	268.104	0.214465	-0.0902852	1.06458	0.000248006	267.096	C10H13N5O4	Adenosine	Nucleic acid derivatives	136.062
PP_Group_18259	pos	2.72218	284.099	0.528291	0.15773	1.11553	2.70542e-11	283.091	C10H13N5O5	Guanosine	Nucleic acid derivatives	152.057
PP_Group_00753	pos	2.03607	180.102	0.0609656	-0.464209	1.37956	8.38076e-08	162.068	C10H13NO2	Salsolinol	Others	180.1019,163.0754,145.0648,181.1053
PP_Group_17218	pos	2.55106	348.07	0.321864	-0.30967	1.23942	3.26466e-06	347.063	C10H14N5O7P	3'-Adenosine monophosphate (3'-AMP)	Nucleic acid derivatives	136.062
PP_Group_01385	pos	1.12816	348.07	0.062458	-0.0571247	1.04039	0.309776	347.063	C10H14N5O7P	Adenosine 5'-monophosphate	Nucleic acid derivatives	136.062
PP_Group_16961	pos	1.18054	364.065	0.0191262	0.051791	1.03655	0.940589	363.058	C10H14N5O8P	Guanosine monophosphate (GMP)	Nucleic acid derivatives	152.057
PP_Group_03167	pos	2.45242	339.059	1.33594	1.61034	3.05324	1.7848e-39	338.052	C10H15N2O9P	1-(5-Phosphoribosyl)imidazole-4-acetate	Others	97.0284
PP_Group_07681	pos	0.815597	428.036	0.932603	-0.852524	1.80566	8.66476e-29	427.029	C10H15N5O10P2	Adenosine diphosphate (ADP)	Nucleic acid derivatives	136.0616,348.0697
PP_Group_01574	pos	4.65145	190.05	0.622238	-0.956074	1.94002	5.67688e-36	189.042	C10H7NO3	Kynurenic acid	Amino acid derivatives	190.0496,162.0548,191.053
PP_Group_19453	pos	4.30157	206.045	0.603934	-1.13451	2.19543	4.39283e-46	205.037	C10H7NO4	Xanthurenic acid	Amino acid derivatives	188.0704,146.0599,189.0737,206.0445
PP_Group_19454	pos	3.74464	206.045	0.385376	0.615137	1.5317	2.36056e-30	205.037	C10H7NO4	Zeanic acid	Amino acid derivatives	178.04951,206.04437,132.04419
PP_Group_19990	pos	4.54913	177.055	0.544165	-0.272417	1.20783	5.62159e-13	176.047	C10H8O3		Polyphenols	145.0284,177.0546,117.0334
PP_Group_19982	pos	7.23606	177.054	0.510028	0.896861	1.86201	2.15423e-34	176.047	C10H10O4	Methyl caffeate	Polyphenols	145.0281,177.0543,117.0333,146.0315
PP_Group_00724	pos	4.8034	144.081	0.807952	0.889326	1.85231	3.68468e-36	143.073	C10H9N	1-Naphthylamine	Others	144.0807,145.0842
PP_Group_19438	pos	5.10435	207.065	1.09798	1.12074	2.17459	7.97187e-79	206.058	C11H12O5	6,8-Dimethoxy-isocoumarin|6,8-Dimethoxycoumarin	Others
PP_Group_01555	pos	7.04301	207.065	1.41771	1.45102	2.73401	5.1662e-73	174.031	C11H12O5	Sipinic acid	Polyphenols	175.039,207.0652,147.044,119.0492,176.0424,192.0415
PP_Group_19666	pos	5.57981	193.086	0.165516	0.42412	1.34175	0.00018709	192.079	C11H12O3	Myristicin	Others	193.0859,194.0894
PP_Group_19096	pos	5.10474	225.076	1.10747	1.32053	2.49757	1.40139e-80	224.068	C11H12O5	Sipinic acid	Polyphenols	207.0652,175.039,208.0685
PP_Group_04135	pos	3.42694	208.097	0.594854	1.11667	2.16847	8.4895e-46	207.089	C11H13NO3	Methylone	Others	208.0966,209.1
PP_Group_00249	pos	1.71228	224.091	0.24253	-0.631144	1.54879	8.09188e-13	223.084	C11H13NO4	N-Acetyl-L-tyrosine	Amino acid derivatives	178.0862,224.0916,225.095,179.0896,137.0596
PP_Group_18652	pos	1.05898	256.081	1.32888	0.790334	1.72948	3.07041e-41	255.074	C11H13NO6	Nicotinate ribonucleoside	Nucleic acid derivatives	123.0553,124.0394,133.0496
PP_Group_00936	pos	1.02845	255.097	0.963042	0.748382	1.67991	1.02213e-39	254.09	C11H14N2O5	Nicotimide riboside	Nucleic acid derivatives	124.0394,123.0553
PP_Group_19615	pos	13.543	195.101	0.087829	0.0303161	1.02124	0.414545	194.094	C11H14O3	4-Ethoxy ethylbenzoate	Others	167.0703,113.9637,95.0491,195.1019,168.0737
PP_Group_17436	pos	0.811727	335.063	0.273952	0.32606	1.25359	0.58109	334.056	C11H15N2O8P	β-Nicotimide mononucleotide	Nucleic acid derivatives	123.0552,97.0283
PP_Group_01938	pos	4.31546	298.096	0.707625	-0.217118	1.16241	8.1438e-15	297.089	C11H15N5O3S	5'-S-Methyl-5'-thioadenosine	Nucleic acid derivatives	136.062
PP_Group_18285	pos	1.67033	282.119	1.34392	-0.702824	1.62769	1.94839e-70	281.112	C11H15N5O4	1-Methyladenosine	Nucleic acid derivatives	150.0775,282.1196
PP_Group_01287	pos	2.5832	314.091	1.31054	0.494576	1.40891	2.28734e-37	313.084	C11H15N5O4S	5'-Deoxy-5'-(methylsulfinyl)adenosine	Nucleic acid derivatives	136.0617,97.0284,314.0914
PP_Group_04469	pos	1.53399	290.134	1.57312	1.02322	2.03246	2.06332e-65	289.127	C11H19N3O6	Ophthalmic acid	Amino acid derivatives	58.0654,161.0919,215.1023
PP_Group_17842	pos	0.684177	310.113	2.1197	2.08379	4.23918	3.5521e-113	309.105	C11H19NO9	N-Acetylneuraminic acid	Amino acid derivatives	292.1018,273.1074,274.0897,225.0864,226.0705,148.0602,130.0497,208.0599,291.1179,97.0283,256.0808,293.1044,160.0602,246.0964,238.0707
PP_Group_03923	pos	1.50534	229.155	0.880468	0.437718	1.35446	9.19516e-49	228.147	C11H20N2O3	Leucyl-Proline	Amino acid derivatives	229.1547,230.158
PP_Group_03945	pos	7.34348	189.091	0.116512	-0.277437	1.21204	1.89107e-09	188.084	C12H12O2	5-Phenylcyclohexane-1,3-dione	Others	189.0906,157.0645,190.094,129.0697,174.0672
PP_Group_19480	pos	4.37523	204.102	0.267622	-0.390728	1.31105	5.56745e-11	203.095	C12H13NO2	4-methyl-7-ethylaminocoumarin	Others	204.1015,147.0437,205.105
PP_Group_05010	pos	3.87544	204.102	0.145696	0.0433542	1.03051	0.205968	203.094	C12H13NO2	Indole-3-butyric acid	Others	204.1018,147.044,205.1051
PP_Group_00708	pos	3.80149	208.133	1.35707	2.8158	7.0411	2.0755e-53	190.099	C12H14O2	Salsolidine	Others	208.1331,191.1066,209.1366,192.11
PP_Group_18778	pos	5.7808	245.186	0.30338	-0.282773	1.21653	0.00109973	244.178	C12H24N2O3	Isoleucyl-Leucine	Amino acid derivatives	86.0965
PP_Group_01590	pos	6.38344	213.102	2.30573	3.22863	9.37378	9.03768e-147	212.095	C13H12N2O	Harmine	Others	213.1021,195.0916,214.1055,196.0951
PP_Group_18959	pos	6.89485	233.081	0.521466	-0.737425	1.6672	1.62364e-26	250.084	C13H14O5	Mono-Me ether-6,7-Dihydroxy-2,3-dimethyl-1,4-naphthoquinone	Others
PP_Group_18711	pos	6.89505	251.091	0.552621	-1.00537	2.00745	1.1769e-38	250.084	C13H14O5	Citrinin	Polyphenols
PP_Group_19739	pos	5.80024	189.127	1.27644	1.28595	2.43842	6.26983e-93	188.12	C13H16O	Cyclohexyl phenyl ketone	Others	189.1273,171.1168,190.1307
PP_Group_00830	pos	4.47783	235.144	1.15484	1.72935	3.31578	3.21156e-45	217.11	C13H15NO2	Coumaroyl putrescine	Phenolamides	147.044,235.1439,218.1174,89.1073,72.0809
PP_Group_00187	pos	3.98479	235.144	0.806017	0.886584	1.84879	9.85284e-37	234.137	C13H18N2O2	Coumaroyl putrescine	Phenolamides	147.0437,89.1071,235.1436,72.0807,218.117,148.0471
PP_Group_04527	pos	3.41002	259.06	0.233874	-0.508374	1.42245	0.000152198	258.052	C14H10O5	Alternariol	Others	213.0541,259.0595,214.0574
PP_Group_05149	pos	5.95025	243.113	2.10697	2.85147	7.21735	1.73002e-114	242.105	C14H14N2O2	4-(Benzyloxy)-N'-hydroxybenzenecarboximidamide	Others	195.0914,243.1124,225.1019,244.1159,196.0949
PP_Group_18069	pos	4.0773	295.081	0.00132214	-0.0783084	1.05578	0.305283	294.074	C14H14O7	nigrospoxydon C	Polyphenols	163.039,193.0495,295.0811,103.0389,164.0425
PP_Group_18949	pos	7.987	233.117	0.0968791	-0.0453379	1.03192	0.0624578	232.11	C14H16O3	fraxinellone	Others	173.0961,163.1117,233.1172,215.1065,145.1013,187.1119,174.0996
PP_Group_00861	pos	4.88372	265.154	1.99773	3.68799	12.8883	2.37412e-114	264.147	C14H20N2O3	Feruloyl putrescine	Phenolamides	177.0545,265.1544,178.058
PP_Group_04457	pos	2.41306	385.128	1.47406	-0.973561	1.96368	4.17525e-51	384.121	C14H20N6O5S	S-Adenosylhomocysteine	Amino acid derivatives	134.0268,136.0616,250.0739
PP_Group_19006	pos	12.8891	230.248	0.846138	-0.188048	1.13922	4.96743e-20	229.24	C14H31NO	N,N-Dimethyldodecylamine N-oxide	Others	230.2478,231.2513,58.0655
PP_Group_17094	pos	3.36864	355.065	0.669201	-0.386687	1.30739	2.09025e-58	354.058	C15H14O10	2-Caffeoylisocitrate	Polyphenols	163.039
PP_Group_17364	pos	3.89569	339.071	0.368739	0.400731	1.32018	0.000563745	338.063	C15H14O9	2-Oxo-2H-chromen-7-yl D-glucopyranosiduronic acid	Others	303.0493,291.0493,339.0704,207.0285,261.0388,304.0526,235.0233,275.0545,219.0287,249.0389,321.0598,285.0387,85.0283,273.039,257.0442
PP_Group_02021	pos	4.53984	341.086	0.425417	0.336983	1.26311	1.95569e-08	340.079	C15H16O9	Esculin	Polyphenols	179.0338,180.0372
PP_Group_17743	pos	1.91393	316.139	0.0609465	0.157525	1.11537	0.000445485	315.131	C14H21NO7	parazoanthine B	Others	137.0595,154.0861
PP_Group_03804	pos	3.36336	292.117	2.12009	2.64255	6.24435	3.31311e-95	291.11	C15H17NO5	Obscurolide A1	Others
PP_Group_00217	pos	6.00474	324.107	1.317	1.50115	2.83068	2.78416e-79	323.1	C15H17NO7	(E)-N-(isoferuloyl)-glutamic acid	Phenolamides	177.0546,178.0579
PP_Group_01488	pos	3.40889	413.141	0.636861	0.714798	1.64125	8.21349e-36	412.134	C15H20N6O8	N-[(9-beta-D-ribofuranosylpurin-6-yl)carbamoyl]threonine	Nucleic acid derivatives	413.1413,414.1447,251.0886
PP_Group_03666	pos	4.70024	413.141	0.072033	0.00206592	1.00143	0.246969	412.136	C15H20N6O8	N6-Threonylcarbamoyladenosine	Nucleic acid derivatives	281.0987,162.0408,136.0616,120.0654,282.1015
PP_Group_05571	pos	3.88054	335.077	0.899665	-1.05009	2.07066	4.82795e-24	334.069	C16H14O8	5,5'-Dehydrodivanillate	Flavonoids	335.0764,173.0242,185.0419,336.0798
PP_Group_17946	pos	5.18625	303.134	2.38526	5.63566	49.7166	2.72875e-94	302.126	C16H18N2O4	4-[Formyl(6-methoxy-8-quinolinyl)amino]pentanoic acid	Others	285.1226,303.1332,286.1259,304.1364,195.0912
PP_Group_17355	pos	7.91712	339.107	1.12616	-1.06868	2.09751	6.15011e-64	338.1	C16H18O8	4-Methylumbelliferyl-α-D-glucopyranoside	Polyphenols	177.0546,127.039,99.044,178.0579
PP_Group_02981	pos	4.19525	355.102	0.997032	0.750796	1.68272	7.66879e-45	354.094	C16H18O9	Chlorogenic Acid	Polyphenols	163.039
PP_Group_03535	pos	5.12283	355.102	0.961576	0.770277	1.7056	4.29138e-48	354.094	C16H18O9	Biflorin	Polyphenols
PP_Group_00912	pos	4.54313	370.113	0.215273	0.142285	1.10365	7.49205e-09	369.106	C16H19NO9		Others	208.06,162.0547,190.0495,85.0283,209.0635
PP_Group_03822	pos	3.88737	382.172	0.487185	0.218364	1.16341	7.06113e-21	381.164	C16H23N5O6	Zeatin-7-N-glucoside	Others	220.1189,136.0616,382.1714,202.1083,221.1221
PP_Group_01207	pos	4.23598	373.19	0.470133	-0.212234	1.15848	1.04183e-12	372.183	C16H28N4O4S	Biocytin	Others	373.1902,310.1582,374.1931,311.1609
PP_Group_02747	pos	12.8258	272.258	1.49426	-0.360828	1.28416	4.05549e-55	271.251	C16H33NO2	Myristoyl Ethanolamide	Others	272.2581,273.2615
PP_Group_18823	pos	12.8814	242.284	0.241102	-0.0348797	1.02447	0.0120906	241.277	C16H35N	N,N-Dimethyltetradecylamine	Others	242.284,243.2876
PP_Group_03931	pos	13.514	258.279	1.36308	-0.334096	1.26059	3.7389e-46	257.272	C16H35NO	N,N-Dimethyltetradecylamine-N-oxide	Others	258.2791,259.2824
PP_Group_05395	pos	6.26246	329.065	0.214947	0.232608	1.17496	0.00185312	328.057	C17H12O7	Aflatoxin G1	Others	329.0648,330.0682
PP_Group_00966	pos	8.07789	331.08	0.0039575	0.0424697	1.02988	0.449775	330.073	C17H14O7	Malvidin	Flavonoids
PP_Group_17508	pos	10.799	331.081	0.328688	-0.177367	1.13082	2.3861e-07	330.073	C17H14O7	Aflatoxin G2	Others	331.0804,332.0838
PP_Group_18257	pos	8.74946	284.128	1.11213	2.05287	4.14931	1.14101e-19	283.12	C17H17NO3	N-p-Coumaroyltyramine	Phenolamides	147.0439,284.1278,121.0647
PP_Group_16884	pos	8.1424	369.117	0.328894	0.36865	1.29114	1.8234e-10	368.11	C11H21N4O8P	Glycylglycyl-N~5~-(phosphonoacetyl)-L-ornithine	Others	207.0648,175.0388,208.0683
PP_Group_02223	pos	5.35878	369.118	0.315593	0.581	1.49589	8.63204e-13	368.111	C17H20O9	1,3,5-Trihydroxy-4-{[(2E)-3-(3-hydroxy-4-methoxyphenyl)-2-propenoyl]oxy}cyclohexanecarboxylic acid	Polyphenols	207.0649,208.0684,175.0388
PP_Group_02299	pos	4.17257	369.118	0.259174	1.42889	2.69239	4.79295e-15	368.111	C17H20O9	4-O-feruloyl-D-quinic acid	Polyphenols	207.0651,230.1004,333.1149,350.1422,189.0739,229.0972,277.1262,332.1319,259.1155,188.0705,351.1448,334.1181,203.09,304.1376,208.0679
PP_Group_04853	pos	8.76461	369.117	0.0493644	0.139157	1.10126	0.544477	368.111	C17H20O9	Methyl chlorogenate	Polyphenols	207.0648,175.0388,208.0682
PP_Group_03154	pos	6.14644	369.117	1.68983	2.08029	4.22892	6.46766e-103	368.11	C17H20O9	3-O-Feruloylquinic acid	Polyphenols	177.0544,178.0578
PP_Group_16817	pos	6.80934	371.132	0.276441	0.452242	1.36817	2.45533e-10	370.125	C17H22O9	sipaldehyde glucoside	Polyphenols	193.0859,167.0703,161.0598,371.1468,194.0893
PP_Group_03377	pos	9.54231	321.181	0.162665	0.0623588	1.04417	0.218639	320.174	C17H24N2O4	6-O-methyl-3-epidiatretol|lepistamide C|rel-(3R,6R)-3,6-dimethoxy-3-(2-methylpropyl)-6-(phenylmethyl)piperazine-2,5-dione	Others	166.0864,128.107,120.0809,86.0965,156.1021
PP_Group_17865	pos	6.25446	308.185	0.106193	-0.14208	1.10349	0.00332519	307.178	C17H25NO4	Buflomedil	Others	308.1852,309.1885,149.0597,291.1581,273.1482
PP_Group_03020	pos	7.25873	328.118	0.271809	0.435611	1.35248	1.66977e-05	327.11	C18H17NO5	(2S)-3-(4-hydroxyphenyl)-2-[[(Z)-3-(4-hydroxyphenyl)prop-2-enoyl]amino]propanoic acid	Phenolamides	147.044
PP_Group_00256	pos	5.82885	360.107	0.157245	0.227998	1.17121	2.51372e-05	359.1	C18H17NO7	trans-Clovamide	Phenolamides	163.039
PP_Group_02908	pos	9.05912	314.138	2.02517	3.67317	12.7566	3.30265e-113	313.131	C18H19NO4	feruloyltyramine	Phenolamides	177.0547,314.1384,121.0648,178.058
PP_Group_02782	pos	13.6104	300.289	1.06718	-0.244741	1.18488	1.30923e-28	299.282	C18H37NO2	Sphingosine	Lipids	300.2896,301.2931
PP_Group_03099	pos	13.184	302.305	1.64371	1.08541	2.12198	7.88024e-65	301.298	C18H39NO2	2-Amino-1,3-octadecanediol	Lipids	302.3047,303.308
PP_Group_17694	pos	13.2031	318.3	1.96434	1.4201	2.67603	3.53323e-103	317.293	C18H39NO3	2-Amino-1,3,4-octadecanetriol	Lipids	60.0446,318.2996,300.289,282.2785,319.303
PP_Group_03148	pos	14.5186	399.25	0.407293	-0.119353	1.08625	5.39342e-06	398.243	C18H39O7P	Tris(2-butoxyethyl) phosphate	Others	199.073,101.0961,57.0703,83.0856,299.1616,143.0105,55.0546
PP_Group_03057	pos	6.91919	433.112	0.729622	-0.950769	1.9329	1.74883e-59	432.105	C21H20O10	Isovitexin	Flavonoids	283.0595,313.0697,337.0698,379.0804,397.0909,367.08,284.0629,314.0729,338.0729,361.0699,415.1009,349.0702,380.0837,323.0907
PP_Group_15738	pos	7.70594	433.112	0.0520822	0.109963	1.0792	0.65898	432.105	C21H20O10	Vitexin	Flavonoids	397.0915,329.0652,353.0652,379.0808,398.095,299.0548,330.0684,380.0848
PP_Group_04763	pos	8.12527	449.108	0.692066	0.586481	1.50158	6.23866e-18	448.1	C21H20O11	Luteolin 8-C-glucoside	Flavonoids	413.0859,395.0755,299.0544,367.0806,414.0891,396.0789,287.0541,329.0647,339.0858,300.0582,327.0496
PP_Group_00211	pos	6.27234	449.107	0.255281	-0.291703	1.22408	2.90411e-07	448.1	C21H20O11	Luteolin 6-C-glucoside	Flavonoids	299.0547,329.0649,353.0652,413.086,395.0755,383.0759,300.0583,330.0685,354.0676,377.0642,365.0642
PP_Group_03245	pos	7.62915	449.107	0.270517	0.249881	1.18911	3.68201e-09	448.1	C21H20O11	Luteolin 5-O-glucoside	Flavonoids	287.0544,288.0575
PP_Group_00589	pos	7.04783	465.103	0.445031	0.587049	1.50217	7.28219e-19	464.095	C21H20O12	Quercetin-3β-D-glucoside	Flavonoids	303.0492,304.0526
PP_Group_04445	pos	6.20297	445.113	0.57332	0.287628	1.22063	1.67388e-15	444.105	C22H20O10	chrysin-7-O-methylglucuronide	Flavonoids	337.0702,409.0914,427.1022,391.081,355.0809,379.0809,307.0598,444.1922,325.07,338.0735,392.0844,410.0949,428.1055,367.0808,356.0842,445.1117,380.0844
PP_Group_03519	pos	7.79127	479.118	0.17465	0.337569	1.26363	0.000463603	478.111	C22H22O12	isorhamnetin 3-glucoside	Flavonoids	317.0652,318.0683
PP_Group_17051	pos	13.8841	356.352	1.60429	1.62886	3.09269	1.92675e-55	355.345	C22H45NO2	Arachidoyl ethanolamide	Lipids	356.352,357.3553
PP_Group_06348	pos	8.53685	491.118	0.408836	-0.312109	1.24152	1.33425e-14	490.111	C23H22O12	3'-hydroxy-5,4'-dimethoxy-6,7-methylenedioxyflavone-3-O-beta-D-xylopyranoside|viviparum B	Flavonoids
PP_Group_03366	pos	7.47932	493.133	0.294004	0.276082	1.2109	3.47292e-11	492.126	C23H24O12	Tricin 5-O-β-D-glucoside	Flavonoids	331.0809,332.0842
PP_Group_04268	pos	8.07514	493.133	0.171524	-0.119135	1.08608	0.00171827	492.126	C23H24O12	Tricin 7-O-β-D-glucoside	Flavonoids	209.0804,181.0856,177.0544,331.0802
PP_Group_14552	pos	8.48207	509.129	0.110337	0.128892	1.09345	0.00605956	508.122	C23H24O13	Syringetin-3-O-glucoside	Flavonoids	347.0753,348.0788
PP_Group_02474	pos	5.28504	509.129	0.046063	-0.340844	1.2665	0.0029599	508.122	C23H24O13	Myricetin 3',4'-dimethyl ether-O-glucoside	Flavonoids	347.0752,348.0785,153.018
PP_Group_03287	pos	5.08041	531.17	0.427979	0.85487	1.8086	2.32527e-17	530.164	C23H30O14	3-(4-O-beta-D-glucopyranosylferuloyl)quinic acid	Polyphenols
PP_Group_00057	pos	5.09018	501.102	0.360009	0.717705	1.64456	4.56977e-11	500.095	C24H20O12	6-(beta-D-glucopyranosyl)oxy-7-hydroxy-3-[(2-oxo-2H-1-benzopyran-7-yl)oxy]-2H-1-benzopyran-2-one|daphneretusin A	Others	147.044
PP_Group_03118	pos	14.1869	496.339	1.58253	1.30727	2.47473	3.87075e-61	495.332	C24H50NO7P	LysoPC(16:0)	Lipids	184.0733,104.1069,496.3396
PP_Group_05702	pos	7.55897	499.123	0.206481	0.189692	1.14052	0.00617895	498.116	C25H22O11	3,5-dicaffeoyl shikimic acid	Polyphenols
PP_Group_03028	pos	6.84975	535.145	0.1404	-0.181252	1.13387	3.05137e-07	534.136	C25H26O13	Flavone base + 3O, C-Pen, C-Pen	Flavonoids	481.1128,409.0912,379.0806,469.1127,391.0807,451.1021,397.091,499.1232,463.1025,433.0911,427.1019,482.1147,445.0915,325.0705,500.1266,470.1153,410.0948,349.0693,452.104,434.0956,398.095,380.0837,464.1046
PP_Group_00971	pos	5.86549	536.176	0.534967	1.32979	2.51366	2.19069e-19	535.169	C25H29NO12	davallioside A, B	Others	177.0544,178.0578
PP_Group_03067	pos	11.1259	497.144	0.197692	-0.0638276	1.04524	0.0111045	496.136	C26H24O10	pseudonocardone A	Others	331.0804,332.0839
PP_Group_03996	pos	8.08845	531.147	0.00728855	0.0156142	1.01088	0.874594	530.14	C26H26O12	Thermopsoside, crotonoyl	Flavonoids	531.1464,532.15
PP_Group_03397	pos	8.49724	547.144	0.390832	0.418926	1.33693	1.16651e-15	546.137	C26H26O13	Eudiposide	Flavonoids
PP_Group_03300	pos	8.78639	579.133	0.35768	-0.290064	1.22269	1.22331e-14	578.127	C26H26O15	Tricin O-malonylhexoside	Flavonoids	331.0808,332.0842
PP_Group_13550	pos	7.30703	565.154	0.474916	0.438162	1.35488	2.60652e-13	564.148	C26H28O14	C-pentosyl-C-hexosyl-apigenin	Flavonoids	383.0754,353.065,419.0966,401.0861,384.0789,299.0545,329.065,85.0284,71.0492,354.0683,420.0998
PP_Group_02907	pos	6.21419	565.154	0.124643	-0.045496	1.03204	0.000736298	564.148	C26H28O14	C-pentosyl-apigenin O-hexoside	Flavonoids	409.0907,427.1017,379.0801,391.0799,511.1218,481.1125,325.0696,410.0949,397.0908,433.0902,428.1054,493.1113,349.069,380.0828,499.1232,475.0998,512.1276,529.1339,457.1013,337.0692,355.0798,421.0917,451.0992,392.0828,445.1034,469.1116,403.0791,295.0592
PP_Group_03543	pos	8.70626	567.171	0.112248	-0.0777885	1.0554	0.206615	566.164	C26H30O14	chrysosplenoside H	Flavonoids	331.0809,405.1178,406.1212,332.0843
PP_Group_03610	pos	7.63524	567.171	0.374734	-0.236162	1.17786	2.24791e-14	566.164	C26H30O14	8-C-alpha-L-arabinopyranosyl-7-O-beta-D-glucopyranosylnaringenin	Flavonoids	405.1174,331.0805,406.1209
PP_Group_03378	pos	13.9185	520.339	1.12024	0.940046	1.91859	2.22386e-29	519.333	C26H50NO7P	LysoPC(18:2(9Z,12Z))	Lipids	184.0729,104.1067,520.3377
PP_Group_01808	pos	15.001	524.37	1.67197	1.91875	3.78096	1.11347e-64	523.363	C26H54NO7P	1-Stearoyl-sn-glycero-3-phosphocholine	Lipids	184.0734,104.107,524.3714
PP_Group_14234	pos	9.14788	527.154	0.0402306	-0.184532	1.13645	0.000792851	526.147	C27H26O11	Flavone base + 3O, 2MeO, O-guaiacylglycerol	Flavonoids
PP_Group_02884	pos	11.2967	527.154	0.13517	0.0526566	1.03717	0.175733	526.148	C27H26O11	Flavone base + 3O, 2MeO, O-guaiacylglycerol	Flavonoids	331.0804,332.084
PP_Group_04762	pos	6.06386	639.118	0.562455	0.481421	1.39612	5.72867e-17	638.112	C27H26O18	scutellarein 6,7-di-O-beta-D-glucuronide|scutellarein-6,7-di-O-beta-D-glucuronide|scutellarein-6,7-di-O-beta-glucuronide	Flavonoids	287.0548,288.0582
PP_Group_03527	pos	8.73052	561.16	0.493324	0.5462	1.46023	1.47975e-11	560.153	C27H28O13	cassiaoccidentalin A	Flavonoids	397.0916,353.0652,415.1017,398.0945,313.0704,85.0284,379.0816,351.0857,71.0492,354.0687,283.0597
PP_Group_02998	pos	8.04979	577.155	0.597611	0.646487	1.56535	3.16337e-16	576.148	C27H28O14	8-C-beta-D-<6''-O-(3-hydroxy-3-methyl)glutaroyl>glucopyranosylapigenin|8-C-beta-D-[6''-O-(3-hydroxy-3-methyl)glutaroyl]glucopyranosylapigenin	Flavonoids	413.0861,369.0603,431.0967,329.0652,414.0897,367.0813,370.064,85.0284,71.0492,395.0759,299.0547
PP_Group_03017	pos	6.49851	577.155	0.412107	0.433883	1.35086	4.50083e-27	576.146	C27H28O14	luteolin 8-C-beta-[6-deoxy-2-O-(alpha-L-rhamnopyranosyl)-xylo-hexopyranos-3-uloside]	Flavonoids	353.0653,323.0549,407.0756,481.1127,419.075,541.1342,409.0905,377.0652,437.0862,482.1161,457.1133,427.1025,439.1017,463.1014,354.0676,408.0793,523.1219,324.0577,401.0644,505.1123,391.0786,421.0929,420.0775
PP_Group_05709	pos	5.70657	577.155	0.103347	-0.0632334	1.0448	0.221328	576.148	C27H28O14	luteolin 8-C-beta-[6-deoxy-2-O-(alpha-L-rhamnopyranosyl)-xylo-hexopyranos-3-uloside]	Flavonoids	379.0803,427.1015,457.1119,409.0909,481.1117,439.1015,325.0697,421.0907,391.0799,523.1226,403.0804,541.1331,349.0689,428.1053,463.1015,380.0834,499.1219,482.1145,458.1156,511.1232,559.144,410.0945,505.1119,337.0697,445.0898,440.1054,307.06,361.0682,295.0586,422.094,524.1231
PP_Group_03476	pos	9.03537	563.175	0.379852	0.439629	1.35626	5.35391e-13	562.167	C27H32O14	6-[4,5-dihydroxy-6-methyl-3-[(2S,3R,4R,5R,6S)-3,4,5-trihydroxy-6-methyloxan-2-yl]oxyoxan-2-yl]-5,7-dihydroxy-2-(4-hydroxyphenyl)chromen-4-one	Flavonoids	381.096,337.0699,417.1171,313.0699,382.0992,399.1064,85.0283,363.0856,338.0736,418.1206,71.0492
PP_Group_03703	pos	6.81172	579.17	0.248571	0.232141	1.17458	6.48354e-06	578.163	C27H30O14	Vitexin-2''-O-rhamnoside	Flavonoids	313.0707,337.0706,415.102,367.0815,283.0601,397.092,85.0284,379.0811,433.1125,71.0492,314.0738,338.0745,398.0948,129.0548,368.0849,416.1076
PP_Group_02931	pos	7.70796	579.17	0.247589	0.249985	1.1892	4.35366e-06	578.163	C27H30O14	Kaempferitrin	Flavonoids	397.0914,329.065,353.0652,433.1126,398.0948,415.1019,85.0284,379.0806,71.0492
PP_Group_03471	pos	8.31366	579.17	0.421057	0.614453	1.53098	2.9284e-12	578.163	C27H30O14	Rhoifolin	Flavonoids	397.0916,353.0653,433.1125,329.0652,415.1023,398.0944,85.0285,354.0686,434.1157,71.0493,379.0813
PP_Group_00370	pos	6.24641	595.165	0.309373	0.330713	1.25764	5.39207e-07	594.158	C27H30O15	di-C,C-hexosyl-apigenin	Flavonoids	329.0648,353.0649,383.0751,431.0963,413.0858,299.0543,395.0751,449.1069,85.0283,71.0491,330.0683,354.0685,384.0786,432.0998,414.0891,129.0544
PP_Group_02802	pos	7.37631	595.165	0.390733	0.462946	1.37835	9.40508e-28	594.158	C27H30O15	Luteolin-O-rutinoside	Flavonoids	287.0544,288.0576,85.0283
PP_Group_03105	pos	5.70735	595.165	0.188055	-0.083991	1.05995	5.36238e-06	594.155	C34H26O10	C-pentosyl-chrysoeriol O-hexoside	Flavonoids	457.1118,427.1015,379.0801,409.0905,325.0697,439.101,421.0904,481.1118,355.0803,337.0696,391.0803,523.1215,403.0798,458.1149,541.1325,380.0839,428.1043,410.0933,349.0689,307.0593,440.1051,505.1126,463.1011,361.0701,511.1227,499.1217,326.073,559.1431,422.0925,482.1161,295.0591,475.1183,445.0942,524.1254
PP_Group_03488	pos	6.81505	611.16	0.512873	0.622711	1.53977	4.79994e-32	632.135	C27H30O16	Rutin	Flavonoids	303.0493,304.0526,85.0283
PP_Group_03082	pos	6.20966	493.281	0.20023	0.526621	1.44055	0.0242526	492.272	C27H40O8	Deoxycorticosterone 21-glucoside	Others	493.2801,494.2833,464.2527
PP_Group_00049	pos	0.875385	527.158	2.03456	2.32406	5.00739	2.8054e-104	504.169	C18H32O16	D-Raffinose	sugars
PP_Group_02704	pos	7.76066	639.154	0.12008	-0.168856	1.12417	0.000483532	638.147	C28H30O17	Tricin 7-O-rutinoside	Flavonoids	331.0807,332.0842
PP_Group_00654	pos	7.52421	625.176	0.390611	0.436465	1.35328	8.93587e-16	624.166	C28H32O16	di-C,C-hexosyl-methylluteolin	Flavonoids	317.0653,318.0689,85.0284
PP_Group_02979	pos	6.90445	683.145	0.0494295	0.0921441	1.06595	0.220697	682.137	C29H30O19	Tricin 7-diglucuronoside	Flavonoids
PP_Group_04683	pos	7.79391	653.171	0.514837	-0.536648	1.4506	0.000105853	652.164	C29H32O17	quercetin 3-O-beta-D-(3-O-acetyl)glucopyranosyl-7-O-alpha-L-rhamnopyranoside|Sinocrassoside B6	Flavonoids	331.0803,332.0836
PP_Group_03401	pos	7.14532	669.165	0.039013	0.0604022	1.04276	0.472208	668.158	C33H32O15	Tricin O-sinapoylpentoside	Flavonoids	331.0807,332.0842
PP_Group_13965	pos	0.861817	543.131	2.00195	2.17306	4.50978	6.59149e-103	542.121	C30H22O10	(2S,2'S,3R)-5,5',7,7'-Tetrahydroxy-2,2'-bis(4-hydroxyphenyl)-2,2',3,3'-tetrahydro-4H,4'H-3,8'-bichromene-4,4'-dione	Flavonoids	543.1321,381.0791,544.1346
PP_Group_12969	pos	9.31889	609.158	0.58732	1.49897	2.82641	2.05448e-24	608.154	C31H28O13	apigenin 8-C-(-2''-O-feruloyl)glucoside|apigenin 8-C-(-2''-O-feruloyl-)glucoside	Flavonoids	177.0544,313.0698
PP_Group_03542	pos	9.22061	639.17	0.177151	0.401494	1.32087	0.00070353	638.164	C32H30O14	hispidulin 7-O-beta-d-(6-O-feruloyl)glucopyranoside	Flavonoids	207.0648,175.0387,208.0681
PP_Group_00475	pos	8.6918	659.197	0.564367	-0.620274	1.53717	1.19385e-25	310.117	C32H34O15	Tricin 4'-O-(syringyl alcohol)ether O-hexoside	Flavonoids	331.0804,332.0837,497.1435
PP_Group_02819	pos	9.37783	659.197	0.412764	-0.284191	1.21773	2.51058e-20	658.19	C32H34O15	Tricin 4'-O-(syringyl alcohol) ether O-hexoside	Flavonoids	331.0806,329.0649,332.084,497.1435
PP_Group_02738	pos	7.7774	659.196	0.0288529	0.0970575	1.06959	0.303886	658.19	C32H34O15	Tricin 4'-O-(syringyl alcohol) ether 5-O-hexoside	Flavonoids	331.0807,497.1438,332.084
PP_Group_03112	pos	9.14783	689.207	0.209762	-0.362643	1.28578	1.09847e-17	688.2	C33H36O16	Tricin 4'-O-(β-guaiacylglyceryl) ether O-hexoside	Flavonoids	331.0803,527.1543,332.084,329.0646
PP_Group_03932	pos	7.91122	689.207	0.120773	0.0764438	1.05442	0.0476492	688.2	C33H36O16	Tricin 4'-O-(β-guaiacylglyceryl) ether 5-O-hexoside	Flavonoids	331.0803,332.0837,527.1542
PP_Group_03437	pos	8.53407	689.207	0.606782	-0.446151	1.3624	3.09878e-46	344.1	C33H36O16	Tricin 4'-O-(β-guaiacylglyceryl) ether 5-O-hexoside	Flavonoids	331.0809,527.1548,332.0843
PP_Group_02625	pos	6.05793	677.242	0.42402	0.626628	1.54395	2.66689e-16	676.234	C33H40O15	Icariin	Flavonoids	677.2411,678.2444,515.1888
PP_Group_02854	pos	6.56834	741.223	0.180893	0.358441	1.28204	1.56137e-17	740.216	C33H40O19	Mauritianin	Flavonoids	287.0547,288.0582,85.0284
PP_Group_05813	pos	5.53542	757.217	0.916665	1.26349	2.40075	1.18631e-46	756.209	C33H40O20	C-hexosyl-apigenin O-hexosyl-O-hexoside	Flavonoids	287.0544,449.1069,288.0577,85.0283
PP_Group_03314	pos	4.92775	757.217	1.39603	2.93703	7.65836	5.81461e-49	756.21	C33H40O20	cyanidin 3-O-rutinoside 5-O-beta-D-glucoside betaine	Flavonoids	287.0543,449.107,288.0577,85.0283
PP_Group_21020	pos	0.638381	120.065	0.460826	0.15854	1.11616	1.07095e-06	119.058	C4H9NO3	Threonine	Amino acid derivatives	74.06,119.0897,56.0499,102.0549
PP_Group_21037	pos	0.660408	118.086	0.555947	0.951068	1.9333	3.08226e-25	117.079	C5H11NO2	Betaine	Others	118.086
PP_Group_00922	pos	1.29302	150.058	1.39092	-1.47076	2.77168	1.05403e-43	149.051	C5H11NO2S	Methionine	Amino acid derivatives	104.0527,133.0316,56.0498,102.0548,61.0109,150.0582
PP_Group_20731	pos	2.72295	137.046	0.625906	0.490475	1.40491	7.89165e-16	136.038	C5H4N4O	Hypoxanthine	Nucleic acid derivatives
PP_Group_00119	pos	1.15542	136.062	0.882825	0.709367	1.63509	1.11747e-26	135.054	C5H5N5	Adenine	Nucleic acid derivatives	136.062
PP_Group_06960	pos	2.87718	152.057	1.73447	1.6082	3.04871	5.12203e-79	134.023	C5H5N5O	Guanine	Nucleic acid derivatives	152.057
PP_Group_20873	pos	1.45075	130.05	0.0815891	-0.00356428	1.00247	0.529057	129.042	C5H7NO3	L-Pyroglutamic acid	Amino acid derivatives
PP_Group_20515	pos	0.643732	148.06	0.0999719	0.0177953	1.01241	0.334349	147.053	C5H9NO4	Glutamic acid	Amino acid derivatives	84.0443,102.0548,130.0497,148.0602
PP_Group_20600	pos	0.737117	143.082	0.227903	-0.183174	1.13538	3.63463e-05	142.074	C6H10N2O2	Ectoine	Others	143.0815,125.0709,81.0448,95.0604
PP_Group_00258	pos	1.07248	130.086	0.0808147	0.0561001	1.03965	0.362809	112.052	C6H11NO2	Pipecolic acid	Organic acids	84.0806,130.086
PP_Group_00725	pos	0.964841	162.076	0.921926	0.749268	1.68094	1.46206e-22	161.069	C6H11NO4	N-Methylglutamic acid	Amino acid derivatives	116.0706,84.0444,130.0499,162.0761,145.0495
PP_Group_04087	pos	2.10407	132.102	0.493979	-0.356982	1.28074	9.57378e-08	131.095	C6H13NO2	leucine	Amino acid derivatives	86.0964
PP_Group_00779	pos	0.93102	131.118	1.94387	1.67222	3.18704	9.23475e-151	113.084	C6H14N2O	N-Acetylputrescine	Phenolamides	114.0914,72.0809,131.1179,72.0445
PP_Group_07438	pos	0.630248	175.119	1.43781	-1.54825	2.92462	2.52872e-53	174.112	C6H14N4O2	Arginine	Amino acid derivatives	175.1188,60.0559,116.0705,70.0652,158.0923,130.0975
PP_Group_20967	pos	1.17664	124.039	0.22958	0.108192	1.07788	0.000507526	123.032	C6H5NO2	Nicotinic acid	Vitamins	124.039
PP_Group_20981	pos	1.32417	123.055	0.273855	-0.10211	1.07334	8.4236e-06	122.048	C6H6N2O	Nicotimide	Vitamins	123.055
PP_Group_00267	pos	1.12079	150.077	1.00649	1.24349	2.36771	2.20114e-58	149.07	C6H7N5	N6-Methyladenine	Nucleic acid derivatives	150.077
PP_Group_04094	pos	3.86491	139.087	0.31392	-0.156319	1.11444	0.0359345	138.079	C7H10N2O	2,4-Diaminoanisole	Others	139.0863,121.0758,109.0759,56.965
PP_Group_07138	pos	6.02428	126.091	0.213149	-0.122398	1.08854	0.00279966	125.084	C7H11NO2	Arecaidine	Others	126.0912,109.0648
PP_Group_02739	pos	1.66175	190.071	0.825686	-0.66758	1.58841	4.88918e-31	189.064	C7H11NO5	N-Acetyl-DL-glutamic acid	Amino acid derivatives	130.0499,148.0603,84.0444
PP_Group_03321	pos	0.714634	193.071	0.841323	0.872301	1.83058	1.29643e-22	192.063	C7H12O6	D-(-)-Quinic acid	Organic acids	146.0269,88.0393,192.0323
PP_Group_19799	pos	1.01225	185.008	0.113611	0.103788	1.07459	0.00060846	184.001	C7H4O6	Chelidonic acid	Polyphenols	185.008
PP_Group_00732	pos	1.97538	123.044	1.03387	0.333494	1.26006	5.69879e-26	122.037	C7H6O2	Benzoic acid	Polyphenols
PP_Group_20646	pos	0.918292	139.039	1.93316	2.07878	4.2245	4.32499e-124	138.032	C7H6O3	3,4-Dihydroxybenzaldehyde	Polyphenols
PP_Group_20080	pos	3.16612	171.029	1.5215	0.93425	1.9109	4.8267e-56	170.022	C7H6O5	Gallic acid	Polyphenols	172.133,116.0705,153.0181,71.0856
PP_Group_04036	pos	0.710445	138.055	0.458131	0.292367	1.22465	4.31912e-09	137.048	C7H7NO2	Trigonelline	Others	138.055
PP_Group_00712	pos	3.38433	169.097	1.30147	-1.2682	2.40861	8.00696e-34	168.09	C8H12N2O2	Pyridoxamine	Vitamins	169.0972,151.0866,133.076,170.1005
PP_Group_19742	pos	1.13159	189.123	1.04628	0.66699	1.58776	2.06415e-56	188.116	C8H16N2O3	N6-Acetyl-L-lysine	Amino acid derivatives	126.0912,189.1231,84.0807,143.1178
PP_Group_20310	pos	3.07072	160.133	0.166991	0.401112	1.32053	1.28021e-09	159.126	C8H17NO2	2-aminooctanoic acid	Others	114.1276,160.133
PP_Group_19518	pos	0.827113	203.15	0.154765	0.128833	1.09341	0.0226031	202.143	C8H18N4O2	N3,N4-Dimethyl-L-arginine	Amino acid derivatives	203.1499,116.0704,88.0868,204.1535
PP_Group_20508	pos	14.6864	149.023	0.0977993	0.00176499	1.00122	0.213493	166.027	C8H6O4	Phthalic anhydride	Others
PP_Group_20517	pos	5.03418	148.039	0.690622	0.471709	1.38675	1.38489e-40	147.032	C8H5NO2	Indole-5,6-quinone	Others	120.0443,148.0391
PP_Group_00707	pos	2.16237	121.065	0.286153	0.181182	1.13381	2.17975e-11	120.057	C8H8O	Methylbenzaldehyde	Polyphenols	121.0646,93.0698,103.0541,91.0541
PP_Group_00731	pos	1.48933	137.06	0.217614	0.53884	1.4528	1.41815e-06	136.052	C8H8O2	2-Hydroxyacetophenone	Polyphenols	137.0597,91.0542,119.0492
PP_Group_03360	pos	4.12386	185.044	1.49331	0.902778	1.86966	8.3621e-48	184.037	C8H8O5	3,4-Dihydroxymandelic acid	Polyphenols	139.0389,167.0338,84.9597
PP_Group_00713	pos	3.00436	151.075	0.097422	0.0737428	1.05244	0.0472738	150.068	C9H10O2	4'-Methoxyacetophenone	Others	151.0751,119.049,91.0541,152.0788
PP_Group_00892	pos	3.22629	166.086	0.358841	0.130802	1.0949	0.000621403	165.079	C9H11NO2	Phenylalanine	Amino acid derivatives	120.081
PP_Group_00716	pos	1.97346	182.081	0.633354	0.193328	1.1434	7.40203e-11	164.047	C9H11NO3	Tyrosine	Amino acid derivatives	136.0755,165.0544,123.0439,147.0438,119.049
PP_Group_02798	pos	1.89914	245.076	0.308317	-0.316809	1.24557	1.06747e-07	244.069	C9H12N2O6	Uridine	Nucleic acid derivatives	113.0345,227.1025
PP_Group_03356	pos	0.887913	325.043	0.236524	-0.759069	1.6924	0.000325983	324.035	C9H13N2O9P	Uridine 5'-monophosphate	Nucleic acid derivatives	97.0282
PP_Group_17362	pos	6.11798	339.071	0.719559	-0.333104	1.25972	3.71379e-36	338.063	C9H15N4O8P	AICA ribonucleotide	Others	339.0703,249.0388,340.0738,295.0807,321.06,293.0652
PP_Group_03065	pos	3.65137	220.118	1.43373	-0.509819	1.42387	9.67974e-76	219.112	C9H17NO5	Pantothenic Acid(vitamin B5)	Vitamins	90.0549,220.1178,202.1072,184.0967,116.0342
PP_Group_20540	pos	4.49738	147.044	0.298286	0.124628	1.09023	7.30918e-10	146.037	C9H8O3	2-Hydroxycinmic acid	Polyphenols	147.0439,119.049,91.0542,148.0472
PP_Group_07143	pos	3.97413	147.044	0.219301	0.180291	1.13311	3.57887e-08	146.037	C9H6O2	Coumarin	Polyphenols	147.0437,119.0489,91.054,148.0471
PP_Group_20249	pos	3.85873	163.039	0.341371	-0.670137	1.59122	1.7848e-30	162.032	C9H6O3	7-Hydroxycoumarine	Polyphenols	136.039,164.0338
PP_Group_19914	pos	3.72509	179.034	0.0442624	-0.250218	1.18939	0.74723	178.026	C9H6O4	Esculetin	Polyphenols
PP_Group_00813	pos	1.72026	165.054	0.305301	-0.336246	1.26247	4.59206e-23	164.047	C9H8O3	4-Coumaric acid	Polyphenols
PP_Group_20198	pos	5.09862	165.054	0.16853	0.246482	1.18631	1.23418e-09	164.047	C9H8O3	Caffeic aldehyde	Polyphenols
PP_Group_00747	pos	4.09554	165.054	0.244295	0.0855279	1.06108	1.13468e-06	164.047	C9H8O3	Hydroxycinnamic acid	Polyphenols	147.0438,148.0471
PP_Group_02303	pos	4.90401	695.207	1.34242	2.63802	6.22475	1.92372e-22					238.0704,208.0599,299.0697,220.0602,611.1639,226.07,243.0425,256.0806,110.0602,641.1755,274.0906,404.1089,384.0863,179.0483,196.0429,420.0849,363.0643,579.1399,354.0739,252.0312,335.0696,176.0703,414.0957,177.0322
PP_Group_07367	pos	5.36658	740.25	1.20246	3.67566	12.7787	2.37437e-29					203.0811,365.1336,366.1368,342.144,204.0845
PP_Group_01838	pos	4.36425	695.207	1.78485	2.56915	5.9346	5.7409e-43					238.0705,208.0599,611.1644,220.0598,256.0812,299.069,110.06,243.0432,274.0909,226.0708,252.0315,176.0705,130.0499,363.0638,641.1715,420.0846,196.0426,239.0735,335.0686,354.0756
PN_Group_16203	neg	4.90837	693.193	1.2558	1.88243	3.68697	2.81781e-22					306.0764,272.0889,378.098,254.0783,143.0451,226.0176,344.1099,200.0556,128.0341,350.0237,307.0799,349.0204
PP_Group_00373	pos	5.82738	578.198	1.29572	1.55373	2.93576	5.10951e-68					342.1444,203.0812,343.1474,325.1178
PP_Group_14663	pos	2.97531	501.171	1.18785	1.48834	2.80567	6.88741e-52					70.0652,196.0603
PP_Group_00718	pos	0.720673	162.076	2.21982	3.66168	12.6554	2.70413e-97	161.069	C6H11NO4	2-Aminoadipic acid	Amino acid derivatives	98.0599,116.0704,144.0653,162.0759
PP_Group_14664	pos	3.6324	501.171	1.03397	1.52258	2.87305	5.65085e-40					70.0652,196.0602
PP_Group_00429	pos	6.01697	572.158	0.85691	1.08213	2.11715	4.13677e-39					347.0945,201.0368,202.0445,541.1403,259.0786,169.0471,348.1004,287.0735,141.0521,331.0995,393.0997,185.0419,113.0209,245.063,365.1049,542.144,157.0472,319.0995,126.0287,303.1048,112.0131
PP_Group_05963	pos	4.67671	533.154	0.716276	0.968953	1.95742	2.04524e-17					196.0424,177.0325,299.069,179.0482,458.1218,251.0477,210.0215,354.0748,337.0478,233.0587,426.0962,198.0216,231.0431,166.0498,300.0727,404.111,306.075,372.0854
PP_Group_14130	pos	5.06345	533.154	0.644212	0.880123	1.84053	4.43642e-15					177.0325,251.0477,210.0215,426.0956,196.0425,198.0216,306.0745,337.0479,354.0748,288.0638
PN_Group_20655	neg	8.22159	508.11	0.679963	0.733307	1.66245	1.8406e-33					508.1096,509.1128,120.9953,490.0993,246.077
PP_Group_05375	pos	4.06018	533.155	0.580585	0.720522	1.64778	3.27987e-13					177.0326,196.0424,251.0477,210.0215,198.0216,426.0954,354.0747,306.0748,299.0687,337.0477,130.0497
PP_Group_01273	pos	4.35332	396.09	0.529944	0.3262	1.25371	9.69447e-22					396.089,397.0923,234.0366
PN_Group_16367	neg	4.9573	686.158	0.596336	0.628887	1.54637	4.15815e-30					686.1569,687.1603,668.1468,523.0965,318.0615,480.1137
PP_Group_01302	pos	7.61705	496.105	0.560455	0.490722	1.40515	5.06745e-10					169.0108,169.0471,465.0873,127.0003,227.0525,271.0422,141.0523,243.0474,255.0473,272.0497,183.0264,184.0342,211.0213,466.0917,497.1987,362.0841,216.0266,214.0447,154.0236,160.0369,244.0551,213.0374,182.0186,197.0423,140.008,246.0378,317.0468
PN_Group_05543	neg	4.06238	531.141	0.528923	0.615983	1.5326	2.10584e-10					306.0763,272.0886,143.0449,128.034,254.078,160.0063,210.0877,179.0454,288.0657,307.0792
PN_Group_06987	neg	6.68399	508.11	0.55405	0.513651	1.42766	1.06801e-20					508.1096,509.1129,490.0994,246.077,302.0671
PN_Group_06796	neg	4.36694	531.141	0.507117	0.850842	1.80355	2.08371e-09					306.0764,272.0888,143.045,254.0782,128.034,210.0878,160.0064,179.0451,226.0174,307.0792,288.0648,273.0922,177.0325
PN_Group_22004	neg	4.27048	454.012	0.483969	0.588435	1.50361	7.91277e-12					374.0551,454.0119,375.0583
PN_Group_03796	neg	6.38517	727.183	0.391956	0.484929	1.39952	2.78059e-15					189.0032,519.1255,127.0024,207.014,190.0066,191.0075,520.129,73.0279,128.006,491.1303,99.0073,208.0174,301.0827,83.0123,329.0784
PN_Group_20030	neg	4.87602	531.14	0.396411	0.724064	1.65183	1.4607e-08
PN_Group_15882	neg	6.66524	708.142	0.348908	-0.438291	1.355	5.02263e-10					189.0031,127.0023,73.0279,99.0072
PP_Group_05091	pos	3.85064	349.139	2.41652	5.29592	39.2853	5.29375e-95	348.131	C17H20N2O6	Achillamide	Amino acid derivatives	331.1282,276.1226,210.0911,349.1389,332.1321,258.1121,130.0651
PP_Group_00358	pos	4.16237	367.149	2.58335	4.6817	25.6645	1.14749e-209	366.142	C17H22N2O7	Achillamide derivative	Amino acid derivatives	229.0971,332.1117,188.0707,349.1392,276.1234,331.1284,258.1122,218.0658,230.1006,202.0864,156.0808,144.0808,350.1431,333.1152
PN_Group_21619	neg	5.44503	468.028	0.262526	-0.356988	1.28075	7.13836e-07					388.071,389.0742
PN_Group_15210	neg	7.04712	738.153	0.188976	-0.339265	1.26511	4.80379e-05					189.0031,127.0023,73.0279,99.0072,83.0123
PP_Group_00439	pos	4.54995	367.149	2.54946	4.49714	22.5826	3.11181e-184	366.142	C17H22N2O7	Achillamide derivative	Amino acid derivatives	230.0809,229.0968,247.1074,332.1119,258.1122,188.0705,276.1229,367.1496,202.086,350.1217,144.0807,205.0966,156.0808,231.0833,314.1027,331.1273,284.0912,248.1105,271.1082,349.1382,259.1151,296.0906,294.1337
PP_Group_00384	pos	4.27577	205.097	2.23726	2.12528	4.36288	1.41684e-148	204.09	C11H12N2O2	Tryptophan	Amino acid derivatives	188.0705,146.06,189.0739
PP_Group_19216	pos	5.10793	217.097	2.22717	2.90208	7.47505	4.68785e-140	216.089	C12H12N2O2	34N	Amino acid derivatives	144.0806,217.0968,145.0841
PP_Group_00018	pos	6.83417	410.105	0.10434	-0.137283	1.09983	0.0509276
PP_Group_07923	pos	6.83321	426.079	0.0756947	-0.0642831	1.04557	0.0943046					395.0612,174.029,144.0184,396.0641,232.0006,202.0239,173.021,143.0107,185.0211,140.9949,128.995,157.0261
PP_Group_18635	pos	6.47078	257.092	2.22862	3.44895	10.9204	1.02747e-132	256.084	C14H12N2O3	1-Acetyl-3-carboxy-3,4-dihydro-beta-carboline	Amino acid derivatives	257.0915,258.095,229.0968,239.0811
PN_Group_22162	neg	6.83817	449.105	0.0291299	-0.0821737	1.05861	0.76449					287.1501,61.9869,227.1284,288.1529,269.1393
PP_Group_00109	pos	6.83293	797.221	0.0347114	-0.0686224	1.04871	0.420297					379.0869,185.0419,231.0473,380.0914
PN_Group_03102	neg	6.83554	432.115	0.00844855	-0.0158962	1.01108	0.710935					311.0563,92.2066,194.0455,164.0346,97.1613,92.2016,149.0114,365.5369,305.1568,110.5134,245.0783,138.3399,103.7509,134.6007,84.5869
PP_Group_00904	pos	5.95435	275.102	1.43528	1.14598	2.21297	2.58083e-62	274.095	C14H14N2O4	ethyl 6-acetamido-4-hydroxyquinoline-3-carboxylate	Amino acid derivatives	202.0859,159.0915,203.0892,258.0757
PN_Group_26542	neg	2.90971	240.051	1.10611	-0.727265	1.6555	3.88942e-32
PP_Group_02975	pos	3.3521	328.138	2.23076	2.53206	5.78399	1.0743e-126	327.131	C13H19N4O6	5-Oxo-L-prolyl-N1-[(1S)-1-carboxylatoethyl]-L-glutamamide	Amino acid derivatives	310.1275,292.1171,166.086,264.1223,311.1311,178.086,120.0807,293.1202
PP_Group_18297	pos	3.72982	281.149	0.419245	1.10885	2.15673	9.207e-36	280.142	C14H20N2O4	Tyrosyl-Valine	Amino acid derivatives	281.1489,282.1523
PP_Group_03482	pos	8.71491	457.206	0.394392	0.942376	1.92169	2.06151e-13	456.199	C23H28N4O6	Tyr-ala-phe-gly	Amino acid derivatives	232.0704,457.1463,233.0746
PP_Group_00312	pos	3.28445	374.108	0.839189	0.856873	1.81111	2.21764e-47					198.0758,180.0653,124.0392,199.0792
PP_Group_00789	pos	4.97102	247.107	2.27544	3.5583	11.7803	2.27772e-138	246.1	C13H14N2O3	N-Acetyl-DL-tryptophan	Amino acid derivatives	156.0806,230.0806,174.091,247.1071,188.0703,229.0967,157.0841,184.0756
PN_Group_24141	neg	5.08474	372.094	0.349942	0.25937	1.19696	4.75892e-05					210.0403,372.0937,373.097,192.0295
PP_Group_00064	pos	5.70226	396.09	0.265879	-0.289352	1.22209	0.000773664					185.0419,231.0474,203.0524
PP_Group_13435	pos	8.20342	575.139	1.16534	2.14379	4.4192	3.52148e-29					339.0495,340.0529
PN_Group_24289	neg	0.676576	365.086	2.10037	4.15723	17.8424	1.68948e-49					185.021
PP_Group_00562	pos	7.01042	747.21	1.52644	2.48142	5.58446	3.24843e-41					585.1577,586.1609,361.0891
PP_Group_27673	pos	3.20369	404.096	1.70605	2.06855	4.19466	1.72266e-49					130.0499,76.0393,84.0444,245.0588,127.0389,105.9779,387.045
PN_Group_09370	neg	8.47506	995.342	1.47964	3.45005	10.9287	3.77533e-42					963.3143,964.3178,845.2884,843.2726,87.0073,771.2889,903.294,129.0179,846.2932,147.0286,844.2754,101.0229
PN_Group_14359	neg	4.73426	786.195	2.16694	6.61036	97.7046	2.48673e-73					786.194,408.0115,346.0559,439.1313,519.0973,339.0785,787.196,78.9575,421.12,158.9241,457.1416,96.9681,272.9576,520.0994,357.0895
PP_Group_01764	pos	1.47438	274.092	1.93506	1.38681	2.615	5.53749e-93					130.0499,238.0709,97.0284,256.0812,226.0709,142.0499,275.0727,192.0654
PP_Group_14562	pos	2.42632	508.177	1.90821	2.01308	4.03643	4.29216e-70					424.1341,472.1556,292.0922,210.0757,425.137,490.166,454.1448
PN_Group_06905	neg	7.42888	869.309	1.53336	1.44537	2.72332	2.35841e-78					209.0811,225.0762,403.1397,195.0654,451.1608,210.0846
PP_Group_18773	pos	0.62881	246.181	1.4126	-1.11161	2.16086	1.93409e-62	245.173	C11H23N3O3	Valyllysine	Amino acid derivatives	246.181,98.9841,173.021,100.0756,247.185
PP_Group_15336	pos	8.7304	455.225	1.41716	1.28507	2.43694	2.82732e-72	454.22	C24H30N4O5	phe-ala-ala-phe	Amino acid derivatives	293.1718,455.2251,294.1754,456.2281
PP_Group_00386	pos	5.86335	583.162	1.34973	-1.43479	2.70342	2.45128e-68					583.1623,379.0992,361.0887,584.1656,380.1025,167.0312,245.0628
PP_Group_05460	pos	7.18238	423.162	1.40555	2.11026	4.31769	2.10543e-80					203.0525,423.1618,424.1651
PN_Group_03565	neg	7.92054	647.184	1.20392	-1.47394	2.7778	4.3916e-73					179.0342,193.0498,175.0394,647.1423,559.1671,541.1562,96.9585,337.0928,61.9868,648.1492,601.1763,275.0231,287.0927,542.1591,265.0721,560.1713,258.0215,338.0973
PP_Group_12453	pos	3.60579	648.173	1.36967	-1.06504	2.09223	8.83046e-78					357.0777,254.0511,130.0498,177.0327,411.0882,486.1203,358.0809,211.0089
PN_Group_03264	neg	6.66301	385.151	1.21517	1.34683	2.54353	3.26842e-54					385.1505,386.1538,191.1069,139.0753
PP_Group_01702	pos	9.00979	545.329	1.06813	1.01129	2.01571	2.69332e-40					545.3268,544.3165,546.3309,207.0646
PP_Group_05488	pos	2.47704	644.16	1.14258	0.997623	1.99671	3.52148e-29
PP_Group_00033	pos	10.0584	443.188	1.24619	-1.33928	2.53025	2.85403e-77	442.183	C22H26N4O6	Tyr-gly-gly-phe	Amino acid derivatives	443.1883,399.1985,444.1914,400.2018
PP_Group_09211	pos	8.469	1027.43	1.82311	5.55557	47.0321	6.96881e-33					995.4011,996.4049,673.2487,705.275,1027.427,794.3359,514.2166,951.4108,838.3277,502.218,1028.4291,674.2523,826.3611,385.1596,977.3858,706.2807,768.3596,793.322,952.4119,369.1435,223.1073,470.2281
PP_Group_00660	pos	6.50707	884.391	1.70772	4.29682	19.6549	2.4143e-38					852.3643,193.1333,853.3669,695.2905,209.1283,530.2121,562.2394,371.1818,884.3896,669.3132,696.2938,369.1427,727.3175,690.3114,401.1338,885.3838
PP_Group_07793	pos	7.67799	684.274	1.99463	4.24534	18.9659	3.10146e-77					337.1175,490.1963,166.0861,491.1998,338.1209,325.1175,472.1859
PP_Group_01649	pos	7.74856	700.271	2.18402	3.74455	13.4036	1.12162e-81					506.192,166.0863,341.1129,507.1953,353.1127,325.1181,488.1817,138.0913,373.1386,465.1895
PP_Group_06368	pos	7.05513	910.371	1.54	3.00702	8.03903	9.36831e-25					558.2076,559.2109,698.2819,590.2335,540.1968,237.1229,428.1804,221.1278
PN_Group_13787	neg	8.58455	819.31	1.87403	3.22678	9.36174	4.45416e-72					301.1195,257.1296,302.1227,517.1827,258.133
PP_Group_18074	pos	2.39733	294.154	2.44917	3.84832	14.4032	2.91884e-163					276.1439,258.1333,230.1386,144.1019,277.1474,132.1019,248.1489
PN_Group_16095	neg	7.74799	698.257	2.253	3.81421	14.0667	1.66577e-134					666.2308,667.2338,638.2355
PP_Group_00260	pos	3.74399	368.097	0.714781	0.555125	1.4693	5.15773e-46	367.09	C16H17NO9	Xanthurete-8-O-beta-D-glucoside	Amino acid derivatives	206.0446,207.0479
PP_Group_10737	pos	7.97488	821.323	2.15435	4.06605	16.7495	5.40947e-151					627.2438,474.1653,204.0652,325.1177,628.2473,303.1333,462.1649,166.0861,475.1681,285.1229,357.1436,506.1908,585.2331,609.2332
PP_Group_04030	pos	7.97485	659.27	2.14704	3.66039	12.6441	3.3039e-115					474.1656,325.118,204.0653,303.1336,627.2442,475.1687,462.1654,166.0862,285.123,585.234,628.2471,273.123
PP_Group_02644	pos	8.77508	837.319	2.16445	3.60961	12.2068	3.15416e-100					472.1496,657.254,492.1756,504.1755,658.2573,625.2278,166.0861,473.1526,639.2438,460.1896,493.1787,607.217,626.231,474.1645,640.2465,505.178
PN_Group_00568	neg	7.49626	839.336	2.08072	2.7023	6.50838	5.52193e-122					806.2969,807.3035,779.3146,650.2371,747.2932,808.3103,789.2989,651.2398,839.3336,564.2355,610.2396,780.316,748.2916,606.2444,821.321,92.2075,319.13,720.2924,840.3345
PN_Group_06519	neg	7.4961	861.317	1.94246	2.91034	7.51795	8.78139e-93					811.2805,812.2841,769.2695,673.2248,829.2908,770.2733
PN_Group_13729	neg	8.99224	821.325	1.86413	3.28556	9.75106	2.70846e-94					789.299,790.3022,257.1296,301.1194,302.1227,303.1347,258.1327,120.0111
PP_Group_28722	pos	7.97415	459.657	1.85153	2.87057	7.31355	4.6415e-117					414.1255,85.0284,333.0992,324.0939,414.6273,127.039,665.191,145.0495,324.5958,683.2019,333.6005,342.104,97.0284,400.1285,285.1232,320.1096,340.1073,415.1282,405.1201,69.0336,697.2168,87.0441,302.0997,666.1946,311.1038,684.2025,342.6062,303.1333
PP_Group_01516	pos	2.53362	221.092	0.576513	0.367225	1.28987	1.39068e-12	220.084	C11H12N2O3	5-Hydroxy-L-tryptophan	Amino acid derivatives	175.0864,221.0917,203.0811,158.0599,176.09
PN_Group_01468	neg	7.51518	415.198	1.29374	1.15104	2.22074	8.57175e-56					89.023,119.0335,59.0121,101.023,71.0123,92.2027,113.0229,179.055,92.2078
PP_Group_32587	pos	1.03944	798.298	0.19383	-0.244495	1.18468	0.000750608					204.0864,126.0548,138.0548,168.0654,366.139,186.0759
PN_Group_09352	neg	8.17087	995.341	1.52097	2.61345	6.11964	2.59857e-40					787.283,819.3097,743.2936,788.2867,725.2826,820.3128,175.024,744.2967,801.2993,726.2844,775.3182,757.3102
PN_Group_04278	neg	4.54858	365.136	2.50896	4.30962	19.8301	4.83469e-188
PP_Group_04548	pos	7.13603	825.318	2.27289	4.20825	18.4846	5.49459e-117					299.1386,448.1862,303.1335,300.1418,601.2655,436.1862,627.2438,449.1895
PN_Group_16907	neg	2.35425	659.168	2.14662	3.07309	8.41572	1.54096e-117					111.0074,179.0552,503.1618,154.9974,89.0229,221.0659
PN_Group_03200	neg	4.57227	411.091	1.17602	-0.571279	1.48584	3.47735e-54					139.0389,127,207.0268,59.0123,283.0819,161.0445,138.0311
PP_Group_01992	pos	9.38082	704.239	1.00336	-1.12363	2.17894	1.90186e-29					177.054
PP_Group_17958	pos	2.06565	303.118	0.964286	-0.668409	1.58932	1.49128e-25					84.0808,239.1024,240.0862,303.1152,130.0863,147.1127,129.1021,141.0118,285.1082,221.0921,267.097,172.0538,195.1123
PP_Group_07756	pos	3.55573	312.107	0.91575	0.733483	1.66265	4.96886e-79					150.0547,313.1249,85.0283
PP_Group_09179	pos	2.84435	1035.2	1.06462	0.726752	1.65491	9.60062e-27					537.0762,261.0279,321.049,538.0797,351.0596,381.0699,279.0387
PP_Group_17464	pos	3.22222	333.115	0.744127	-0.362338	1.28551	1.00481e-23					333.1151,271.115,171.0627,334.1186
PN_Group_25126	neg	3.61332	328.068	0.694746	0.70431	1.62937	5.45603e-57					166.0134,328.067
PP_Group_00488	pos	3.20825	286.055	0.784614	-0.426887	1.34433	1.81413e-20					139.0023,130.0497,84.0443,156.0289,194.0445,102.0548,148.0602,250.0341,222.0393,85.0283,240.0498,111.0075
PP_Group_01843	pos	6.51593	562.169	0.623787	-0.810837	1.75423	1.0268e-25					232.0703,233.0762,562.1731,561.1948
PN_Group_29671	neg	4.70313	783.063	0.617187	-0.377605	1.29918	1.29301e-20					346.0559,437.0868,96.9682,180.9899,189.0032,78.9575,207.0139,408.0121
PN_Group_00339	neg	3.55539	356.099	0.472422	0.459804	1.37535	7.92761e-30					148.0392,310.0931
PN_Group_23378	neg	5.68365	405.044	0.470066	-0.240228	1.18118	5.80848e-13					210.9855,189.0034,215.0321,127.0025,193.0499,166.9953,73.028,57.0331,101.0231,200.0085,97.0257,99.0074
PP_Group_19126	pos	5.19521	222.076	0.651901	0.731998	1.66094	2.50183e-46	221.069	C11H11NO4	Methyl 5-hydroxyoxindole-3-acetate	Amino acid derivatives
PN_Group_04926	neg	9.65922	721.213	0.32098	-0.358979	1.28252	1.7023e-09					721.2131,371.0774,169.0134,125.0231,722.2181,151.0026,165.0546,195.0656,703.2043,327.0883,525.1393,507.1273,372.0817
PN_Group_23781	neg	3.35956	387.057	0.406002	0.601366	1.51715	1.66867e-18
PN_Group_25798	neg	0.609819	296.882	0.505362	0.213194	1.15925	2.78833e-09					128.958
PP_Group_04687	pos	7.61098	545.199	0.261119	-0.188767	1.13979	8.95687e-10					545.1984,546.2017,383.1462
PN_Group_23938	neg	0.610734	380.844	0.440786	0.186082	1.13767	6.99585e-07					128.958
PP_Group_03078	pos	8.43711	327.143	0.216809	0.659735	1.57979	6.10868e-29					241.1434,195.138,309.1329,327.1434,139.0752,223.133,242.1467,95.0858,177.1272,93.0699,149.06
PP_Group_30398	pos	5.09515	559.066	0.262115	-0.417898	1.33598	6.32378e-07					147.0441,163.0388,454.9991,119.0491
PN_Group_26200	neg	5.53411	267.051	0.178762	-0.364624	1.28755	5.1377e-17					105.0179,161.0235
PP_Group_00459	pos	6.04556	517.225	0.157868	0.00543278	1.00377	0.238064					517.2249,363.089,518.228
PN_Group_21580	neg	7.98354	469.118	0.203353	0.216129	1.16161	6.9313e-07					209.0814,96.9587,259.0283,122.9746,194.0577,210.0848
PN_Group_06768	neg	8.17908	645.18	0.0404273	-0.00253195	1.00176	0.549155					367.1031,209.081,205.0496,577.1923,368.1064,223.0602,578.1946
PN_Group_08690	neg	8.88208	661.251	0.0521046	0.071121	1.05053	0.916172					209.0812,225.0763,195.0653,194.0578,226.0799,210.0528
PP_Group_03043	pos	4.48291	409.074	0.0533892	-0.172344	1.12689	0.0635169					247.0423,409.0735
PP_Group_06295	pos	3.36418	515.137	0.154884	0.110012	1.07924	0.273433					353.0834,354.0869,515.1351
PP_Group_03114	pos	7.37661	549.16	0.0270163	0.0617455	1.04373	0.4331					495.1285,423.1069,477.1177,451.1019,379.0811,427.1024,469.1127,405.096,513.1381,459.1065,496.1308,337.071,433.0916,409.0907,447.1075,424.1127,445.1108,478.1201,514.1441,355.0805,441.1182,393.0957,397.0932,391.08,349.0694,406.0992,428.105
PN_Group_01972	neg	4.64828	127.002	0.325779	0.18124	1.13386	2.47629e-05					99.0073,127.0024,83.0123,55.0174
PP_Group_07582	pos	1.35119	196.097	0.574975	1.05357	2.07566	2.78696e-38	195.089	C10H13NO3	N-Acetyldopamine	Amino acid derivatives	196.0968,178.0863,179.0703,197.1004
PN_Group_27565	neg	5.12543	135.044	0.819862	0.742213	1.67274	9.18283e-39					134.0235,135.0438,135.0278
PN_Group_27512	neg	4.68881	143.034	1.75053	2.0119	4.03313	4.49501e-82					111.0074,144.0444,67.0174,99.0438
PN_Group_01900	neg	0.690787	163.024	0.489481	0.524922	1.43886	3.07145e-18					145.013,163.0238,99.0073,117.018
PP_Group_01438	pos	0.794675	205.082	0.615313	0.406395	1.32537	5.37581e-07	204.074	C7H12N2O5	D-gamma-Glu-Gly	Amino acid derivatives	205.0818,144.0656,187.0713
PP_Group_15303	pos	6.41022	457.207	0.353383	0.764738	1.69906	1.17627e-19	456.199	C23H28N4O6	Tyr-ala-phe-gly	Amino acid derivatives	209.1532,153.0908,99.0439,95.049,127.0388,210.1566,85.0283
PN_Group_23659	neg	6.38703	391.198	0.304842	0.256889	1.1949	1.05942e-14	392.205	C19H28N4O5	Glycylglycyl-L-phenylalanyl-L-leucine	Amino acid derivatives	101.023,89.023,71.0124,59.0124,113.0232,119.0338,161.0446,391.1973,347.2078,73.028,85.0281
PP_Group_19784	pos	6.1498	186.055	0.899207	0.948377	1.9297	2.33958e-57					145.0283,186.0548,146.0316,117.0334
PP_Group_03885	pos	4.64589	186.055	0.0158354	0.110405	1.07953	0.830997					145.0284,186.0549,162.0549,158.0601,187.0587,185.0706,146.0318
PP_Group_03469	pos	8.35253	457.207	0.317345	0.733633	1.66282	2.34169e-15	456.199	C23H28N4O6	Tyr-ala-phe-gly	Amino acid derivatives	133.101,191.1427,137.0959,134.1041
PN_Group_26876	neg	5.09269	207.014	0.264247	0.194211	1.1441	1.12848e-13					127.0024,189.0033,207.014,73.0279,101.0229,83.0123,87.0072,99.0073,133.0128
PP_Group_23840	pos	5.45021	218.549	0.359192	0.110239	1.07941	2.08836e-06					177.0546,207.0413,198.036,219.0176,207.543,237.0278,217.1053,198.5376,145.0284,218.5495,178.0584
PP_Group_24118	pos	5.80177	233.591	0.574487	0.563774	1.47813	5.34362e-32					213.0776,158.9965,207.1379,222.0831,177.0069,183.0671,147.1169,213.5796,98.9753,189.1278,192.0732,204.073
PP_Group_24353	pos	6.14206	245.062	0.987264	1.26357	2.40088	1.59278e-50					177.0547,246.1123,267.0387,200.1067,249.0284,212.5495,285.0481,185.0121
PP_Group_00938	pos	6.11862	287.102	2.06006	2.65165	6.28384	1.04145e-115					287.102,239.081,288.1052
PN_Group_01075	neg	6.11099	293.067	0.712264	-0.37373	1.2957	3.62848e-41					293.0668,125.0232,203.0344,294.0702,275.0563,247.0612,191.0343
PN_Group_25844	neg	5.05714	293.125	0.0393944	0.0315221	1.02209	0.0571344					293.1245,131.0703,294.128,89.023
PP_Group_18970	pos	0.89718	232.118	0.281343	-0.259176	1.1968	6.24453e-06	231.11	C10H17NO5	Isovalerylglutamic acid	Amino acid derivatives	232.1179,172.0967,233.1214
PN_Group_24984	neg	4.39081	335.135	0.190542	-0.152808	1.11173	0.00037965	336.142	C15H20N4O5	gly-gly-phe-gly	Amino acid derivatives	155.0704,89.0229,111.0802,59.0124,71.0123,119.0337,101.023,113.0231
PN_Group_25411	neg	6.10548	315.049	1.16058	-0.784328	1.72229	1.61281e-71					315.0488,269.0433,125.0231,316.0522
PP_Group_04673	pos	3.71902	315.104	0.268243	0.167575	1.12317	2.08986e-07					315.1045,316.1079
PP_Group_04401	pos	5.06225	317.12	0.611041	-0.422957	1.34067	7.01483e-27					317.1202,185.0419,155.0677,318.1238
PP_Group_26031	pos	6.20591	322.568	0.521809	-0.359513	1.28299	3.62947e-27					323.1275,291.1012,161.0596,272.0437,266.044,281.0492,230.0334,137.0598,302.055,236.0341,272.5457,257.0389,251.0386,242.0333,263.1067,292.1063
PP_Group_17543	pos	5.32073	329.029	0.0859311	0.0706448	1.05019	0.00392147
PP_Group_22091	pos	5.79097	334.877	1.79959	-2.00628	4.01744	3.93313e-76					129.1022,72.0808,84.0808,86.0965,335.073,84.0445,331.2339,74.0601,337.2335,90.0549
PP_Group_18866	pos	2.6438	238.107	0.123696	0.0248732	1.01739	0.432041	237.1	C12H15NO4	L-Glutamic acid 5-benzyl ester	Amino acid derivatives	238.1069,239.1103,161.0595,221.0806,220.0964
PN_Group_25006	neg	5.57719	335.041	0.0848726	-0.0536285	1.03787	0.355171					127.0023,83.0123
PP_Group_07047	pos	7.4832	166.05	1.16805	1.75898	3.38459	4.11763e-59	165.042	C8H7NO3	4-Hydroxy-2H-1,4-benzoxazin-3(4H)-one	Benzoxazinoids	166.0496,167.0531
PN_Group_02384	neg	6.31121	386.11	0.295776	0.365766	1.28857	3.46616e-06	387.117	C16H21NO10	HDMBOA-glucoside	Benzoxazinoids	224.056,196.0608,225.0594,168.0657
PN_Group_00704	neg	5.46204	341.088	1.47522	0.808352	1.75121	3.90575e-99
PN_Group_04599	neg	4.95604	341.088	1.18268	0.923456	1.89665	3.16598e-107
PN_Group_23533	neg	6.40652	398.109	0.191412	0.225336	1.16905	0.00112192	399.117	C17H21NO10	2-HMBOA-aceyl-glucoside	Benzoxazinoids	194.045,166.0499,195.0484
PP_Group_26401	pos	6.21654	343.081	0.443239	-0.318888	1.24737	3.06195e-19					272.0439,266.0442,302.0544,275.0493,257.0385,281.0493,230.0338,272.5454,302.5561,251.0388,293.0494,236.0335,266.5458,242.0335,263.0386,275.5513,248.0333,281.5508,254.0449,257.5405
PP_Group_05861	pos	5.02933	350.084	0.0085037	0.00029884	1.00021	0.709917					350.0842,351.0872,188.0314,349.0887
PP_Group_00790	pos	6.8347	166.05	0.155054	0.138806	1.10099	0.0322798	165.042	C8H7NO3	HBOA	Benzoxazinoids
PN_Group_24602	neg	4.81945	351.036	0.184691	0.509529	1.42359	1.39096e-08					127.0024,189.0033,83.0123,170.0449,136.0755
PP_Group_07085	pos	6.83473	226.071	0.139756	0.0909916	1.0651	0.0488009	225.063	C10H11NO5	HDMBOA	Benzoxazinoids
PN_Group_00137	neg	5.80389	353.052	0.0498022	0.155749	1.114	0.785264					127.0024,189.0032,83.0123,57.0331
PP_Group_07021	pos	6.83475	194.045	0.135004	0.126181	1.0914	0.0405091	193.038	C9H7NO4	3-Oxo-3,4-dihydro-2H-1,4-benzoxazine-6-carboxylic acid	Benzoxazinoids
PN_Group_24480	neg	6.8353	356.099	0.0705275	0.0256889	1.01797	0.30882	357.106	C15H19NO9	2-HMBOA-glucoside	Benzoxazinoids	194.0451,195.0486
PP_Group_16916	pos	5.64553	367.065	0.0476889	0.110668	1.07973	0.000288169					177.0545,178.0578
PP_Group_21040	pos	4.27622	118.065	2.22654	2.3831	5.21658	4.02843e-145	117.058	C8H7N	Indole	Benzoxazinoids
PN_Group_05617	neg	2.86797	358.078	0.984957	0.663058	1.58344	1.22323e-65	359.085	C14H17NO10	TRIBOA-glucoside	Benzoxazinoids	124.0392,135.0441,153.0548
PN_Group_00381	neg	4.35448	372.094	0.986041	0.629842	1.5474	1.07595e-61	373.101	C15H19NO10	DIMBOA-gulcoside	Benzoxazinoids	210.0402,195.0166,138.0549,192.0296
PP_Group_19855	pos	3.91761	182.045	0.842217	0.654891	1.5745	3.01014e-60	181.037	C8H7NO4	DIBOA	Benzoxazinoids
PN_Group_24806	neg	3.91619	342.083	0.791907	0.581648	1.49656	3.72663e-50	343.09	C14H17NO9	DIBOA-glucoside	Benzoxazinoids
PN_Group_25182	neg	5.03396	326.088	0.713026	0.482085	1.39676	6.04122e-45	327.095	C14H17NO8	HBOA-gulcoside	Benzoxazinoids
PP_Group_06156	pos	5.79274	373.183	0.761665	0.737696	1.66751	4.35349e-30					373.183,374.1864
PP_Group_27051	pos	5.31784	374.039	0.0494298	0.0739728	1.05261	0.121403					375.1259,331.1361
PP_Group_05680	pos	5.44744	374.144	0.65029	0.238766	1.17998	2.16893e-19
PN_Group_01753	neg	5.81992	375.034	0.102997	-0.100039	1.0718	0.215494					185.0212,101.0229,163.0391,255.0887,189.0033,127.0024,57.0331,97.0257,210.9855,119.049,186.0245
PN_Group_24078	neg	5.10878	375.034	0.0491399	-0.11217	1.08085	0.146533					201.0162,375.0697,179.0342,376.0731
PN_Group_01553	neg	5.69185	375.166	0.879396	0.891391	1.85496	1.14176e-29					375.1662,101.023,357.1557,89.0229,71.0124,119.0337,59.0124,113.0231,376.1696,177.0913,358.1589,73.028
PN_Group_28168	neg	5.57913	376.054	0.639749	1.06399	2.0907	1.06772e-30					194.9904,189.0034,179.0342,127.0025,213.0011,173.0083,201.0162,73.0281,99.0074,151.0002,111.0074
PP_Group_19265	pos	5.69854	212.055	0.442867	-0.361057	1.28437	8.66669e-07	211.048	C9H9NO5	DIMBOA	Benzoxazinoids
PN_Group_02267	neg	3.63445	240.051	0.012308	0.0370852	1.02604	0.935774	241.058	C10H11NO6	DIM2BOA	Benzoxazinoids
PP_Group_01542	pos	5.57447	178.05	0.0843127	0.0649959	1.04608	0.0638822	177.042	C9H9NO4	HMBOA	Benzoxazinoids	150.0548,178.0497
PN_Group_23829	neg	4.13201	385.041	0.223844	-0.37215	1.29428	1.14699e-09
PN_Group_23831	neg	3.72514	385.042	0.105807	-0.229756	1.17264	0.22202
PP_Group_22084	pos	4.38107	331.202	1.19259	1.47896	2.78748	6.69013e-42	330.195	C19H26N2O3	MFCD00572671	Benzoxazinoids	136.0757,72.0808,86.0964,356.229,235.1438,118.0863,356.7224,147.0439,137.0792
PN_Group_00545	neg	5.80736	385.187	0.00522829	0.0209281	1.01461	0.896974					153.0911,152.0832,71.0124,89.0229,101.023,113.0231,205.1227,59.0124,151.0753,161.0445,119.0337,73.028,85.0281,154.0943,223.1335
PN_Group_23777	neg	2.88288	387.057	0.308722	0.822621	1.76862	5.05696e-05					189.0032,127.0024,73.028,99.0073
PP_Group_00068	pos	5.08069	387.162	0.433487	0.889827	1.85295	4.33329e-29					387.1617,325.1613,388.1652,225.1091
PP_Group_07091	pos	5.03311	224.055	0.610072	0.626675	1.544	8.48838e-37	223.049	C10H19NO5	8-Methoxy-3-oxo-3,4-dihydro-2H-1,4-benzoxazine-6-carboxylic acid	Benzoxazinoids	224.0552,209.0318,196.0603,166.0499,192.5338,201.5389,225.0582
PP_Group_27333	pos	6.14206	388.091	0.896839	1.54645	2.92098	5.07038e-30					177.0546,443.0856,145.0284,425.0753,178.0579
PN_Group_23725	neg	6.13689	389.052	1.39718	2.08046	4.22942	2.99699e-51					389.0518,183.0292,390.0553,193.0136,195.0293
PP_Group_27371	pos	4.67275	390.034	0.0207598	0.0590653	1.04179	0.210868
PN_Group_28218	neg	5.08444	391.028	0.291785	-0.487931	1.40243	1.06666e-18					201.0163,228.9962,210.9855,189.0034,127.0025,103.0023,179.0343,97.0257,101.023,202.0199,207.0142,185.0059,166.9954,189.0171
PN_Group_03258	neg	4.2901	391.029	0.00228374	0.263241	1.20017	0.849064					228.9962,210.9855,201.0162,103.0023,207.014,189.0031,127.0024,166.9954,185.0059,179.0342
PP_Group_06910	pos	5.08693	393.042	0.338559	-0.280123	1.2143	2.7403e-24					231.0111,163.0389,185.0209
PP_Group_04524	pos	4.29272	393.042	0.0645949	-0.0410328	1.02885	0.120674					245.0951,117.0367,160.0788,179.0482,231.0108,162.0218,317.1158,130.0497,246.0999,85.0647
PN_Group_03371	neg	5.03217	394.076	0.226937	0.150584	1.11002	2.95369e-07					164.0343,326.0881,185.0212
PP_Group_16417	pos	5.44734	395.074	0.569561	0.198928	1.14785	1.21229e-15					396.201
PP_Group_00854	pos	4.64457	343.08	0.257068	0.224221	1.16815	1.80818e-06	342.073	C18H14O7	Apigenin 7-lactate	Flavonoids	344.1334,163.0388,300.1435,298.1281,283.0589,343.136,280.1171,137.0233
PP_Group_16791	pos	6.20133	371.148	0.828897	0.718686	1.64568	9.69666e-52	370.141	C21H22O6	5,7,4'-Trihydroxy-5-methoxy-8-prenylflavanone	Flavonoids	187.0751,167.0701,161.0595,175.0751,217.0856,309.1115,188.0783,341.1378
PN_Group_23521	neg	4.82472	399.057	0.0377037	0.110568	1.07965	0.0725043
PP_Group_00522	pos	5.3136	400.123	0.476741	0.345658	1.27073	3.82657e-19					383.1479,167.0703,330.1093,351.1217,343.1165,147.0435,401.2871,323.1263,269.0645,331.1169
PN_Group_23480	neg	3.96829	401.073	0.118048	0.343183	1.26855	0.0768781					127.0025,189.0034,83.0123
PP_Group_05812	pos	6.16111	402.102	0.461878	-0.785439	1.72362	2.39238e-08
PP_Group_00292	pos	5.52945	402.103	0.582858	0.758681	1.69194	2.94526e-22					177.0546,178.0579
PP_Group_01120	pos	5.44464	402.176	1.24331	0.816272	1.76085	3.62954e-65					167.0701,383.1479,330.109,384.152,351.122,331.1132,343.1164,291.1009,323.1267,217.0846,205.0854,339.1221,352.1285,368.1245,307.096,315.0857,279.1001,229.0849,401.1614,319.0954,369.1304
PN_Group_04561	neg	7.06011	403.053	0.368062	-0.403509	1.32272	1.07484e-22
PP_Group_27665	pos	5.65634	404.05	0.012604	0.0491297	1.03464	0.43195					177.0546,178.0586,199.1329,72.0808,171.1378,86.0964,85.0283,181.1216,179.0606,70.0651
PN_Group_23375	neg	6.17638	405.044	0.647012	-0.371813	1.29398	5.01046e-40					215.0321,101.023,193.0499,189.0033,127.0025,200.0085,97.0257,57.0331,210.9856,166.9953,216.0351
PP_Group_27737	pos	5.80341	406.174	0.62889	0.887392	1.84983	5.30909e-26					425.1481,406.1746,207.138,325.1484,199.0366,303.1094,147.1169,406.6768,189.1273,426.1516,177.0547,407.1816,323.1167,123.0805,151.0754,222.0833,316.143,95.0855,219.0174,326.1548,365.1271,200.0441,149.0963,325.6509,213.0777,303.6101
PN_Group_28280	neg	3.72511	407.023	0.097681	-0.225669	1.16932	1.32762e-05					228.9963,207.0141,189.0034,103.0023,210.9854,127.0025,217.0114,185.006,87.0073,195.0292,133.013,166.9953
PP_Group_06677	pos	5.52759	407.058	0.504021	0.694433	1.61825	4.23902e-30					199.0365,231.0111,177.0546,200.0398
PN_Group_28282	neg	4.4812	407.06	0.173622	-0.245282	1.18532	9.86293e-10					245.0278,227.0169,169.0109
PN_Group_03066	neg	4.5455	407.06	0.0674518	0.0172191	1.01201	0.131353					85.028,147.0287,191.019,213.0011
PP_Group_16135	pos	5.08686	409.016	0.302423	-0.530835	1.44476	6.86439e-17					409.1093,410.1118,185.0417
PP_Group_16136	pos	4.13476	409.037	0.224072	-0.820496	1.76601	3.64198e-15					231.0111,179.0339,201.0158
PN_Group_23284	neg	2.87193	409.039	0.0454489	-0.0817039	1.05827	0.804783					210.9854,228.9961,189.0168,189.003,219.0269,111.0074,127.0023,166.9954
PP_Group_16130	pos	4.54728	409.074	0.0070793	-0.0173598	1.01211	0.939376					233.0267,199.0365,177.0546,409.0733
PP_Group_04062	pos	5.10799	409.11	1.11743	1.04257	2.0599	2.75608e-69
PP_Group_00066	pos	5.80604	409.183	0.826296	0.61124	1.52757	3.49783e-43					409.183,410.1866
PP_Group_00405	pos	5.64969	411.162	0.34056	0.271156	1.20677	2.92622e-17					411.162,412.1655
PN_Group_22922	neg	5.80299	421.164	0.236466	0.45554	1.3713	2.07554e-11	422.171	C25H26O6	5,7,3',4'-Tetrahydroxy-6,8-diprenylisoflavone	Flavonoids	255.0888,256.0921
PP_Group_15986	pos	4.64291	416.118	0.0595019	-0.0620781	1.04397	0.757044
PP_Group_15664	pos	4.69793	439.101	1.53949	-1.36881	2.58257	3.86848e-60	438.094	C23H18O9	Hypnum acid methyl ester	Flavonoids	439.1002,439.1573,395.1676,421.0898,396.0952,440.103,440.1606,203.0524,341.1236
PN_Group_03306	neg	5.82874	419.118	0.678172	0.789489	1.72846	1.34209e-32					351.1294,101.0592,249.0612,352.1329,113.023
PN_Group_22943	neg	5.32727	421.039	0.156614	-0.138195	1.10053	1.06865e-05					189.0034,421.2083,210.9855,127.0024,185.0211,89.0228,101.0228,71.0123,119.0335,422.2099,73.0281,59.0124,193.05,245.0436
PN_Group_01316	neg	5.83126	421.039	0.338519	0.185061	1.13687	0.00476055					352.1331,353.1343,101.0593,250.0647,421.1635
PN_Group_03176	neg	5.59924	421.039	0.850366	0.679791	1.60191	2.18914e-28					194.9904,173.0083,179.0342,111.0075,191.0192,213.0012,201.0165
PN_Group_00941	neg	7.49191	517.099	0.107819	-0.0844316	1.06027	0.00452	518.106	C24H22O13	Apigenin 5-(6''-malonylglucoside)	Flavonoids	311.0562,473.1089,312.0595,413.0878,341.0666
PP_Group_15912	pos	5.65373	423.032	0.0181878	-0.00248903	1.00173	0.987841					175.0866,215.0107,177.0547,301.1182,423.1586,155.0702,70.0651
PN_Group_22872	neg	5.803	423.161	0.179992	0.325115	1.25276	0.00256847					89.023,101.023,71.0124,59.0124,179.0552,119.0337,113.023,161.0447,221.0659,73.028,143.0339,85.0279
PP_Group_15872	pos	3.75657	425.068	0.20637	0.355208	1.27917	1.56452e-07					145.0607,199.0365,199.0709,177.0547,177.0328
PP_Group_05932	pos	3.72372	425.105	1.01986	0.570743	1.48529	3.95341e-44					381.1152,199.0365,363.1047,233.0781,177.0546,382.119,309.0937,231.011
PP_Group_05735	pos	5.80628	425.156	0.377172	0.328317	1.25555	3.70207e-11					425.1552,426.1602,323.1174,406.1758,425.2867
PP_Group_06978	pos	5.64658	430.134	0.091216	-0.0672299	1.0477	0.0341809					177.0547,92.206,86.0964,213.1602,185.1648,219.1339,129.1021,167.5111,142.519,452.9926,84.343,84.0807,110.9456
PN_Group_22682	neg	5.80448	431.192	0.788239	0.701368	1.62605	1.04972e-42					89.0229,153.0911,71.0124,179.0553,101.023,161.0445,59.0124,119.0337,385.1868,113.023,223.1335,205.123,152.0832,151.0753,143.0339,386.1912
PN_Group_22614	neg	5.77881	433.208	0.410806	0.354738	1.27875	1.88503e-13					153.0912,161.0444,71.0123,386.1877,154.0945,224.1364,223.1334,89.0229,152.0824,206.1269,101.023,113.023,92.2074,92.2014,73.0278,59.0122,205.1227,119.0339,114.0263
PP_Group_15727	pos	5.65166	434.238	0.610264	0.453755	1.3696	2.38562e-23					227.1276,250.0707,209.1171,268.0815,124.0388,435.1006,191.1062,106.0286,85.0644,424.2372,138.3505,109.0285,219.5751,283.9995,167.4954,210.1205,122.9644,223.0488,440.7659,309.5898,90.1954,92.205,121.698
PN_Group_22584	neg	6.14062	435.091	1.04369	1.38892	2.61883	4.27993e-63					173.0447,193.0499,167.0341
PN_Group_00594	neg	6.38828	435.13	0.136235	-0.214476	1.16028	0.000505278					273.0768,229.0865,435.1294,436.1328,274.0803,255.066,230.0898
PN_Group_22527	neg	5.08699	437.034	0.103612	-0.286591	1.21975	0.0568253					96.9681,180.9899,255.0882,201.016,228.9967
PP_Group_15695	pos	5.64392	437.071	0.302189	0.180432	1.13322	5.08599e-08					161.0594,247.0596,175.0751,205.0491,201.054,203.0697,162.0629,248.0631
PN_Group_05092	neg	6.15315	439.086	0.0316252	0.220021	1.16475	0.574419					371.0985,249.0616,121.0283,372.1022,113.0232,250.0649
PN_Group_07956	neg	6.49771	549.089	0.302936	0.938967	1.91716	1.25936e-28	550.096	C24H22O15	6-Hydroxyluteolin 7-(6''-malonylglucoside)	Flavonoids	189.0033,127.0024,73.0279,99.0073,207.0139,179.0342
PN_Group_22473	neg	5.04355	439.161	0.89013	0.64236	1.56088	2.14982e-54					195.0655,165.0547,331.1189,196.069
PN_Group_22352	neg	5.81967	443.021	0.108256	-0.238126	1.17946	0.684242					189.0033,127.0024,210.9854,190.9929,185.0212,265.0458,163.0391,101.023
PN_Group_22298	neg	3.97851	444.061	0.241955	-0.555054	1.46922	0.000164645					189.0033,127.0025,73.028,207.0139,99.0073,83.0123
PP_Group_05294	pos	3.97897	446.075	0.209611	-0.468122	1.38331	7.93628e-05					195.0108,239.0367,189.039,235.0444,191.0181,221.0264,129.018,217.0337,196.0141
PN_Group_22175	neg	5.80437	448.183	0.0524914	0.152872	1.11178	0.242462					61.9869
PN_Group_22116	neg	5.52876	451.049	0.427741	0.605619	1.52163	5.96008e-24					199.9409,103.9189,155.9508,87.924,189.004,317.9839,273.9932,210.9857,451.1244,121.0284,311.0775,215.0322,127.0026,243.9313,104.9266,228.9966,272.9863,175.9408,167.0345,134.0365
PN_Group_22114	neg	6.17547	451.049	0.631373	-0.346922	1.27184	2.60198e-33					215.032,189.0033,127.0025,101.023,193.0501,210.9854,57.0331,92.2031,317.0609,216.0362,83.0123
PN_Group_07234	neg	3.724	453.029	0.418371	-0.411169	1.32976	1.72401e-07					228.9962,207.014,189.0033,210.9855,127.0022,103.0021,217.0115,185.0063
PN_Group_00888	neg	4.48123	453.065	0.114557	-0.0920305	1.06587	0.0423777					245.028,96.9587
PN_Group_00036	neg	5.46622	455.154	0.326505	0.171391	1.12614	1.0106e-09					455.1023,456.1057,387.1667,96.9587
PN_Group_21860	neg	4.72078	459.016	0.823852	-0.294906	1.2268	7.23817e-37					179.0342,210.9854,296.9836,189.0034,228.9964,278.9736,250.9786,254.9887,201.0161,241.0094,127.0024,259.0222,135.044,180.0378,297.0334,325.0309
PN_Group_21801	neg	3.28908	461.032	0.0769603	-0.139595	1.1016	0.0429272					137.0233,201.0163,283.0203,179.0342,231.012
PN_Group_01268	neg	4.6011	463.146	2.10266	4.01843	16.2058	6.38456e-84					89.0229,301.0928,161.0444,139.0386,138.0308,71.0123
PP_Group_04230	pos	5.04857	463.157	0.254796	0.246502	1.18633	7.10015e-10					463.1568,464.1603,266.0758,205.047
PN_Group_21643	neg	5.52919	467.014	0.327565	0.414511	1.33285	5.58004e-15					305.034,272.9569,277.0032,377.0193,184.976,333.0295,249.0083,170.9604,307.0135,291.019,421.0083,228.9659,188.9712,200.9713,118.9652,186.955,365.0185,359.0082,315.0187,378.0232,363.0035,261.9798,127.0024,335.0098,278.0068,334.0329,160.9761,156.9811,250.0119,295.015
PN_Group_21574	neg	5.08046	469.171	0.473211	0.946731	1.9275	8.99407e-25					195.0656,402.1042,225.0764,387.0808,240.0512,196.0689
PN_Group_21487	neg	5.69714	473.031	0.510628	-0.561897	1.47621	3.76866e-16					210.9855,189.0034,127.0025,215.0316
PN_Group_03985	neg	3.72454	475.011	0.391133	-0.24082	1.18166	3.39191e-12					195.0292,296.9841,228.9964,250.9783,275.0176,210.9854,270.9838,151.0391,257.005,217.0118,278.9745,189.0035
PP_Group_14980	pos	5.52986	480.022	0.039401	0.079584	1.05671	0.476563					177.0546,248.9842,318.9898,247.0051,344.9678,281.0107
PN_Group_21311	neg	4.7342	480.975	0.123947	0.327678	1.25499	0.162336
PN_Group_04832	neg	3.77826	482.991	0.527637	0.69496	1.61884	4.74527e-10					189.0033,127.0024,208.9907
PN_Group_04419	neg	6.74378	485.062	0.125435	-0.00872468	1.00607	0.142253
PP_Group_00872	pos	0.732061	485.098	0.427422	-0.739977	1.67015	1.77076e-10					295.0868,467.0874,277.0763,485.0978,296.0886,468.0896,217.0552,201.0604,486.1
PP_Group_07627	pos	3.99755	490.065	0.424898	-0.794142	1.73405	7.3892e-18
PN_Group_04234	neg	5.68953	491.177	0.507852	0.355058	1.27904	4.82871e-20					179.0551,89.0229,101.0229,119.0336,71.0123,221.0661,161.0444,113.023,59.0123,143.0337,445.1714
PN_Group_00163	neg	5.85082	563.141	0.439897	-0.270938	1.20659	7.47456e-19	564.148	C26H28O14	Apiin	Flavonoids	563.1406,189.0032,564.1439,127.0024,353.0666,443.0981,473.1086,383.0769
PN_Group_20859	neg	5.80305	499.18	0.212927	0.367838	1.29042	1.15785e-10
PN_Group_00286	neg	5.80725	579.136	0.106517	-0.189949	1.14072	4.8633e-05	580.143	C26H28O15	Luteolin 7-arabinofuranosyl-(1->6)-glucoside	Flavonoids	489.1037,579.1353,399.0717,369.0612,580.1385,490.1073,459.0936,519.1143,429.0822,471.093,400.0749
PN_Group_00729	neg	4.48969	503.141	1.53832	1.5005	2.82941	3.57372e-111
PP_Group_14524	pos	6.14006	510.179	0.459331	-0.429054	1.34635	3.50043e-13					209.0807,177.0545,205.0858,167.0703,179.0702,181.0858,191.07,151.0754,210.0843,187.0751,149.0597,161.0598
PP_Group_14418	pos	5.35456	517.086	0.48079	-0.351229	1.27565	3.36358e-20					327.0748,309.0643,397.0804,328.0786,499.0762
PN_Group_01222	neg	6.14985	739.21	1.34964	2.82455	7.08391	1.23448e-64	740.217	C33H40O19	Apigenin 7-rutinoside-4'-glucoside	Flavonoids	173.0445,371.0981,193.0498,367.1031
PN_Group_02318	neg	5.81282	517.156	0.278401	-0.314447	1.24353	8.49949e-07					193.0499,175.0393,337.093,517.1564,265.072,176.0427,194.0535
PN_Group_20410	neg	5.04371	518.152	0.649174	0.601129	1.5169	2.72858e-27					194.045
PN_Group_07447	neg	4.72616	520.987	0.689819	-0.358961	1.2825	5.83344e-17					121.0282,151.0389,341.1027,237.0766,219.0658
PP_Group_00296	pos	5.84102	533.147	0.822639	-0.848471	1.80059	7.76166e-53					329.084,227.0524,533.1477,330.0874
PN_Group_07176	neg	4.7015	535.037	0.545096	0.478022	1.39283	2.67419e-09					349.0203,277.0354,261.0404,193.0134,331.046,350.0236,233.0454,173.0083,217.0501,305.0302
PN_Group_06990	neg	6.13482	535.193	1.60425	2.39284	5.25189	4.01441e-79					503.1672,504.1702,459.1773
PN_Group_01232	neg	4.27884	545.115	1.31106	1.68454	3.21438	6.43658e-93					189.0031,127.0024,73.028,99.0073
PP_Group_07363	pos	6.36723	546.088	0.206923	-0.506497	1.4206	2.27687e-05					328.0807,356.0755,329.0838,300.0858,205.0492,312.0859
PN_Group_05417	neg	4.19757	745.13	0.523396	0.283676	1.21729	6.603e-08	746.139	C44H26O12	Bisisodiospyrin	Flavonoids	745.1301,391.0428,746.1329,727.119,565.0877,409.0452,728.1237,392.0463,571.0777,553.0663
PP_Group_30273	pos	5.31847	551.068	0.655089	-0.398054	1.31773	2.01448e-31					147.044,148.0474
PP_Group_06271	pos	6.19639	551.212	0.687498	0.654243	1.57379	5.01006e-29					131.049,163.0752
PN_Group_19281	neg	5.84048	555.156	0.646008	-0.672013	1.59329	9.08225e-32					383.119,425.1296,59.0124,365.1091,384.1225
PN_Group_02550	neg	6.49879	563.105	0.616044	1.06969	2.09899	1.62667e-39					189.0032,207.014,127.0024,73.028,563.1401,285.1128
PP_Group_32247	pos	4.20069	747.141	0.245407	0.0405236	1.02849	0.00456341	746.141	C44H26O12	Bisisodiospyrin	Flavonoids	393.0425,231.0109,377.0837,163.0388,203.0315,394.0457
PP_Group_02219	pos	6.03339	564.098	0.330507	0.384452	1.30536	3.36571e-06					328.0809,300.0861,329.0842
PP_Group_05238	pos	5.10518	571.155	1.39933	3.13867	8.80711	3.02468e-85					217.097,144.0807,218.1004
PP_Group_30613	pos	5.08257	575.061	0.151353	-0.534398	1.44834	0.00126232					163.0389,454.9974,164.0423
PP_Group_30743	pos	6.21213	584.129	0.374591	-0.564192	1.47856	5.62693e-21					543.0807,441.0484,471.059,427.1023,397.0917,453.0486,469.1131,409.0917,511.1232,445.1125,513.0687,379.081,457.1125,451.1032,529.1336,483.0594,493.1122,547.1448,423.0376,531.0791,481.1149,411.038,429.0493,459.0598,501.07,337.0707,355.0807,428.1058,465.0494,495.0599,499.1241,472.0601,544.0835,421.0939,442.0491,391.0813,325.0694,439.1042,530.1362,525.0712,399.0378,475.1075,458.1147,415.1017,433.0923…
PP_Group_06699	pos	6.20179	591.204	0.116338	0.239127	1.18028	7.39827e-07					591.2039,592.2074,381.1302,203.0518,232.0703
PP_Group_21365	pos	6.16118	596.084	0.311584	-0.570691	1.48524	1.56194e-15					177.0545,145.0284,423.0229,313.0706,367.0805,415.1015,337.0703,178.0579
PP_Group_30885	pos	5.65254	596.084	0.157387	-0.156864	1.11486	5.77558e-11					457.1121,379.0802,427.1017,409.0905,325.0699,439.101,421.0916,355.08,337.0699,481.1127,403.081,391.0803,458.1165,523.1214,541.1322,380.085,428.1054,410.0948,349.0696,307.0585,326.0732,422.0952,440.1059,499.1205,511.1232,559.1418,505.1123,482.1169,463.1005,542.1378,356.0829,295.0589,524.1253,475.1184,338.0729,177.0543,500.1273
PN_Group_00626	neg	6.13044	597.219	0.394002	0.387381	1.30802	4.65772e-17					181.0497,387.1451,89.0229,59.0123,205.0863,101.0229,71.0123,119.0337,113.023
PP_Group_30948	pos	5.80345	599.27	0.805101	1.21382	2.3195	4.54933e-26					406.1746,406.6761,425.1478,325.1482,303.109,407.1776,316.1427
PP_Group_06030	pos	5.10082	601.034	0.270641	-0.14967	1.10932	2.29516e-08					147.0441,454.9978,264.9867,282.9969,158.9967,393.0123,436.9847,220.9948,322.9917
PN_Group_00458	neg	3.37322	603.121	0.387029	-0.4633	1.37869	2.60028e-10					209.03
PP_Group_04768	pos	6.13231	605.183	0.23448	-0.188329	1.13944	4.72223e-05					443.1303,605.1827,444.1339,606.1853
PN_Group_07719	neg	6.20306	613.214	0.35413	0.416012	1.33423	1.12226e-17					89.0228,59.0123,119.0335,71.0123,113.023,101.0229,179.0551
PP_Group_12872	pos	5.08989	617.029	0.406902	-0.502398	1.41657	2.07044e-31					163.0386,264.9859,282.9963,237.0064,436.9862,454.997,158.9962,220.9965,177.0066,246.9753,255.0166,202.9854,322.9906,295.011,150.9907,247.012,218.9958
PP_Group_06753	pos	6.13052	621.215	0.00719472	0.0229893	1.01606	0.15046					621.2148,622.2186
PN_Group_00440	neg	6.29708	627.23	0.264185	0.279487	1.21376	0.000670283					89.0229
PP_Group_12700	pos	6.166	631.045	0.400046	-0.950277	1.93224	2.57336e-05					177.0543,423.0223,264.9862,178.0576,317.0323,405.0115
PN_Group_17509	neg	6.21497	631.129	0.236119	-0.169431	1.12461	6.71108e-09					563.1409,564.1443
PN_Group_04735	neg	6.13052	643.225	0.312097	0.429065	1.34636	1.27456e-14					181.0498,387.1451,89.0229,59.0124,205.0863,119.0337,101.023,71.0124,113.0231,388.1484,399.1448
PN_Group_02947	neg	6.29523	651.191	0.0149941	-0.0518049	1.03656	0.210209					112.9843,127
PN_Group_01706	neg	4.58529	674.115	0.455549	-1.21805	2.32631	5.25446e-05					272.0888,189.0033,207.014,211.0064,167.0163,127.0025,143.045,254.0782,128.0341,273.092
PN_Group_03989	neg	5.00158	679.152	0.139717	0.657441	1.57728	4.89561e-05					163.024
PP_Group_06161	pos	3.72087	687.209	0.101934	0.018382	1.01282	0.0641798					355.099,356.1023
PN_Group_06779	neg	6.1432	689.173	0.267501	0.511943	1.42597	0.000422064					173.0446,367.1033,193.0499
PN_Group_07116	neg	6.21544	693.099	0.241914	-0.262392	1.19947	1.66332e-08					527.0507,601.0878,437.0192,602.091,528.0547
PN_Group_00668	neg	6.2131	699.116	0.486547	-0.418551	1.33658	2.98967e-22					563.1405,464.1194,564.1441,284.0565,72.9916,302.0667,537.1619
PN_Group_06981	neg	5.09427	707.11	0.224375	0.468354	1.38353	2.35489e-07					173.0446,179.034,353.0876,189.0032,191.0552,127.0024
PN_Group_01580	neg	5.80096	707.11	0.394327	0.826073	1.77285	1.51601e-22					189.0032,127.0024,83.0122
PN_Group_15914	neg	5.12111	707.146	0.825282	1.13664	2.19869	6.34982e-42					173.0446,179.034,353.0877,191.0552
PN_Group_15922	neg	4.81305	707.147	1.17435	2.20759	4.61903	8.38928e-30					189.0034,127.0024,207.0142
PN_Group_03212	neg	5.44734	711.215	1.04369	0.816623	1.76128	2.7698e-52					193.0499,194.0533
PP_Group_01540	pos	5.03207	722.225	0.60902	0.487077	1.4016	1.04338e-29					395.1305,350.084,396.1345,351.0873
PN_Group_15553	neg	4.91281	723.105	0.69421	1.13591	2.19758	3.01758e-25					189.0033,127.0024,73.028
PN_Group_15528	neg	5.79633	723.287	1.55165	2.93804	7.66368	4.34621e-81					189.0032,127.0023,207.0139,73.0279,173.0446,99.0072
PN_Group_15517	neg	6.36693	724.137	0.140763	-0.184405	1.13635	0.0183412					189.0031,127.0023,207.0139,73.028
PN_Group_15514	neg	6.81811	724.139	0.140588	0.122467	1.08859	0.313867					189.0033,127.0024,207.0139,83.0123
PP_Group_32065	pos	5.31878	728.096	0.112257	-0.123556	1.08942	0.0244855					147.044,454.9973,148.0473
PN_Group_29454	neg	6.22753	728.185	0.127301	0.132832	1.09644	0.318222					380.0753,358.0936,189.0034,222.0406,359.0961,127.0024,381.0796,173.0448,178.0502,161.0238,218.0432,727.1882,376.1048
PN_Group_15404	neg	5.32052	729.092	0.139976	0.0958335	1.06868	2.93564e-05					189.0034,127.0025
PN_Group_03453	neg	6.1643	729.258	0.0218973	0.296533	1.22819	0.107788					359.1499,360.1537,89.0229,521.2026,179.0552,119.0337
PP_Group_00989	pos	5.8118	731.105	0.13316	-0.300154	1.23128	4.20239e-06					231.0112,169.026,377.0475,147.0441
PN_Group_06503	neg	5.44925	733.197	0.690209	0.466444	1.3817	7.28119e-22					215.032,193.0499
PP_Group_07023	pos	5.44739	735.21	0.454559	0.26333	1.20025	2.52918e-12					379.0995,185.042,380.1031
PN_Group_15236	neg	6.00357	737.121	0.501167	0.75367	1.68608	6.14839e-17					189.0032,127.0024,73.028
PN_Group_05780	neg	5.20463	737.158	0.656739	1.30124	2.46441	1.54019e-24
PN_Group_09412	neg	6.64601	738.153	0.128084	0.276576	1.21132	0.00310445					189.0032,127.0024,73.028,99.0073
PN_Group_15194	neg	5.0761	739.1	0.0734516	0.0615099	1.04356	0.745996					189.0032,127.0024,207.0139
PN_Group_15196	neg	4.40946	739.101	0.451686	0.90863	1.87726	2.35403e-26					189.0032,127.0024
PN_Group_15061	neg	5.31946	745.058	0.00664174	-0.134133	1.09743	0.694728					189.0033,416.9625,390.998,326.9671,314.9671,127.0023,244.9615,300.988,347.0082,328.9817,354.9621
PN_Group_15050	neg	5.1254	745.123	0.228042	0.270775	1.20646	0.00294395					189.0033,201.0163,127.0025,207.014,210.9854,228.9962,179.0342
PN_Group_14936	neg	5.32039	751.074	0.464234	-0.454266	1.37009	1.7908e-20					189.0034,127.0026,210.9855
PN_Group_00814	neg	6.13896	751.172	0.963722	1.65276	3.14434	5.26049e-32					189.0032,127.0023
PN_Group_14901	neg	5.06853	753.116	0.391403	0.749576	1.6813	1.85046e-15					189.0033,127.0025,73.028
PN_Group_06713	neg	5.53049	753.116	0.550405	1.00779	2.01082	1.36824e-29					189.0033,127.0024
PN_Group_04151	neg	6.14291	757.196	1.11479	2.0323	4.09055	2.624e-52					173.0446,193.0499,367.1033
PP_Group_32326	pos	4.66129	760.086	0.000537512	0.0119666	1.00833	0.309318					163.039,454.9979,164.0423
PN_Group_14769	neg	4.67682	761.082	0.0734025	0.0413297	1.02906	0.00483462					189.0034,207.0141,127.0025
PN_Group_02834	neg	6.21335	761.086	0.0512639	-0.0174843	1.01219	0.935378					527.0509,528.0546,601.0879,557.061,437.0164
PP_Group_11306	pos	5.32024	762.036	0.126904	-0.251928	1.1908	1.81408e-06					147.044,408.9854
PN_Group_14749	neg	5.55811	762.149	0.150083	-0.0701843	1.04985	0.179672					210.9852,228.996,215.0318,189.0031
PP_Group_00122	pos	5.08122	763.096	0.187515	-0.235591	1.17739	2.80638e-07					231.011,393.0421,185.0209,163.0389
PP_Group_05850	pos	5.55147	764.162	0.22237	0.496322	1.41061	1.30314e-05					380.0946,381.0982
PN_Group_14673	neg	5.31357	767.04	0.823232	-0.56969	1.4842	1.6065e-15					189.0033,438.9447,350.965,325.0012,336.9492,127.0026,306.975,310.9852,394.954,366.9599,340.9945,368.9902,292.9603,354.9629,439.9497,262.9852,332.9552,326.0045,280.9972,390.999
PN_Group_02508	neg	5.64622	767.131	0.241225	0.177921	1.13125	5.87594e-12					189.0034,127.0024,73.028
PP_Group_00512	pos	5.03411	767.272	0.457581	0.530644	1.44457	6.59778e-14					395.1301,396.1335
PN_Group_08967	neg	6.60378	775.118	0.0460411	-0.0752358	1.05353	0.213533					409.0588,127.0025,465.085,303.0487,775.1172,127.0193,171.0096,259.061,776.1212,553.0645,466.0874,189.0035,410.0622,193.0496,408.0628,215.0001,231.0657,464.0882,249.0765
PP_Group_11171	pos	6.15963	775.168	1.09411	1.42041	2.67661	9.5816e-35					391.0995,199.0364,177.0547,231.0111,392.1031,407.0587
PN_Group_14392	neg	4.69922	784.15	1.48346	-1.33603	2.52455	2.89474e-59					346.0557,437.0868,96.9682,180.9899,78.9576,189.0032,207.0141,408.0119,438.0899,347.0589
PP_Group_08150	pos	4.69936	786.162	1.12057	-1.46642	2.76335	6.17094e-44					136.0618,348.0701,439.1011,440.1033
PP_Group_32523	pos	5.65149	788.118	0.256264	-0.232913	1.17521	2.61809e-12					177.0547,423.0233,145.0285,178.0581
PN_Group_02462	neg	5.6579	789.114	0.128194	-0.00033581	1.00023	0.000568901					189.0034,127.0025
PP_Group_00132	pos	5.65053	791.126	0.13289	-0.0801614	1.05714	0.00798825					199.0365,177.0546,231.011,407.058
PN_Group_05897	neg	5.85727	791.203	0.126982	0.0289514	1.02027	0.874422					189.0034,127.0025
PP_Group_32557	pos	5.80468	792.367	0.150111	0.445828	1.3621	3.41438e-07					406.1748,406.6763,407.1776
PP_Group_02500	pos	5.80876	810.376	1.72753	2.07792	4.22199	3.12908e-90					129.1021,84.0808,333.1549,136.0755,810.373,101.0709,292.1649,535.214,350.1346,120.0806,462.1969,315.1291,186.0868,811.3781,507.2202
PN_Group_01291	neg	5.53073	811.095	0.46113	0.414528	1.33286	7.48312e-07					189.0034,127.0024,210.9855
PN_Group_03930	neg	5.21089	819.167	0.692518	0.663233	1.58363	1.13272e-12					773.1604,599.1088,579.1036,451.0553,755.1511,774.1633,423.0599,600.1078,405.0484,756.1515,580.1057,193.0502
PP_Group_06222	pos	5.04101	835.298	0.682787	0.59335	1.50875	3.27494e-23					463.1567,395.131,464.1604
PP_Group_33136	pos	5.31762	905.126	0.641373	-0.173004	1.1274	0.00127815					147.044,454.9979,429.0341,411.0233,601.0352
PP_Group_33323	pos	4.65891	945.113	0.0413551	-0.0472519	1.03329	0.0308274					163.039,454.9978,617.0297,436.9873
PN_Group_04421	neg	6.20044	947.209	0.0358686	-0.0767664	1.05465	0.0377383					189.0033,127.0024
PN_Group_11778	neg	6.20333	969.191	0.274158	-0.559261	1.47351	9.80283e-20					189.0033,127.0025,563.1412
PN_Group_11714	neg	5.69975	977.22	0.0281956	-0.047355	1.03337	0.952943					189.0032,127.0023
PP_Group_33472	pos	5.64987	980.152	0.14992	-0.227366	1.1707	4.52921e-14					177.0547,423.0234,145.0285,178.0581,405.0127
PN_Group_00069	neg	6.21425	1127.29	0.199487	-0.131725	1.0956	1.91814e-06					563.141,564.1445
PP_Group_33925	pos	4.65305	1130.14	0.00874011	-0.0944228	1.06764	0.00292654					163.0389,454.9977,617.0292,164.0423,599.0188
PP_Group_34005	pos	5.648	1172.18	0.113928	-0.307259	1.23735	9.22174e-14					177.0546,423.0233,631.0447,613.0345,178.0581
PN_Group_10269	neg	5.65081	1173.18	0.197771	-0.180789	1.1335	0.000300229					189.0034,127.0025
PP_Group_04913	pos	7.06004	561.193	0.641491	-0.876815	1.83632	8.20937e-21	560.187				561.1937,562.1973,201.0367,233.0777,232.0705,203.0524
PN_Group_02275	neg	6.33073	697.199	0.148927	-0.239714	1.18076	0.370493	698.205				167.0339,367.1032,205.0498
PP_Group_08044	pos	5.49632	575.173	0.122136	-0.288156	1.22108	9.19809e-09	574.167				575.1724,576.1758
PN_Group_20909	neg	7.98355	497.164	0.0254469	-0.55706	1.47127	2.19802e-07	498.172				271.0953,451.1586,452.1623,407.1687,272.0988,287.126
PP_Group_03341	pos	10.915	483.219	0.448985	-1.13016	2.18883	3.96275e-21	482.212				345.0783,347.0939,483.219,484.2217,346.082,348.0977
PP_Group_03516	pos	7.95642	571.142	0.606135	-1.04782	2.0674	2.5082e-33	570.135				425.0838,571.1418,407.0733,426.087,572.1454
PP_Group_21301	pos	3.98057	547.293	1.21691	-1.95948	3.88921	4.7502e-28	546.286				666.3547,843.4494,843.9514,666.6871,629.6752,666.0225,667.0206,629.3398,173.1286,844.4526,778.9274,892.9842,779.4281,660.3503,893.4868,660.6814,721.4161,721.9171,630.0119,595.6594,595.9905,562.9683,779.9294,944.0132,667.3483,893.9876,173.0925,562.6379,499.771,264.0324,844.955,834.9442,201.1238,155.0812,556.965,230.1135,672.3586,500.2701,623.3271,596.3214,661.0164,212.1025
PP_Group_16682	pos	0.677583	379.063	1.16542	-1.47925	2.78804	3.46069e-25	378.056				379.0634,380.0663,230.0509
PN_Group_01023	neg	6.80527	507.114	0.00623605	-0.0186257	1.01299	0.101375	508.122				331.0669,332.0703,313.0564
PP_Group_14692	pos	10.9147	499.187	0.45305	-1.61872	3.07102	3.43301e-10	498.178				355.1418,243.0171,373.1528,397.1525,225.0067,303.0381,261.0281,201.0068,219.0173,439.1624,356.1453,415.1618,173.012,217.038,374.1552,81.0698,499.1919,398.1564
PP_Group_12777	pos	6.15299	623.307	1.19538	-2.02296	4.06417	7.92392e-23	622.3				622.2184,623.2209
PP_Group_12796	pos	1.06871	622.034	1.41098	-1.3207	2.49788	5.98656e-52	621.027				136.0616,508.0024,410.0251
PP_Group_05171	pos	0.664357	535.118	0.397183	-0.898064	1.86356	9.32306e-06	534.109				265.0226,253.0227,235.0121,355.0542,283.0329,295.0331,279.0384,193.0019
PP_Group_05750	pos	8.2387	729.166	0.785143	-1.10378	2.14917	4.67851e-58	345.104				271.0594,97.0283,272.0628,151.0388
PN_Group_23796	neg	0.745349	386.033	0.794378	-1.53258	2.89303	3.99505e-17	387.041				341.1086,179.0552,89.0229,119.0337,59.0123
PN_Group_02035	neg	7.65624	501.271	0.308263	-0.826428	1.77329	1.21748e-19	502.278				455.2652,161.0446,101.023,456.2682,71.0124,113.023,89.0229,159.0291,85.028,73.028,59.0125
PP_Group_01370	pos	1.71654	556.137	1.92157	-2.70401	6.51611	9.76011e-80	257.052				298.0524,231.0433,177.0327,130.0499,427.0953,235.0204,299.055
PN_Group_00230	neg	3.788	355.067	0.520073	0.908734	1.8774	2.00429e-05	296.053				265.0354,266.0388,235.0245
PN_Group_02482	neg	6.9414	345.062	0.507794	-1.31985	2.4964	4.4414e-25	150.032				345.0616,89.0229,59.0123,101.0229,345.1549,71.0123,330.0378,119.0337,113.0231,346.0646,315.0146,121.101,331.0413,346.1577
PP_Group_27663	pos	1.21771	404.034	1.6098	-2.40035	5.2793	3.12332e-36	403.029				212.0076,189.004,221.0126,248.9916,205.0017
PP_Group_12618	pos	5.88491	635.294	0.752891	-3.04516	8.25439	1.36082e-15	634.288				211.1437,183.149,425.1577,263.1054,360.158,522.2105,70.0652,473.2416,523.2125,361.1612,474.2466,426.161,212.1471
PN_Group_20674	neg	5.28274	507.115	0.0779937	-0.245634	1.18561	3.15693e-05	508.122				507.1139,508.1175,492.0903
PN_Group_01395	neg	6.77139	537.125	0.0728777	-0.472836	1.38784	1.71659e-07	538.133				331.0672,332.0706,313.0565
PP_Group_22744	pos	14.412	1201.99	0.24802	-0.379978	1.30132	0.00184953					376.1168,305.0797,489.2008,588.2704,377.1195,490.204,217.118,176.0373
PP_Group_21559	pos	7.41199	784.382	0.34213	-1.04934	2.06958	2.21258e-05					760.3818,380.6949,761.3846,1139.0355,1074.5139,663.3298,1138.537,1074.0137,1139.5363,381.1955,762.3873,821.4293,245.0766
PP_Group_02525	pos	7.52853	1006.38	0.636431	-1.33083	2.51548	3.96441e-33
PP_Group_07557	pos	7.54556	642.254	0.196428	0.215739	1.1613	0.177468					339.086,287.091,193.0859,353.1017,161.0597,286.0834,340.0889,277.0861,293.0802,255.0651,269.0807,209.0804,288.0946
PN_Group_30695	neg	0.765781	1129.35	0.975606	-1.64522	3.12795	3.36574e-39					341.1087,207.0138,342.1122
PP_Group_05888	pos	12.7962	936.902	0.238446	-0.585136	1.50018	0.000239523
PN_Group_30220	neg	0.765492	949.288	0.624062	-0.863345	1.81925	8.08067e-20					341.1089,189.0034,342.1127
PP_Group_02029	pos	7.79141	501.1	0.160532	-0.188369	1.13947	0.260597					501.1003,339.0472,502.1037,185.042
PP_Group_15622	pos	10.7744	441.148	0.336274	-0.755042	1.68768	1.63619e-19					355.1427,373.1533,397.1536,173.0123,441.151,356.1462,219.0174,244.9969,158.9965,201.0071,374.1562,191.0225
PP_Group_27436	pos	3.36839	392.049	0.217471	-0.320937	1.24914	4.13858e-19					163.039,423.0086,164.0424
PP_Group_04848	pos	7.99244	889.238	0.995386	-1.28951	2.44444	3.72564e-42					331.0803,251.0909,332.0838,177.0543,507.1121
PP_Group_04771	pos	0.68052	411.062	0.11885	-0.360039	1.28346	0.00298327					303.0187,291.0191,273.0083,393.05,321.0291,185.029,203.0394,285.0079,215.0393,411.0603,304.0203,394.0527,157.0342,173.0292,309.0293,292.0212,274.0104,155.0186,229.0184,217.0546,187.0446,175.0448,286.0108,291.0543,197.0286,331.0507,205.0185,333.0285
PP_Group_00261	pos	0.69685	564.212	0.0619713	-0.0930453	1.06662	0.849064					148.0602,130.0497
PP_Group_30385	pos	6.297	558.186	0.378846	0.131226	1.09522	0.000166299					577.158,179.07,137.0596,151.0751,578.1611,119.0489,161.0593,165.0546,595.1695,147.0438,219.017,158.9961,133.028,205.0856,274.0775,175.0751
PP_Group_30964	pos	7.72396	600.195	0.308212	-0.536082	1.45003	2.04568e-07
PP_Group_33722	pos	13.8874	1059.05	0.222885	0.335689	1.26198	0.00986936					1059.304,1059.554,506.2523,1059.0529,1059.8031,1060.0538,506.7529,1058.8036,1043.5559,1011.4971,1043.3046,1043.0536,1201.9543,1043.8025,1127.0579,1324.1587,1027.0021,1201.6219,1323.6626,1060.3038,1244.6541,1202.2882,1163.9253,1026.5031,1250.1304,1127.5627,1164.5985,1244.3226,372.1592,1012.503,1164.2673,1126.5548
PP_Group_02503	pos	7.52131	689.241	0.0296063	-0.170752	1.12565	0.136779					349.1099,689.2401,137.0595,211.0723,347.0939,333.1087,311.127,690.2434,345.1086,175.075,363.1193,350.1125
PP_Group_33864	pos	5.3179	1101.13	0.886162	-0.578953	1.49376	7.73612e-36
PN_Group_14640	neg	0.811271	768.138	1.27756	-1.0355	2.04982	1.08525e-34					426.0221,328.0451,427.0251
PN_Group_21365	neg	0.69894	478.141	0.5057	-0.985734	1.98032	1.19496e-10					61.9868
PP_Group_03450	pos	8.10549	819.196	1.05434	-1.59487	3.02068	1.8302e-42					331.0806,181.0494,97.0283,332.0841
PP_Group_07016	pos	3.89171	574.355	0.98846	-1.46798	2.76635	2.42267e-35					84.0807,574.3553,129.1021,201.123,133.0606,442.302,575.3579,333.1761,414.3076,173.1283,343.2335,185.1282,242.1858,232.1286,101.1072,183.149,557.3313,443.3062
PP_Group_32150	pos	5.09787	736.095	0.124543	-0.238822	1.18003	0.00248555					147.044,163.039,454.998,148.0474
PP_Group_16383	pos	0.675079	397.074	1.19289	-2.06868	4.19501	8.56974e-17					397.0789,228.0568,263.0609,234.0967,291.0555,309.066,245.05,237.0621,398.083,216.0859,90.055,310.0672
PP_Group_22557	pos	8.50047	829.09	0.406356	-0.643966	1.56262	5.24603e-06					820.4365,820.9386,958.9938,958.4918,821.4385,959.4948,1008.527,1008.028,443.2245,1009.0279,471.217,885.4598,980.5394,852.4425,876.4549,959.9955,875.9526,542.2932,395.2287,884.9606,821.9403,453.2082,228.1343,1639.8647,1180.6562,876.9521,781.4079,609.3616,570.2889,1327.7285,294.1805,358.1351,1328.723,1009.5293,552.2764
PP_Group_17645	pos	0.856088	322.969	2.29815	-2.98527	7.91872	1.33419e-111					239.1023,206.9584,287.1233,232.9738,116.9632,260.9686,168.0653,240.106,269.1125,161.0919
PP_Group_18011	pos	0.746812	300.165	0.296759	0.251189	1.19019	0.0268515					129.0545,147.0649,157.0494,139.0389,111.0439,186.0446,127.1227,301.0753,195.0499,95.0491,204.0549,193.0702,136.0616,177.0391,84.0804,303.0531,181.0524,172.0481,186.5456,69.0335,121.0284,83.049,204.5564,168.0339,196.0499,137.0652,194.0337,195.5507,67.0543,302.0789,187.0435,163.0417,97.0284,284.0754,85.0282,177.5402,240.0864
PP_Group_32403	pos	4.61792	768.094	0.28986	-0.320033	1.24836	5.84363e-05
PN_Group_30467	neg	6.90324	1044.18	0.341315	-0.434527	1.35147	1.13944e-09					351.0567,373.0386,703.1122,193.0344,681.1281,352.0601,704.1161,299.0385,329.0659
PP_Group_07204	pos	7.51291	485.322	0.735829	-1.70808	3.26726	3.95926e-17					485.3219,349.1968,486.3253,127.123,81.0699,331.1862,347.1809,84.0809,350.199
PP_Group_04420	pos	7.29915	457.142	0.0360347	-0.0964679	1.06915	0.339465					457.2403,371.1373,458.244,413.1483,457.1467,372.1412,219.0171
PP_Group_31779	pos	10.9791	693.174	0.832851	-1.14568	2.21251	2.26934e-22					193.0856,179.0482,308.0902
PP_Group_27442	pos	5.57491	392.092	0.0860856	-0.128988	1.09353	0.360195
PP_Group_15075	pos	6.83645	472.076	0.189392	-0.475189	1.3901	4.67766e-08
PP_Group_12567	pos	1.47473	639.07	0.248286	-0.409049	1.32781	1.79982e-09					309.0485,327.0591,447.0438,291.0371,174.022,421.0662,332.0657,231.0173,249.0276,310.0518
PN_Group_00425	neg	0.761619	565.162	0.379219	-0.411417	1.32999	1.23002e-09					223.0456,205.0353
PP_Group_01955	pos	4.09551	605.065	0.145228	-0.501011	1.4152	1.36498e-10					423.0077,413.0381,267.0021,395.0249,309.0124,441.0184,248.9916,147.044,291.0015,285.0122,424.0102,377.0165,281.0339,379.0626
PN_Group_22090	neg	7.99203	451.159	0.24171	-0.0862317	1.06159	0.00387658					271.0953,451.1589,272.0986,287.1263
PN_Group_23021	neg	1.31609	418.005	0.713092	-0.910976	1.88032	3.66363e-16
PP_Group_06581	pos	6.87231	1060.27	1.10802	-0.92268	1.89563	2.22545e-24					1060.6694,1060.468,1060.8708,1061.0717,1060.2677,1061.2716,1060.0653,1061.4707
PP_Group_06826	pos	3.9548	603.152	0.962521	-1.17142	2.25234	2.37889e-43					559.1625,517.1523,560.1663,603.1519,397.1097
PP_Group_06086	pos	9.13866	867.269	0.356069	-0.423493	1.34117	1.21535e-13					331.0804,328.1293,327.1219,310.1194,675.2056,332.0841,329.1324,329.0652
PP_Group_12704	pos	1.21816	631.006	1.98428	-2.2459	4.74332	9.02674e-71					277.0002,319.0103,306.974,278.004
PP_Group_08180	pos	2.53191	762.228	0.415172	-0.960642	1.94618	1.32559e-09					262.0915,226.0705,115.0388,244.0811,97.0283,175.0598
PP_Group_05958	pos	3.37482	627.116	0.754678	-0.768649	1.70367	7.92174e-17					255.0469,395.0575,233.0263
PP_Group_06585	pos	6.74376	751.174	0.864119	-1.15089	2.22051	9.64794e-30					327.0744,309.064,369.0851,351.0736,328.0781
PP_Group_29364	pos	3.56446	494.099	0.431804	-0.865761	1.8223	1.01303e-17					85.0283,509.0587,373.0438,145.0493,127.0388,97.0283,671.1113,355.0327,69.0335,510.0608
PP_Group_12254	pos	7.72546	665.175	1.09144	-1.11822	2.17079	1.26195e-49					475.1273,476.1311,237.0281,219.0173,457.1153,498.1432,619.1675
PP_Group_13916	pos	0.716394	545.116	0.602568	-2.05998	4.1698	8.12139e-10					337.0966,338.0988,545.1194
PP_Group_02613	pos	6.74428	661.127	0.619042	-0.912869	1.88279	3.66036e-33
PN_Group_22818	neg	1.66742	426.102	0.189729	-0.0847128	1.06048	2.88566e-05					218.043,196.0608,358.1143,219.0464
PP_Group_02472	pos	12.2431	947.211	0.603068	-0.605598	1.52161	7.01096e-16					553.1008,177.0545,419.0643,571.1124,387.0595,405.0471,437.0746,377.0526,275.0217,554.1036,365.0533,293.0315,595.1129,613.1249,109.0284,359.0437,345.0479,267.0175,353.0534,327.038,487.0904,461.0748,243.0171,420.0677,409.0602,393.0484,423.0597,469.081,373.0439,303.0376
PP_Group_06100	pos	7.22634	653.173	0.592959	-0.582155	1.49708	2.53857e-17
PP_Group_07732	pos	1.70143	478.191	1.05382	-1.43178	2.69779	2.13411e-27
PP_Group_22224	pos	6.96514	495.905	1.15468	-1.51748	2.8629	9.72397e-30					157.1335,497.1994,651.2929,651.795,652.2931,104.0526,185.1281,129.1019,110.0712,205.0997,158.1371,157.0976,585.7742
PP_Group_03492	pos	8.46841	937.271	0.875271	-0.701318	1.62599	3.67605e-27					937.2722,205.0468,775.2181,938.2756,776.2228,415.1377,740.1926
PN_Group_21347	neg	2.88045	479.091	0.470487	-0.870275	1.82801	3.88674e-14					369.1413,240.0987,128.034,197.0559,435.1008,401.1137,370.1447,413.1313,171.0764,479.0909,153.0657,272.0712,146.0447,351.131
PP_Group_15066	pos	1.89536	473.012	1.3252	-1.35949	2.56594	3.47271e-50					317.0065,296.9803,238.9751,202.9751,268.9863,244.9856,256.9861,340.9699,298.996,226.9754,318.0092,184.9645,297.9834,278.9695
PP_Group_00367	pos	6.00268	661.332	0.939388	-2.05377	4.15191	1.33982e-30					127.123,84.0808,661.3322,331.1862,662.3353,187.1443,244.1173
PP_Group_16161	pos	1.28638	407.115	1.0009	-1.12018	2.17374	3.83955e-19					407.1157,245.0632,185.0421,408.119,213.0605,215.0162
PN_Group_02612	neg	7.33983	722.267	0.0449095	-0.0645515	1.04576	0.149636					84.0076,329.1395,330.1428,427.1079,59.0124
PN_Group_21409	neg	7.14237	476.138	0.197263	-0.724526	1.65236	1.78743e-14
PN_Group_27943	neg	9.52164	1439.05	0.247414	-0.348394	1.27314	0.0108924
PP_Group_02402	pos	0.682024	427.039	0.957784	-1.48794	2.80488	1.17043e-24					306.9966,409.0282,201.0067,205.0018,427.0392,307.0333,235.0122,325.0068,232.9965,219.0173,264.9864,337.0065,170.996,173.0119,263.0075,246.9757,220.9964,231.0167,282.9975,158.9964,186.9911,247.0123,318.9965,288.9869,217.0025,233.0319,237.0272,189.007,410.0336,325.0434,251.0067,98.9755,220.0687,367.0186,223.0123,244.9964,353.0375,202.9861
PN_Group_29697	neg	3.3691	787.094	0.681017	-0.543196	1.4572	3.83377e-40					209.0296,445.0205,375.0338,415.026,607.0523,191.0189,463.0319,625.0635,231.012,589.0403,393.0431
PP_Group_21278	pos	5.16092	531.307	1.01266	-1.76773	3.40517	3.31465e-24					207.0649,369.1175,531.557,531.8112,531.3063,343.1975,704.3759,826.4647,208.0685,769.9236,370.1207,755.9263
PN_Group_19425	neg	0.69581	551.183	0.693758	-0.945929	1.92643	1.22887e-08					135.029
PP_Group_18091	pos	0.843974	293.017	1.69957	-3.6179	12.2771	8.3701e-40
PP_Group_15711	pos	1.268	435.208	0.955659	-1.44226	2.71747	2.40619e-28					126.0547,232.1287,133.0605,204.0862,215.1021,72.0807,168.0651,186.0757
PN_Group_22430	neg	0.768793	441.065	0.0568356	-0.460319	1.37585	0.0120019
PP_Group_22245	pos	3.29474	515.273	1.49427	-2.08801	4.2516	5.76818e-45					622.3359,677.8538,622.8361,571.8118,522.2769,678.3542,686.364,145.0972,244.1656,385.0362,451.9069,572.3117,677.3593,173.0922,668.8463,173.1284,452.2408,1043.5427,686.8662,522.7797,623.3397,446.2377,230.1135,1044.5453,452.5756,457.7566,613.822,513.2713,613.3195,155.0816,678.8558,513.7725,129.1024,669.352,914.5093,212.1034,226.1549,177.0328,509.6057,400.2415,445.9052,283.1399,523.2808,446.5702,367.…
PP_Group_07291	pos	7.14092	486.215	0.954861	-1.34686	2.54358	1.52931e-36					379.1571,468.2048,450.194,422.1991,333.1513,380.1602,469.2091,451.1976
PP_Group_16661	pos	0.840482	380.975	1.18841	-1.7708	3.41243	9.73473e-25					381.0785,206.9582,290.9794,344.9535,228.9791,382.0819,288.963,200.9841,246.9531,229.9745,264.9632,362.9623,272.9677,174.9687,216.978,244.9734,116.9632
PP_Group_03210	pos	8.29063	397.125	0.835343	-1.61073	3.05407	1.19907e-24					397.2191,202.0596,398.2223,397.1328
PP_Group_00191	pos	2.81631	471.233	1.33955	-1.75119	3.36637	4.77604e-51					471.2328,472.236,127.1227,84.0807
PP_Group_15636	pos	0.854162	441.018	2.07344	-3.53691	11.6069	2.24987e-66					306.9972,288.9863,190.9864,208.9968,325.0428,244.9973,308
PP_Group_22180	pos	6.64172	462.088	1.30678	-1.50421	2.8367	2.02172e-28					120.0807,86.0964,136.0757,187.1439,129.1022,84.0808,102.0549,84.0445,215.1385,177.0543,74.06,209.0807,217.081
PP_Group_22181	pos	6.64189	462.256	1.23058	-1.27404	2.41837	6.27807e-26					315.2262,501.3495,602.3281,667.0618,586.6864,215.1388,500.7961,468.0242,667.3914,629.7018,629.362,721.7446,602.8285,501.0486,586.3489,569.318,245.0762,624.0319,707.4116,569.068,721.4087,587.0189,603.0818,217.0799,815.4707,722.0754,602.5775,467.7737,623.6965,623.3629,667.7281,249.1592,814.9742,630.0343,306.7138,500.547,598.0729,263.1022,315.7268,707.9105,564.814,461.1176,614.869,543.6524,541.8154,…
PP_Group_24273	pos	0.901644	241.029	1.36485	-1.82095	3.53314	4.57317e-39					140.0048,154.0023,242.1021,130.9994,163.0076,139.0392
PN_Group_02652	neg	5.70786	613.177	0.0393248	-0.0768318	1.0547	0.25419					451.1248,311.0774,452.128,167.0341
PP_Group_00925	pos	4.3206	446.26	1.37876	-1.84766	3.59917	4.55044e-39					232.1291,72.0809,133.0607,197.1284,296.1967,215.1388,201.1233,86.0964,187.1441,215.1031,173.1284,233.1326,333.1769
PN_Group_17353	neg	9.09686	639.183	0.508821	-0.953677	1.9368	4.16908e-07					639.183,475.1143,493.1246,298.0481,640.1865,476.1169,494.1292,330.0379,492.1157,299.053
PP_Group_03388	pos	10.5567	445.204	1.07956	-2.74302	6.69471	6.73993e-51					445.2044,401.2145,446.2076,402.2182
PN_Group_04328	neg	0.723513	425.081	1.27443	-1.11542	2.16658	2.19201e-27					304.0609,272.0887,128.0341,306.0766,143.045,175.0173,254.078,197.056,160.0064,305.0629,179.0454,105.9956,344.0304
PP_Group_13768	pos	5.38432	553.911	1.60364	-1.73857	3.33705	1.02113e-44					756.0941,645.1114,644.8628,755.7614,645.3616,756.4283,357.2127,644.6098,645.6097,789.1174,713.0772,555.2037,822.8021,713.414,756.7596,640.6091,789.4482,485.3086,598.3948,617.3522,712.7492,640.3602,788.7838,955.5336,211.144,617.1021,645.8632,553.105,707.4052,955.0422,823.1368,617.6049,640.8547,591.839,750.426,822.4608,674.4151,674.741,750.0862,201.1234
PN_Group_02141	neg	7.17002	949.225	0.582715	-0.785408	1.72358	3.15541e-23					329.0664,330.0698,167.034
PN_Group_04855	neg	7.70604	769.154	0.0770385	-0.195105	1.14481	0.00011014
PP_Group_21342	pos	5.48155	579.068	1.82337	-2.55092	5.86006	1.41099e-59
PN_Group_14770	neg	1.48569	761.004	1.24456	-0.803868	1.74578	1.92903e-28					324.9921,368.9809,558.0648,412.9703
PN_Group_08352	neg	7.71006	645.144	0.0694971	-0.297441	1.22896	0.00350362					577.1564,578.1597,473.1088,413.0879
PN_Group_14717	neg	1.071	764.05	1.60446	-1.64283	3.12278	1.65591e-63					429.9935,642.0026,509.9602,408.0115,272.9568,294.9391,527.9713,158.9243,430.9958,623.9911,448.0033,374.9059
PP_Group_21466	pos	6.11887	684.13	1.28087	-2.14031	4.40856	3.46336e-30
PN_Group_21497	neg	4.23705	472.159	0.534492	-1.03937	2.05532	2.90411e-30					300.1099,404.1573,472.1585,385.1627,429.1523,128.0341,405.1609,301.1131,473.1607,411.1413,233.0928,343.1111,430.1545
PN_Group_00639	neg	0.705888	449.151	0.785357	-1.02042	2.02851	7.18788e-16
PN_Group_14125	neg	6.74224	801.184	0.623663	-0.813138	1.75703	1.4081e-24					333.0957,127,319.0798,251.0924,209.004,141.0159,373.0878,223.0199,334.0995,175.0369,291.0837,337.0897,351.1066,189.0528,59.0124
PN_Group_16682	neg	7.64389	670.379	0.380806	-0.206346	1.15376	0.0115191					524.3093,670.3787,525.3126,339.2036,425.2409,671.382,127.05
PN_Group_17334	neg	5.1709	640.138	0.480949	-0.547908	1.46196	1.03846e-06					515.1226,516.1255
PN_Group_29401	neg	6.90677	714.104	0.476035	-1.0309	2.0433	3.07896e-35					577.157,373.0388,725.0947,329.0666,714.2549,578.1599,299.0386,215.0167,726.1017,670.2656,715.2602,703.108,289.0174,193.0352,154.9953,330.0701,671.2646,579.1603,443.0365,374.0419
PP_Group_18754	pos	0.606018	247.912	2.15856	-2.43474	5.40665	6.02502e-102
PN_Group_13621	neg	1.20414	827.028	1.49675	-1.81726	3.52412	5.41133e-30					191.0189,442.9751,111.0074,338.9645
PP_Group_17861	pos	0.84332	309.029	2.07818	-3.02455	8.13728	1.92477e-69					229.0192,291.0195,273.0089,201.0243,219.0348,230.021,292.0213,274.0108,254.9983,173.0296,157.0347,129.0395
PN_Group_19533	neg	1.57652	547.188	0.267511	-0.533362	1.4473	1.0691e-08					415.1457,283.1034,151.0601,113.023,265.0928,547.1881,89.0229,131.0337,149.0443,416.1491,263.0771,71.0123
PP_Group_15874	pos	0.844104	425.041	1.19623	-2.74489	6.7034	1.90905e-12					291.0195,229.0195,273.0088,263.0615,291.0555,292.0217,309.0666,201.0243,230.0213,274.0112,245.0504,219.0353
PN_Group_20749	neg	7.82678	503.286	0.455279	-0.801094	1.74242	4.2628e-31					457.2808,161.0444,89.0229,179.0551,101.0229,119.0336,458.2835,71.0123,113.0229,503.2866,59.0123,143.0338
PN_Group_14504	neg	1.49312	776.972	1.54732	-1.19122	2.28346	7.84765e-28					340.9654,384.9477,358.9673,428.9374,173.0083,359.971,129.0179
PN_Group_06331	neg	0.866941	497.127	1.18516	-2.63136	6.19608	2.42185e-27					155.0087,111.0185
PN_Group_07147	neg	8.37333	877.142	1.17388	-1.40738	2.65255	2.17065e-49					329.0667,479.0808,641.1129,831.1369,832.136,239.0555,642.1144,113.0228,167.0342,289.0575,335.0392,327.0101,330.0708,217.0353,480.085,112.9844,809.1505,281.0675
PN_Group_17542	neg	1.2006	628.993	1.65751	-1.64248	3.12201	2.06214e-40					228.9438,332.9555,314.9442,200.9489,229.9471
PP_Group_17610	pos	0.857865	324.97	1.38843	-3.15161	8.88649	6.41467e-27
PN_Group_02800	neg	8.97347	801.188	0.896586	-1.68168	3.20801	7.27622e-32					329.0667,330.07,181.0499
PP_Group_03024	pos	2.36502	290.05	2.19435	-3.3897	10.481	8.21449e-89					289.0888,290.0923
PN_Group_04257	neg	3.13378	457.183	1.29039	-1.58614	3.00246	7.25595e-50					457.1828,458.1859
PN_Group_04562	neg	8.17487	631.143	0.913799	-1.76292	3.39385	4.1324e-21					473.1089,474.1125,499.0883
PN_Group_25372	neg	1.00985	317.015	1.14699	-1.6216	3.07716	5.08738e-60					153.0183,109.0282,317.0543,139.0388
PN_Group_25926	neg	1.28657	288.036	1.3919	-2.27824	4.85087	1.75397e-27					132.0291,110.0234,111.0074,226.0355,154.9977,182.0454,114.0184
PN_Group_03886	neg	11.2149	699.251	0.513561	-0.669608	1.59064	2.60097e-09					315.072,339.0718,177.0182,383.0617,316.0751
PN_Group_18716	neg	1.69418	576.105	1.46348	-2.30684	4.94798	2.4453e-34					326.0425,294.0709,360.0307,328.0582,447.0624,576.1045,327.0456
PN_Group_01610	neg	0.713452	249.002	1.97861	-4.17806	18.1018	1.02896e-70					105.018
PN_Group_26578	neg	0.659002	235.981	1.70047	-3.14704	8.85835	1.51469e-47					135.0287,87.0073
PN_Group_26061	neg	9.51133	278.916	1.84241	-4.16361	17.9214	4.41287e-131					278.916,234.9259,126.9037,260.9054,279.9192
PN_Group_01595	neg	6.62475	431.135	1.78323	3.5304	11.5546	1.25382e-67	432.142				241.0868,339.0872,242.0902,295.0975
PP_Group_02901	pos	9.23112	287.125	2.3924	5.57541	47.6833	2.57504e-81	264.136				287.1247,288.1277
PP_Group_12486	pos	9.89699	645.292	1.49729	3.52326	11.4976	2.53141e-27	644.283				337.1176,449.1931,450.2013,490.1972,491.2029,460.1859,448.1851,325.1176,166.0861,492.2121,204.0652,430.1747,478.1966,461.1916,476.1816,338.1219,285.1229,522.222,613.2659,451.2049,493.2165,271.1436,523.23,327.1327,477.1878,138.0911,357.1434,462.2023,312.1094,432.191,595.2557
PP_Group_26873	pos	0.67999	363.113	1.41495	2.28865	4.88598	2.52397e-15	724.21
PN_Group_18116	neg	6.0041	599.155	2.00849	3.38167	10.4228	2.43694e-69	600.163				517.1829,599.1559,337.1196,518.1865,180.9115,503.1681,567.1288,600.1589,190.0502
PP_Group_18664	pos	11.1384	255.076	2.17397	3.48558	11.2012	3.83421e-103	254.069				255.0758,227.0809,256.079
PP_Group_06447	pos	6.02126	535.192	1.96927	3.99826	15.9807	7.43996e-47	534.18				166.0863,317.1493,154.0862,373.1394,220.0604,318.1531,138.0912,313.1172
PP_Group_07824	pos	6.7819	487.171	1.62246	3.61255	12.2316	3.17707e-17	486.163				166.0862,138.0913
PP_Group_04141	pos	8.71789	679.296	1.33479	2.35441	5.11384	1.98475e-35	678.29				490.197,337.1177,315.1333,464.2205,166.0862,325.1177,491.1996,522.2229,299.1387,204.0655,465.2213,338.1205,369.1461,357.1454,316.1376,523.2252,297.1233
PN_Group_26408	neg	0.653773	250.093	1.87695	2.40754	5.3057	2.15955e-57	191.079				88.039
PN_Group_03993	neg	6.32228	501.162	0.278222	0.559465	1.47372	4.05629e-13	502.169				457.1716,415.161,59.0123,458.1752,191.107,139.0753,101.0229
PN_Group_22677	neg	14.2368	431.221	1.23771	2.82149	7.06894	2.52123e-25	432.228				152.9948,78.9576
PN_Group_01814	neg	5.10624	431.119	0.886344	1.45126	2.73447	1.30405e-51	432.126				223.0606,224.064,179.0705
PP_Group_12552	pos	5.36946	639.226	1.29106	1.78365	3.44297	8.59957e-64	638.22				639.2248,477.1728,640.2281,166.0862,167.0896,266.1019,414.1729
PP_Group_15177	pos	15.033	465.261	0.438107	0.402788	1.32206	0.000605836	464.254				311.2576,155.0104,312.2609,237.221
PN_Group_04202	neg	6.91918	403.161	0.925912	3.24624	9.4889	9.89037e-76	404.168				223.0969,179.1068,89.0229,59.0124,119.0336,71.0123,101.0229,224.1003,113.023
PP_Group_02824	pos	7.32962	497.259	0.38216	0.683058	1.60554	7.73326e-12	496.251				155.143,85.0648,191.1641,137.1325,173.1537,99.0804,127.0388,156.1463,145.0499
PN_Group_08107	neg	5.59948	739.173	1.04204	2.2425	4.73215	3.31733e-23	740.18				189.0031,127.0022,190.0066,73.0279
PP_Group_16071	pos	9.82926	413.086	1.037	1.55136	2.93093	8.14099e-19	412.08
PP_Group_07661	pos	3.15151	582.16	1.40888	1.96803	3.91234	3.06827e-23	581.152				208.0603,238.0709,291.0645,256.0814,498.1187,130.05,274.092,357.0755,226.0707,211.0712,254.0483,220.0601,257.0788,528.1306,239.0745,97.0285,176.071,209.0644
PP_Group_02969	pos	7.2587	655.227	0.433599	1.23797	2.35867	6.44717e-09	654.219				147.044
PN_Group_15677	neg	7.08344	716.268	1.97361	4.98321	31.6298	4.24357e-41	717.275				608.2255,640.2512,684.2416,609.2285,641.2545,685.2459,652.2144,716.2697
PP_Group_15011	pos	8.99613	477.166	1.78679	2.73771	6.67013	6.86017e-80	476.161				477.1665,478.1694,195.1743,105.0183,127.039,213.185
PP_Group_18877	pos	0.590697	237.144	1.46792	1.66846	3.17875	3.43341e-40	236.137				219.1338,176.0917,237.1444,129.1022,158.0813,218.9481,99.0917,201.1233,236.9586,217.9518,235.9625,220.1371,86.06
PN_Group_02386	neg	6.13882	537.162	0.838473	1.28572	2.43804	2.38615e-30	538.169				161.0232,519.1502,281.0665,179.0339,251.0557,537.1605,520.1536,163.039
PP_Group_14936	pos	7.34149	482.274	0.772137	1.18772	2.27793	5.09424e-22	481.267				482.2746,483.278,292.1389,70.0653,274.1283,133.1012,137.096
PN_Group_13371	neg	8.37764	840.319	1.83537	4.06721	16.763	2.69965e-40	841.324				790.2831,791.2867,822.3093,808.2977
PP_Group_01885	pos	6.76484	711.212	0.231963	0.145054	1.10577	0.0042817	710.203				495.1278,427.1019,423.1062,513.1378,445.1126,477.1181,469.1129,379.0804,451.1014,409.0914,405.0963,496.1314,337.071,355.0793,459.1073,397.0903,85.0284,514.1416,428.105,447.1074,424.1091,446.1178,391.0799,531.1474,433.091
PP_Group_14585	pos	6.25567	507.16	0.357184	1.0851	2.12153	9.79643e-21	506.156				271.107,272.1103
PN_Group_02766	neg	8.01756	867.331	1.42808	2.77016	6.82183	1.64193e-34	868.337				664.2516,665.2553,761.3038,771.2871,762.3072,729.2782,803.3137,632.226,772.2939,804.3176,687.2672
PP_Group_11703	pos	13.4578	715.33	0.853792	0.805895	1.74823	1.12694e-08	714.321				715.3289,716.3325
PP_Group_06756	pos	9.43897	911.33	0.814592	1.07923	2.1129	3.95077e-26	910.321				911.3303,912.3328,471.1627,685.2466,205.0472,459.162,671.2322,445.1461,249.0734,457.1461
PP_Group_16840	pos	0.729086	370.17	1.34411	1.4383	2.71002	3.36794e-32	369.163				116.07
PP_Group_03882	pos	8.35257	421.185	0.598689	1.0683	2.09696	6.51035e-25	420.178				133.1011,191.1428,137.096,127.0389,107.0855
PP_Group_29930	pos	4.81831	527.131	1.29112	2.93091	7.62593	1.833e-43	526.124				147.044,715.1541
PP_Group_10865	pos	9.35233	805.328	1.57654	3.55494	11.7529	8.20962e-23	804.322				522.2225,520.2072,523.2261,521.2116,357.1435,490.1958,337.1172
PP_Group_09522	pos	12.7853	977.326	0.065459	-0.108112	1.07782	0.528913	976.313				977.3246,977.5255,977.1249,1397.2188,976.9224,1397.7189,977.7259,1396.7146,427.2299,1398.2163,356.1925,977.9269,1447.7441,589.8297,976.7237,1497.2704,978.1274,1448.2399,978.3267,1497.7659,1398.7184,964.5234,646.3751,498.2686,1448.749,1546.8149,1066.5768,1498.2607,695.9047,1365.2153,1257.1414,646.8698,696.3955,932.1461,931.4824,533.2886,1365.7235,382.2074,1160.3114,931.8185,1447.2357,978.5311,1256…
PP_Group_03066	pos	8.16079	555.241	0.93563	1.82927	3.55357	8.78711e-25	554.236				555.2407,556.2442,493.2403
PP_Group_02321	pos	5.60396	795.229	0.331888	0.592087	1.50743	8.39434e-08	794.224				409.11,185.042,410.113,247.0574
PP_Group_14340	pos	6.51813	521.128	0.603181	1.12333	2.17849	1.36737e-10	520.121				341.065,357.06,85.0284,71.0492,359.0754,342.0682,339.0496,129.0545,485.1057,358.0631,323.0544
PP_Group_03151	pos	7.04671	839.335	0.887757	2.48377	5.59357	2.48225e-10	408.173				627.244,204.0653,357.1439,474.1653,628.2469,303.1335,506.191,462.1654,325.1176,475.1674,166.0859,358.1466,659.2711
PP_Group_07726	pos	2.03989	409.181	1.47996	4.09726	17.1158	1.1931e-27	408.173				325.1385,373.1595,355.1491,326.1416,247.1286,391.1699,72.0808,259.1286
PN_Group_25597	neg	0.662866	307.115	2.1184	3.429	10.7704	1.30228e-58	308.122				146.0446,200.0556,218.0664,128.034
PN_Group_07362	neg	7.85778	799.209	0.591259	1.11666	2.16845	3.12914e-28	800.216				455.0983,575.1407,335.056,456.1016,576.1439
PN_Group_21542	neg	0.613792	471.076	1.94007	4.02258	16.2524	6.49966e-40	472.083				128.9583,341.1085
PP_Group_04645	pos	8.53451	609.183	1.55245	2.2928	4.90005	6.29793e-56	608.175				343.0811,427.1028,383.076,344.0844,445.114,463.1245
PN_Group_03900	neg	7.33986	767.208	0.1555	-0.366142	1.2889	0.000267867	768.21				675.197,413.0919,427.1071,439.1083,676.2004,493.1185,391.0556,129.0181,414.0928,428.1113,202.9864,128.034,453.1207,329.1406,385.0968,118.9649
PN_Group_07993	neg	4.26936	621.11	1.42347	2.07143	4.20304	1.06866e-35	622.117				223.0242,267.0144,268.0175,224.0278
PP_Group_26318	pos	7.97435	339.144	1.9635	4.13056	17.5155	1.43438e-70	338.137				154.086,166.0861,285.1228,237.5861,314.1255,293.1204,462.1646,474.1653,305.1202,325.1168,291.1231,138.0912,223.5888,270.1173,228.5815,314.6274,293.6218,177.0541,284.1152,303.1336,214.5835,126.0913,463.1707,279.1235,108.0807,238.0874,270.6186,305.623,475.1692,136.0756,286.1264,300.1288,167.0893
PP_Group_04996	pos	4.67015	393.223	1.46737	2.98867	7.9374	4.78388e-21	392.216				231.0111,163.039,185.0208,309.1807
PP_Group_15387	pos	6.25148	453.137	1.05486	2.16088	4.47186	2.85101e-33	452.13				453.1354,454.1386
PP_Group_03317	pos	9.26183	463.183	1.39365	3.44032	10.8553	3.04015e-37	440.194				463.1835,464.187
PP_Group_02586	pos	10.0843	689.371	1.10165	1.60325	3.03827	2.15455e-42	688.364				689.3696,690.3728
PP_Group_13424	pos	12.4824	575.188	1.56993	1.31113	2.48135	2.72938e-36	574.181				161.0596,193.0858,215.0676,191.07,411.1411
PN_Group_01929	neg	5.5354	755.204	0.740437	1.22747	2.34156	1.05203e-32	756.208				593.1512,285.0403,594.1547
PP_Group_05360	pos	12.2578	409.219	1.13075	3.40435	10.588	3.26449e-20	408.212				409.2186,410.222
PP_Group_00356	pos	5.41835	655.234	2.14158	4.0978	17.1223	1.48167e-75	654.226				166.0863,299.1388,230.081,395.16,284.1126,266.1024
PP_Group_32837	pos	10.7743	843.331	0.482575	-0.438625	1.35531	0.366073	402.185				397.1525,441.1422,355.1418,373.1524,415.1632,398.1555
PP_Group_15141	pos	2.10334	468.171	1.7812	2.66842	6.35732	3.58651e-38	467.163				132.1019,86.0964
PP_Group_02091	pos	9.75869	691.387	0.979504	1.56038	2.94931	2.64255e-30	690.377				691.3865,692.3898,332.0842,331.0804,330.0687,329.065
PP_Group_06968	pos	13.8251	701.371	1.19879	1.48144	2.79226	1.71166e-21					701.371,702.3747
PP_Group_13331	pos	9.75694	582.347	1.61825	2.54397	5.83191	1.03662e-74	581.341				334.2944,316.2838,60.0446,582.3474,335.2978,298.2735,127.0388
PN_Group_06376	neg	6.59754	637.235	0.886805	1.3305	2.51491	1.85857e-22	638.242				267.124,223.1335,429.1768,268.127,249.1124
PP_Group_01538	pos	0.690378	248.113	2.38897	4.47384	22.2209	2.88572e-109
PP_Group_15827	pos	12.3525	427.102	1.2296	2.24054	4.72574	2.92596e-24	426.094				353.0651,354.0685,385.0913,313.07,427.1018
PN_Group_22843	neg	11.017	425.088	1.4176	2.79461	6.93844	2.84225e-34	426.096				351.0511,127.0001,325.0717,352.0563,425.0879,299.056,59.0124,381.0985,161.0446,337.0352
PP_Group_28653	pos	6.11858	455.216	1.75431	3.97545	15.73	1.81295e-37	454.209				349.1704,85.0284,349.6718,697.3335,340.1647,303.1344,127.039,698.3356,97.0283,340.6658,350.174,145.0495,69.0335,72.0808,87.0442
PP_Group_18512	pos	0.638382	268.102	2.46353	3.56409	11.8277	1.36123e-134	267.095				250.0919,232.0815,118.0498,130.0499,172.0605,106.0497,97.0285,202.071,184.0601,251.0952,233.0855
PN_Group_14526	neg	5.71347	775.267	0.853464	1.31258	2.48385	1.87652e-25	776.273				194.045,164.0342,179.0214,149.0106,357.1342,195.0657,567.2084,89.0229,192.0294,179.0547
PP_Group_16933	pos	0.938935	365.203	1.08584	2.39205	5.24904	2.36115e-29	364.195				365.2026,365.1056,366.2057,203.0524,185.042
PN_Group_01077	neg	8.02611	545.225	0.597597	1.1453	2.21192	7.36632e-12	546.232				401.1815,443.1922,545.2238,402.185,444.1955,483.2234,546.227
PP_Group_28732	pos	2.64318	460.13	1.65356	4.02968	16.3325	1.25963e-28	459.123				208.0601,385.0932,130.0497,243.0432,127.0388,81.0334,238.0705,421.0837,177.0324,386.0992,110.0599,97.0283,409.1037,256.0811,385.594,355.0734,69.0336,400.0989,76.0392,128.0706,164.0703,142.0498,346.0876,162.0758,85.0282,226.0706,111.044,127.0627,337.5748,245.0594,434.1217,418.11,84.0443,314.572,562.1268,231.0433,96.0441,274.0916,409.6047,176.0705,209.0638,422.086,391.0944,140.0164,144.0654,369.097…
PN_Group_22726	neg	6.94355	429.213	0.381006	0.745694	1.67678	5.11441e-16	430.22				59.0123,387.2023,369.1917,388.2057,225.149
PP_Group_16371	pos	11.1998	397.128	1.51419	4.18542	18.1944	1.1678e-17	396.12				177.0546,147.044,397.1282
PP_Group_29996	pos	0.878173	532.135	1.72828	1.96298	3.89866	2.0646e-50	257.051				337.0207,85.0283,145.0493,127.0388,397.0419,163.0599,91.0388,276.9997,97.0284,355.0313,338.0236,339.0212
PP_Group_07407	pos	14.3873	522.355	0.938811	1.13	2.18859	1.60483e-15	521.348				184.0733,104.1069,522.3552
PP_Group_03089	pos	10.6233	531.35	0.405627	0.690633	1.61399	9.56782e-14	508.361				531.3495,532.3531
PP_Group_13174	pos	9.67199	593.353	0.507277	0.942836	1.9223	1.89244e-29	592.346				411.1067,367.0806,343.0805,412.1102,429.1172,447.1279,85.0284,393.0959,71.0492
PP_Group_00502	pos	5.74383	421.144	0.113018	0.0776564	1.0553	0.983447	420.141				224.0551,196.0602,242.0659,225.0587
PP_Group_13579	pos	6.82169	563.212	0.423723	0.477924	1.39274	6.21994e-18	562.204				193.0858,167.0703,191.0701,161.0596,217.0857,383.1483,231.1014,194.0888
PN_Group_06329	neg	9.48845	821.325	1.89404	3.32569	10.0261	2.42876e-57	388.164				567.225,771.2884,568.2285,649.2278,772.2914,445.1637,476.1825,444.1564,599.2511,789.2996,523.2355,648.2183,650.2319,477.1867
PN_Group_22842	neg	12.354	425.088	1.5905	2.50843	5.68999	1.32322e-57	366.074				425.0879,351.051,299.056,325.0716,426.0912,352.0544,311.0561
PN_Group_20473	neg	0.918548	515.126	1.45539	2.14721	4.4297	2.1557e-44	516.133				173.0448,341.109,179.0554,89.023
PP_Group_03054	pos	9.66936	967.38	1.8004	4.55016	23.4279	1.49175e-49	966.365
PP_Group_04991	pos	0.860366	367.171	1.87665	2.14526	4.42371	2.01053e-68	366.163				272.065,191.0388,283.1287,200.044,366.1076,265.1182,142.0863,313.1394,272.5668,182.0338,186.0763,187.1078,295.1284,284.1322,331.1501,367.1088,110.0602
PP_Group_16144	pos	5.73764	407.238	1.73558	3.05616	8.31756	6.92679e-44	406.23				199.0364,177.0545,231.0109,323.1964,200.0397
PN_Group_26062	neg	1.23357	278.125	1.94783	3.03006	8.16846	2.45128e-68	279.132				116.0704,101.023
PP_Group_12438	pos	0.868518	649.217	2.09558	4.66707	25.4054	9.5328e-66	305.127				97.0284,163.0602,145.0496,85.0284
PP_Group_32926	pos	7.67801	860.322	2.07605	4.51195	22.8157	1.81116e-70
PP_Group_04345	pos	8.04731	1153.3	0.349456	0.392388	1.31256	0.0066428					431.097,413.0864,369.0602,432.1006,414.09,329.0652
PP_Group_33628	pos	0.872	1028.32	2.07469	3.28255	9.73073	2.62037e-55					443.123,524.1496,443.6246,524.6511,362.0965,272.0649,525.1521
PP_Group_03783	pos	0.869405	685.239	2.24886	4.87662	29.3771	2.36917e-103					163.0598,145.0493,85.0283,127.0388,91.0389,97.0283
PP_Group_00666	pos	11.1988	851.25	1.83617	6.07282	67.3131	9.30497e-27					437.1203,438.1235
PP_Group_32750	pos	9.91626	826.317	1.38554	5.13481	35.1344	4.22818e-24					845.291,813.2651,613.2651,846.2937,814.2679,490.1977,614.2689,775.3172,652.2501,653.2564,448.1858,847.2968
PN_Group_11026	neg	0.879766	1052.33	1.34055	4.83344	28.5108	7.57974e-17
PN_Group_30836	neg	7.37774	1187.31	0.579687	0.982327	1.97565	1.06662e-24					593.1519,594.1552,285.0405
PN_Group_10451	neg	0.874313	1141.35	1.72197	2.38533	5.22463	1.75823e-39					133.0131,115.0024
PP_Group_01795	pos	6.50575	928.382	1.60654	5.10788	34.4846	9.94656e-30					574.2029,193.1335,237.1232,896.355,606.2286,253.1179,369.1437,695.291,669.3117,852.3656,897.3589,209.1283,727.3185,415.1703,575.2062,530.2145,853.3679,444.1763,401.1335,734.3046,739.283,371.1783,696.2916,670.3123,728.3185,311.1396,548.2227,494.1926,690.3184,476.1816,403.1708,370.1476,357.144,522.2075,651.3022,607.2318,565.2603,482.1906,665.282,138.0909
PP_Group_32407	pos	0.869627	768.244	2.15919	3.52699	11.5274	2.56106e-65					354.1078,354.6091,264.0762,355.1083,435.1344,273.0816,145.0495,127.0389,305.0713,527.1449,407.1028
PN_Group_16539	neg	0.910521	677.215	2.22445	5.52832	46.1521	2.53793e-80					179.0552,503.1619,173.0446,89.0229,221.0661,504.1657,101.0229,161.0446
PP_Group_00149	pos	0.8721	1031.33	2.13494	2.58565	6.00285	3.97967e-71					527.158,528.1615,365.105
PP_Group_33596	pos	0.867959	1020.33	1.75394	4.21639	18.5891	5.57319e-39					354.1074,435.1339,354.6088,435.635,355.1079,516.1604,264.076,436.1342,527.145
PP_Group_09951	pos	6.79859	912.385	1.70814	2.95982	7.78025	1.35073e-51					221.1283,558.2081,880.3597,237.123,177.1387,590.2328,881.3636,679.2969,369.1421,723.2852,399.1752,559.2104,193.1333,718.3057,401.133,836.368,428.181,653.3151,711.3217,680.2969,387.1767,506.2145,610.2734,793.3279,719.3088,514.218,355.1877,517.2468,222.1315,299.1406,912.3833,636.2546,755.3093
PP_Group_12234	pos	0.883125	667.158	0.652438	-0.290925	1.22342	0.0497177					97.0283,163.06,145.0493,85.0284
PP_Group_32913	pos	7.97459	858.307	2.09853	4.85136	28.8672	2.05279e-49					627.2446,827.244,845.2549,877.2797,628.2473,828.2468,859.2701,846.2579,789.2971,878.2831,474.1661,659.2696,860.2743,303.1337,790.299,325.118,357.144,801.2647
PN_Group_16165	neg	0.850937	695.189	1.70266	3.32961	10.0534	3.07289e-55					191.0191,173.0083,111.0074
PP_Group_12441	pos	6.78079	649.223	2.2165	4.35733	20.4968	6.09278e-77
PP_Group_32737	pos	10.7716	824.356	0.516163	1.29621	2.45583	1.57672e-10					441.1429,397.1532,442.1462,137.1325,571.0816,398.1565,355.1421,415.1636
PP_Group_03687	pos	10.3389	789.334	1.61451	3.34533	10.1635	4.45347e-53					634.2385,606.2441,593.2349,594.2435,635.243,620.2234,481.1574,607.2473,666.2609,595.2443,621.2298,636.2506,166.086
PP_Group_00133	pos	8.35357	935.386	1.46542	3.43029	10.7801	1.22704e-38					479.1883,480.1918,435.198
PP_Group_10676	pos	6.75269	827.335	2.05681	4.56784	23.7169	2.14411e-60					464.2175,315.1331,626.2694,299.1385,465.2217,490.196,166.086,627.2724,448.2231,337.1182,311.1378
PP_Group_04044	pos	8.68113	853.351	1.92032	4.41782	21.3745	4.03445e-48					627.244,474.1653,628.2469,204.0652,325.1181,303.1335,357.1432,462.1645,285.1231,506.1922,475.169
PP_Group_09585	pos	6.90745	968.375	1.39433	3.69163	12.9209	2.12386e-20					616.2137,756.2869,936.3509,918.3387,611.2498,774.299,627.2446,757.2904,712.2959,937.3517,617.2162,730.3087,919.3408,251.139,474.1652,442.139,295.1292,694.2857,572.2226,235.1441,775.3002,279.1341,874.3527,648.2399,892.3583,612.2561,713.301,460.1484,598.2048,445.1828,773.3052,695.2908,731.306,856.3379,628.2504
PP_Group_10925	pos	5.27902	799.261	0.471141	1.45022	2.73251	8.43849e-34					411.1253,412.1288
PP_Group_27189	pos	0.644539	380.107	2.04027	3.34023	10.1277	2.93933e-52					381.079
PP_Group_33335	pos	0.855515	947.29	2.06753	2.63119	6.19538	2.22266e-50					443.123,524.1497,443.6248,524.6512,362.0966,272.0649,525.1528,444.1255
PP_Group_29686	pos	8.3646	513.21	1.41755	6.08741	67.9974	1.24912e-21					407.1652,85.0284,407.667,303.1332,813.3214,127.0388,386.1597,285.1228,188.0705,130.065,408.1688,97.0283,145.0494,386.6624,814.3286,673.2478,511.1968,87.0442,398.1597,304.1361,474.1625
PP_Group_33484	pos	8.41338	983.377	1.46668	3.63487	12.4224	1.1448e-42					627.2443,474.1657,628.2474,166.0863,303.1337,462.1652,357.144,506.1917,609.2341,325.118,204.0656
PP_Group_06967	pos	11.4235	911.272	1.66504	4.95427	31.0016	1.22338e-22					467.1307,468.134
PP_Group_33305	pos	5.21363	940.256	0.866331	1.15788	2.23129	1.74489e-22					177.0546,775.1749,776.1783,145.0284,757.1644
PN_Group_30507	neg	4.19435	1061.28	0.88073	1.41416	2.66504	2.67423e-25					353.088,191.0553,179.0341,354.0913
PP_Group_27029	pos	0.648179	372.118	2.12766	2.85833	7.25177	1.14924e-58					281.0703,200.0439,281.5721,272.0651,285.0096,73.0469,355.0706,191.0381
PP_Group_03670	pos	8.63255	855.327	2.0884	4.91135	30.0928	9.18687e-48					250.1069,305.1125,339.1333,287.1019,218.0807,371.1594,504.175,357.1436,251.1102,536.2026,306.1157
PP_Group_11885	pos	1.69699	696.197	1.25496	3.12805	8.74252	5.69369e-56					198.0757,181.0492
PP_Group_16405	pos	1.49336	395.165	2.48162	4.3199	19.9719	3.16041e-108					311.123,359.144,341.1336,377.1545,233.1128,312.1263,72.0808,360.1468
PP_Group_02968	pos	8.66043	559.309	0.202296	0.804739	1.74683	5.72209e-23
PN_Group_10143	neg	0.857328	1199.36	1.00862	3.19443	9.15419	6.04543e-18					191.019,173.0083,111.0074
PP_Group_00561	pos	5.43127	642.274	0.220583	0.738979	1.66899	3.31862e-15					209.0807,181.0858,210.0841,177.0546
PN_Group_14145	neg	7.18467	799.339	1.59006	4.30761	19.8025	1.15128e-41					399.1659,219.1021,400.1692,175.1119
PP_Group_03174	pos	16.411	607.291	0.804003	1.48965	2.80821	5.21508e-20					607.2911,608.2945,547.2705
PP_Group_03628	pos	9.22817	807.345	1.01251	2.65836	6.31314	4.36966e-35					522.2231,204.0654,490.1969,613.2653,373.1392,523.2273,357.144,448.1859,337.1178,492.2121,460.186,166.0862,491.2019,614.2682,684.2744,449.1928,450.2001,506.2287,325.1179,369.1432,685.2763
PP_Group_00129	pos	5.86728	855.324	0.464632	1.25248	2.38251	4.73942e-28					439.1571,421.1466,440.1604,203.0529,422.1496
PP_Group_02669	pos	5.82817	719.207	0.11478	0.322473	1.25047	0.00142825					163.039
PP_Group_00497	pos	9.02083	990.372	1.8007	4.13608	17.5827	1.00346e-46
PP_Group_03571	pos	4.81346	698.181	1.05704	1.8984	3.728	2.972e-31
PP_Group_33442	pos	8.44359	971.315	1.21392	1.95163	3.86812	2.19224e-44					971.3141,972.3177,809.2615,603.2042
PP_Group_33304	pos	0.851705	939.301	1.47005	2.74771	6.71648	1.22041e-22
PP_Group_32504	pos	0.87459	784.219	1.5453	2.35383	5.11181	1.09545e-35					337.0207,397.042,145.0493,127.0388,163.0598,370.0826,338.0239,355.0315,559.0933,280.051
PN_Group_01265	neg	0.865659	771.242	1.9943	3.06904	8.39214	4.42625e-61					267.072
PP_Group_02570	pos	10.2066	823.339	1.74023	4.2508	19.0379	7.62649e-43					166.0861,271.1435,315.1329,331.1278,341.1125,289.1543,148.0754,448.1852,317.1124,629.26,347.1588,506.191,587.2496,272.1469,464.1807,465.1887
PP_Group_31259	pos	2.50178	632.131	1.56183	2.48252	5.58872	1.91023e-35					130.0497,346.0876,370.0983,379.1041,355.0735,305.5767,127.0388,370.5998,177.0325,421.0826,308.5715,281.5672,346.5885,307.0818,484.1157,379.6054,314.5801,243.0433,386.0994,332.5826,347.0899,306.0774,231.0438,337.5739,361.0937
PP_Group_05619	pos	7.60983	855.328	1.80707	4.09288	17.0639	1.51444e-35					625.2277,474.1649,626.2311,323.1019,303.1332,285.1228,204.0653,607.2164,506.191,485.1554,462.1644,475.1667,355.1283,536.2012,583.2179
PP_Group_02880	pos	12.1408	803.314	1.38608	3.91342	15.0681	1.35778e-25					641.2592,642.2623,476.1806,456.1541,609.2331,623.2486,488.1807,610.2368
PP_Group_03895	pos	9.32572	997.355	1.5853	3.27268	9.66441	1.09109e-29					803.2762,804.2791,479.1657,650.1973,627.2448,325.1178,204.0655,785.2645,461.1544,682.2228,628.251,357.1447,651.2007,610.2408,638.1974
PP_Group_09358	pos	12.7658	1001.95	1.73849	2.84885	7.20426	3.68384e-33					1378.2426,1378.7434,1377.7402,1379.2444,1238.1543,1237.6587,835.9272,1429.2633,1379.7421,1066.5726,1428.7684,779.3867,779.8876,1237.1661,535.2523,892.4711,836.4298,892.9737,1402.7161,1010.0288,606.2871,1428.2672,1429.7773,1178.6493,1478.7915,1116.1008,764.381,1346.244,1238.6439,1478.2913,1067.0674,464.2148,1403.7104,1066.0646,1209.1393,764.8803,821.4197,1065.5743,1116.6129,505.2389,1208.6454,836.…
PP_Group_32820	pos	9.52222	839.334	1.2933	4.36841	20.6549	1.64644e-18					474.1656,506.1919,475.1688,492.1761,507.1953,524.2029,204.0655,488.1809,281.1286,122.0965,285.1238,303.1339
PP_Group_06805	pos	1.06716	511.163	0.226668	0.487712	1.40222	4.8775e-16					511.1631,331.0995,349.1102,512.1666
PP_Group_02001	pos	7.18253	822.328	1.53621	3.64187	12.4828	8.43198e-26
PP_Group_02567	pos	6.37878	970.39	1.56474	2.97127	7.84226	3.69658e-25					938.3652,616.2122,235.1438,279.1332,939.3675,711.3233,295.1288,737.3005,251.1386,894.3712,564.2179,457.1794,617.2146,413.1912,401.1337,776.3132,793.3312,712.3246,895.3805,920.3563,299.1388,590.2337,445.1816,572.2215,693.308,738.3058,610.2763,781.2908,402.165,549.2693,277.1183,439.1696
PP_Group_09356	pos	12.7645	1002.15	1.62846	2.58825	6.0137	3.0375e-32					1378.2413,1378.7443,1379.2441,1377.7469,1237.6539,1238.1602,1428.7616,1066.5712,1429.2755,892.9747,836.4299,1379.7396,835.9263,1237.1714,779.8837,779.3848,1402.7126,892.469,919.1594,1238.65,1009.5336,606.2877,764.381,1428.2617,1178.653,1209.6488,535.252,464.2148,1066.0679,1403.7177,1179.6593,1346.2518,919.4985,918.835,1429.765,1065.566,1010.0231,1478.8049,836.9376,820.9232,1345.7543,1208.6423,120…
PP_Group_03489	pos	8.98975	823.339	1.81486	4.59919	24.2379	1.97519e-66					611.2488,458.1707,612.2538,325.1176,204.0649,303.1334,446.1706,357.143,285.122,166.0862,490.196,287.1373,269.1281,593.2389,304.1366,286.127,487.1724,459.1723,92.2058
PP_Group_33650	pos	0.87468	1036.3	1.28579	2.42684	5.37713	5.74218e-14					397.0421,337.021,370.0826,145.0494,163.06,559.0954,325.1123,370.5842,451.1086,398.0447,355.0316,439.0529,338.0235,276.9999
PP_Group_07598	pos	4.81212	740.25	1.41961	4.28059	19.435	6.90716e-21					203.0812,365.1338,342.1443,504.1968,366.1373,204.0847
PP_Group_32510	pos	0.825046	785.237	1.87642	1.64477	3.12699	2.85257e-62					362.0963,443.1229,272.0648,443.6246,362.5982,281.0703,272.5665,444.1248
PP_Group_10267	pos	5.87007	871.288	0.651914	0.87228	1.83055	2.37043e-25					395.1007,455.1217,377.09,353.0901,335.0796,158.9963,371.1008,219.0174,359.0793,396.104,177.0068,456.125,378.0932
PP_Group_34081	pos	0.855742	1199.37	0.742318	2.2562	4.7773	4.25576e-09
PP_Group_00169	pos	6.4861	687.218	0.86315	1.41227	2.66155	6.50802e-34					147.044
PP_Group_18697	pos	0.595164	251.16	2.06249	2.74006	6.681	2.4976e-71					251.1599,72.0808,215.139,216.123,233.1493,198.1123,234.1333,252.1632
PN_Group_14619	neg	4.9909	769.255	1.01294	2.16001	4.46916	1.93494e-53					415.161,191.0554,416.1645
PP_Group_06367	pos	8.92652	827.271	0.754486	1.34362	2.53787	1.85711e-27					827.2716,587.1731,459.1618,601.1877,828.2731,205.0469,232.0701,588.1771,602.1907,249.0732,460.164
PP_Group_15581	pos	11.7438	443.097	1.15764	2.01686	4.04702	8.07852e-42					425.0857,353.0648,426.0895,381.096,313.0697,407.0753,327.0856,354.0684
PP_Group_02583	pos	13.9217	616.345	1.97829	3.90855	15.0172	7.95052e-44					313.2733,188.0917,152.0706,314.2768,514.2927,532.303,220.0369,140.0705
PP_Group_13443	pos	8.20342	575.139	1.0758	2.03503	4.0983	2.91419e-23					339.0495,340.0529
PP_Group_03474	pos	11.41	787.317	1.35553	4.36601	20.6205	1.06069e-23					755.2894,756.2947,602.211,713.2789,711.3021,273.1222,325.1174,166.0856,590.2139,737.283,603.2133,572.2017,560.2028,714.2831,584.201,727.2901
PP_Group_05553	pos	7.3519	857.345	1.78856	3.50315	11.3384	2.43476e-30					166.086,287.1384,538.217,480.2159
PP_Group_00570	pos	6.85705	463.159	0.0141459	0.458849	1.37444	9.34542e-07					301.1066,181.0493,302.11
PP_Group_33536	pos	7.00474	1001.39	1.31731	3.46274	11.0252	9.02732e-22					627.2443,628.2473,474.1657,303.1335,204.0654,357.144,325.1181,789.2969,659.2706,506.1919,462.1654
PP_Group_06819	pos	7.42699	747.208	0.971409	1.81101	3.50887	9.18349e-44					585.1566,586.1599
PP_Group_02100	pos	6.07641	826.279	1.4776	2.81836	7.05358	1.80956e-23					325.1177,204.0653,308.0905,357.1439,487.1703,179.0483,326.1214,166.0863,233.0588,343.1283,488.1742
PP_Group_03775	pos	0.81522	869.274	1.90344	1.84628	3.59573	2.35945e-63
PP_Group_32951	pos	0.837167	866.264	1.67009	1.51715	2.86225	1.37459e-30
PP_Group_00131	pos	6.52648	695.229	1.34579	2.36526	5.15247	7.87563e-32					166.0863,368.0972,336.0709,325.118,362.0867,369.1004
PP_Group_09354	pos	12.7652	1002.35	1.34571	2.18734	4.55464	3.07109e-23					1378.2469,1378.7494,1379.2429,1377.7477,427.2301,498.2665,356.1927,1237.6541,838.4609,779.888,835.9255,1178.6519,1291.7144,838.959,1238.16,1066.5771,1120.589,779.3856,1065.5692,1237.1643,1428.7687,1432.2593,1346.233,1116.1091,1429.2638,1402.7058,1379.7373,952.4903,725.3837,535.2515,1179.6562,1292.726,1064.0396,1428.2715,781.9199,919.4965,606.288,1208.636,895.4993,919.158,836.4293,1209.1495,1391.8…
PP_Group_05758	pos	4.07993	644.222	1.99728	2.80056	6.96713	3.36098e-60					308.0907,179.0484,319.1285,301.118,233.0589,177.0327,219.0433,316.0958,189.0327,306.0749,298.0853,136.0757,415.1281,445.1378,551.1804,182.0811,231.0428,162.0217,320.1356,497.1692,309.0927,302.1223
PP_Group_10397	pos	8.54637	857.346	1.51006	3.71944	13.1724	2.49759e-17					166.086,375.1542,222.0756,331.1646,343.1281,387.1541,357.1436,376.1572,303.1334
PP_Group_03642	pos	6.04303	669.25	2.04475	3.47793	11.1419	1.68029e-53					166.0862,204.0653,324.1073,357.1442,270.0756,489.1867,325.1155,342.118,423.1544,457.1601
PN_Group_11799	neg	8.39998	967.383	1.29915	3.59482	12.0823	2.21512e-64					773.3034,774.3063,805.3301,651.243,806.3335,755.2927
PP_Group_02589	pos	6.46158	840.364	1.02858	3.23387	9.40786	1.51305e-14					808.3385,651.2648,486.1864,149.1071,165.1022,518.2116,809.3412,625.285,327.1543,646.2849,401.1329,652.2659,489.2135,683.2916,840.3668,487.1886,356.1603,519.2119,369.143,626.2892,434.191,647.2884,463.2335,841.3634,684.2924,357.1436
PP_Group_21385	pos	0.870483	620.163	1.69529	2.08765	4.25055	1.50755e-35
PP_Group_28528	pos	6.08246	448.207	1.61775	2.76464	6.79577	3.85497e-60					342.1625,85.0284,342.6641,683.3186,303.1334,127.0388,145.0493,85.0759,97.0283,684.3201,449.1546,285.1234,333.1574,69.0337,543.2453
PP_Group_06955	pos	8.4194	557.293	0.796585	1.31591	2.48959	2.75865e-57					557.293,558.2961
PN_Group_16178	neg	1.83553	694.184	1.14462	3.28152	9.7238	4.04908e-43					129.018,85.028,173.0082,358.1141,430.1349
PN_Group_08664	neg	8.20013	983.378	0.963994	2.30458	4.94022	7.6975e-37					807.3091,849.3195,789.2985,951.3511,747.2886,891.3299,850.3228,808.3133,790.3018,952.3546,821.3253,831.3101,779.3138,889.3511,693.2521,892.3345,748.2917,829.3303,923.3616,832.3115,933.3433,822.3278,780.3185,839.335,890.3533,692.2435,651.242,795.2844
PN_Group_11105	neg	0.874262	1043.31	0.907574	2.61185	6.11287	6.71046e-11					539.1387,503.162,540.1423,504.1659,377.086,179.0552
PP_Group_00500	pos	8.58668	839.335	1.87909	3.67863	12.805	2.56114e-39					520.2065,641.2591,522.2224,166.0862,617.2615,476.1807,521.212,642.2606,456.1536,677.2811,660.2593,492.175,523.2267,464.1826,659.2724,585.2343,623.2509,618.2682,524.2025,609.2312,357.1439,452.1802,610.2343,627.2421,488.1801,490.1981,432.1546
PP_Group_05946	pos	6.71813	839.299	0.936604	1.34534	2.5409	4.58834e-26					379.106,337.0953,439.1272,158.9964,355.1058,319.0843,380.1089,338.0993,440.1307,219.0177
PP_Group_07316	pos	8.017	824.34	1.64798	3.39453	10.5161	1.94756e-34
PP_Group_12253	pos	6.2877	665.243	0.692682	1.14849	2.21682	6.00472e-34					137.0597,175.0754,311.1275,323.1274,279.1015,163.0753,161.0596,291.1012,85.0284,312.1307
PP_Group_07743	pos	3.02165	584.164	1.53609	1.9355	3.8251	2.44574e-64					171.0107,404.0999,386.0895,405.1028,260.058,338.0683,387.093
PP_Group_07261	pos	6.13924	519.197	1.87129	2.74824	6.71895	4.78317e-74					271.0594,204.0651,272.0629,166.086
PP_Group_03913	pos	10.0549	833.298	1.76212	1.92783	3.80481	7.94309e-64					833.2962,834.2999
PN_Group_11816	neg	6.90722	966.363	1.75332	3.8932	14.8584	4.53783e-38					890.3462,891.3491,789.2983
PN_Group_00604	neg	0.862387	845.278	1.64456	7.17647	144.655	2.67142e-28					503.1616,179.0551,341.1086,504.1649,89.0229,221.0658,161.0444,101.0229
PP_Group_13237	pos	9.02399	589.155	1.04438	4.17247	18.0318	2.06693e-14					353.0652,354.0686
PP_Group_31840	pos	0.857028	703.194	1.75227	1.63347	3.10258	1.15434e-35
PP_Group_17797	pos	0.684605	312.117	1.9173	1.9361	3.8267	5.03475e-76
PP_Group_20271	pos	6.22828	163.039	0.0161614	0.389645	1.31007	0.0027835					163.0388,135.0439,145.0283,117.0335,164.0423
PP_Group_02736	pos	7.23587	747.238	0.818671	1.76158	3.39069	4.59445e-23					177.054
PP_Group_31882	pos	8.62654	707.302	0.55134	1.51472	2.85743	2.79119e-29					453.179,211.169,411.1684,193.1586,135.1167,429.1792,175.148,454.1823,109.1011,119.0855,706.2412,471.1901,412.1716
PP_Group_00525	pos	13.5122	520.267	1.50725	2.35256	5.10731	4.52885e-35					184.0731,104.1068,185.0767,105.1102,519.3269
PP_Group_05863	pos	13.945	522.283	1.20207	1.42808	2.69088	3.4656e-27					184.0733,104.107,185.077,105.1104,521.343
PP_Group_09833	pos	3.5514	931.217	1.248	1.33324	2.51969	1.06513e-21					238.0707,208.0602,355.0744,177.0327,274.0914,256.0812,130.0498,421.0847,226.0709,462.08,231.0431,640.1208,220.06,164.0703,550.1265,243.0431,444.0694,475.0948,484.118,235.0201,245.0591,176.0708,211.0199,194.0807,239.0737
PN_Group_16504	neg	0.922583	679.194	1.50839	3.2352	9.41654	9.52987e-26					175.0238,115.0024
PN_Group_12665	neg	0.863998	891.284	1.56322	4.69546	25.9104	4.40558e-28					503.162,179.055,504.1664,341.1079
PN_Group_15225	neg	5.82025	737.325	1.19945	2.30833	4.95309	1.36454e-52					351.1298,352.1332,101.0593
PP_Group_02737	pos	10.288	821.322	1.26826	5.09504	34.1789	1.11631e-20					305.1129,287.1023,313.1544,306.1163,355.1651,250.107,323.1385
PP_Group_08205	pos	8.17302	997.355	1.3506	2.78322	6.88388	2.13223e-19					803.2761,650.1973,479.1659,804.2791,682.2233,651.1998,325.1178,204.0653,638.197,461.1548,785.2654,357.144,480.1687
PP_Group_00077	pos	7.26493	573.251	0.551086	1.14388	2.20974	1.09721e-22					397.2193,398.2227
PP_Group_04163	pos	6.5544	704.267	0.976571	2.23984	4.72344	1.31349e-14					492.1762,166.0863,359.1234,464.1813,524.2031,493.18,371.1233,327.0975,525.2066,506.1918,339.098
PN_Group_12007	neg	10.3273	949.373	0.897498	2.67109	6.3691	1.27644e-29					815.3134,773.3027,917.3463,816.3175,774.3068,918.3491,693.2521,855.3449,795.2843,805.3298,651.2427,856.3488,847.3381,806.3317,694.2576
PN_Group_11474	neg	6.93575	1001.39	1.57292	3.26441	9.60918	1.03143e-36					807.3088,747.2883,789.2983,779.3142,808.3121,748.291,821.3247,790.3014,780.3177,839.3349,650.2355,682.2617,651.2415,822.3284,771.288,761.3036,840.3381,664.2513,729.2782
PP_Group_00618	pos	11.2892	855.324	0.203561	1.01538	2.02144	7.45834e-07					439.1568,271.0419,440.1599,395.1675
PP_Group_05063	pos	2.78362	524.209	1.23766	4.20679	18.4658	3.00364e-18					440.1652,293.1125,441.1681,452.1649,470.1763,305.1125,341.0965,148.0601,265.1176
PP_Group_02744	pos	7.09351	718.281	1.8411	3.22062	9.3219	1.57967e-41					492.1763,166.0863,359.1235,464.1815,524.2026,493.1797,371.1231,327.0973,525.2074,339.0958,506.191
PP_Group_02832	pos	10.0284	545.33	0.665219	1.54519	2.91842	3.64556e-44					545.3288,546.3322
PP_Group_04634	pos	6.433	672.231	1.82608	2.14069	4.40971	1.53507e-60					209.0805,177.0544,181.0858,210.0838
PN_Group_16158	neg	0.717699	695.225	1.94798	2.83126	7.11697	2.58163e-59					191.055
PN_Group_07696	neg	0.910697	653.215	2.30909	3.27782	9.69888	2.19516e-108					149.044
PN_Group_08704	neg	10.7739	825.353	0.908559	-1.78244	3.44008	2.03513e-09					337.1634,355.174,397.1846,183.0267,381.1532,379.1741,338.1668,399.1637,356.1774
PP_Group_27015	pos	0.68087	371.102	1.66259	2.2001	4.59512	4.42452e-24					281.0703,200.0439,281.5721,272.065
PP_Group_22544	pos	12.7879	814.105	0.661239	1.02209	2.03086	7.86265e-10
PP_Group_13033	pos	1.52178	605.179	1.21816	1.47601	2.78179	3.47684e-15					314.0843,315.0879
PP_Group_03304	pos	9.48971	437.214	0.577815	1.15171	2.22176	1.92744e-22
PP_Group_02621	pos	1.5412	650.152	1.86355	3.09239	8.52909	1.00126e-33					359.0578,314.0841,360.0614,315.0876
PN_Group_07649	neg	6.80627	977.22	1.16484	2.04171	4.11734	3.79695e-42					173.0083,111.0074,154.9976
PN_Group_05500	neg	9.52188	837.32	2.13156	5.04346	32.9786	2.13122e-88					599.2512,600.2541,625.23,581.2408,319.1295,805.294,626.2331,555.2609,631.2767
PP_Group_02327	pos	4.82562	642.207	1.78774	2.25944	4.78805	3.8706e-70					179.0484,308.0907,233.0589,162.0219,335.1233,76.0215
PP_Group_03409	pos	8.55374	441.173	0.633644	1.75006	3.36373	8.14618e-21
PN_Group_06382	neg	7.18586	821.323	1.32921	3.83969	14.3173	1.0132e-28					399.1662,219.1022,400.1695,175.1119
PP_Group_02534	pos	7.94333	729.276	1.23777	1.62771	3.09022	8.9855e-44					339.1224,153.0546,307.0962,351.1224,167.0703,340.1261,341.1384
PN_Group_07153	neg	6.81711	745.225	0.80519	1.81508	3.51878	9.71397e-38					372.1088,222.0402,178.05,373.1122,175.0391
PP_Group_22287	pos	4.78497	550.273	2.04095	3.14617	8.853	8.4174e-62
PN_Group_00063	neg	6.75094	825.32	1.96293	3.94105	15.3594	2.79284e-66					721.3085,624.256,763.3195,722.3121,625.2605,764.3218,781.3312,580.2659,782.333,279.1136
PP_Group_03111	pos	10.3836	543.313	1.09508	1.35367	2.55561	1.06694e-44					543.3137,381.2606,544.3171
PP_Group_05216	pos	12.7831	977.124	0.355108	-0.44114	1.35768	0.00992981					977.1245,977.3256,977.5259,1397.2195,976.9239,977.7274,427.2299,1397.7211,1398.2134,1396.72,356.1925,977.9291,1497.7665,976.7228,589.8294,1398.7069,1448.2434,978.1272,1447.7507,1365.2166,498.2663,931.8137,932.1457,1066.5753,1448.7217,1256.6254,1497.2849,646.3724,1547.3077,660.8663,964.5266,533.2895,696.3946,695.9047,1546.8108,964.3264,1447.2262,1257.1135,1160.2988,590.3312,646.8757,914.4803,1116.…
PP_Group_12541	pos	13.6809	640.345	1.03671	2.89805	7.45419	2.9975e-12					337.2733,188.0917,152.0706,338.2768,538.2926,556.3028,140.0706,220.0368,122.06
PP_Group_22545	pos	12.7876	814.272	0.503825	0.752457	1.68466	1.96968e-05					877.6743,920.295,906.2859,906.087,920.6962,877.8727,920.4941,906.4859,920.0946,892.0811,877.4744,934.5046,891.88,878.0734,905.8864,356.1922,906.6873,892.4796,878.2734,427.231,905.6875,892.2808,1041.5697,920.8968,879.2742,702.3579,919.8951,891.6812,934.7015,948.9092,921.0979,1042.573,893.6891,666.638,935.0927,994.5506,902.4756,891.4796,948.7111,878.4768,877.2741,934.9041,879.0759,1041.8934,907.492…
PP_Group_09136	pos	8.37852	1043.37	1.22242	1.27635	2.42225	1.78967e-48					1043.3706,1044.3744,817.2838
PP_Group_17112	pos	10.4146	353.156	0.233618	-0.305348	1.23572	0.00222193
PP_Group_21721	pos	13.1272	1006.29	0.248857	0.685016	1.60772	0.0250905					376.117,489.2003,305.0797,769.4177,808.9027,735.3682,809.4047,588.2745,679.3304,678.8345,525.2781,770.4251,524.2809,735.8712,377.1194,858.4455,1172.17,858.9388,622.2855,737.4304,624.3451,622.7876,1886.9725,1172.667,859.4351,620.3387,356.1928,637.3681,490.2037,908.4818,752.3879,1373.2761,1323.2511,1372.7822,1128.6224,1369.7694,736.3759,589.274,507.2566,809.9067,565.7465
PP_Group_10993	pos	9.09725	793.328	1.22519	3.21321	9.2741	4.85608e-15					464.2177,299.1386,315.1335,490.1967,613.2646,166.0862,465.2225,337.1177,448.1798,449.19,460.1854,626.2692,477.1884,450.1995,614.2685,491.201,434.2074,627.2775,325.1177,476.1818,478.1922,271.1431,300.1419,461.1892,587.2827,281.1271,430.1755,653.258,652.2537,595.2576,422.2076,311.1383,316.1363,492.2086,612.25,301.1535
PP_Group_04660	pos	0.872577	550.234	1.87362	3.06458	8.36624	9.95143e-38					163.06,145.0494,127.0388,85.0284,97.0283,91.039
PP_Group_05551	pos	12.7876	973.931	0.0239342	0.182327	1.13471	0.963039					1389.2339,1389.7344,427.2302,1092.8483,1388.7389,356.1927,1390.2343,1093.1003,1440.2605,1092.5979,926.8259,1489.7963,926.4934,1439.7538,498.2674,1489.2939,1390.7511,1093.3508,1439.261,589.8295,1402.712,1128.6193,382.209,646.3697,1066.571,695.9088,1093.601,1488.8015,1357.2378,1440.7668,1490.2833,1128.3696,926.1568,1225.1863,646.871,1248.6495,1249.1545,1403.7131,1248.1534,1538.3223,696.3983,590.329…
PN_Group_03528	neg	11.1998	827.256	1.44375	5.13335	35.0989	5.19345e-12					413.1242,414.1277,193.0499,163.0391
PP_Group_13063	pos	3.53036	603.05	1.47672	2.04532	4.12765	1.82825e-14					263.0071,244.9967,219.0174,201.0067,415.0178
PP_Group_28299	pos	5.86908	436.149	0.563542	0.935173	1.91212	3.43764e-26					238.1154,237.1114,220.1051,309.0912,435.234,219.1015,193.0858,85.0284,194.0893,145.0499,228.0643,239.117,177.0909,337.1127,309.592,436.2382,335.0791,455.1213,395.1021,353.0901
PP_Group_12331	pos	4.82452	658.237	1.68283	2.62358	6.16278	9.46205e-30					177.0326,301.1177,308.0905,319.128,219.0434,179.0482,306.075,233.059,189.0326,316.0965,497.1684,298.0851,551.1777,445.137,415.1285,377.1148,231.0428,320.1325,302.1201,182.0809,370.1074,286.085,309.0928,333.0906,198.0753,352.0955,428.1134,552.1824,479.1566
PP_Group_05119	pos	0.897644	411.161	1.22582	4.27387	19.3447	4.04399e-13					327.1178,357.1283,375.139,328.1209,148.06,249.1075,231.097
PP_Group_12009	pos	0.776354	687.173	0.467606	0.421976	1.33976	6.73132e-07
PP_Group_03576	pos	9.62031	611.364	0.407444	0.91791	1.88938	3.88888e-27					332.084,331.0804,333.0857,334.0882,137.1324,309.2775,149.1322
PN_Group_07039	neg	0.874247	1105.3	0.774933	2.53596	5.79963	4.0305e-13					96.9587,96.9677
PP_Group_32323	pos	7.34472	759.28	1.38848	2.60782	6.09582	8.19933e-41					879.2969,424.1389,343.1124,717.2438,880.2991,685.2177,424.6405,847.2706,359.1252,129.0546,189.0909,343.6146,686.2214,848.2735,440.1526,359.6278,145.0494,127.039,352.1182,207.1014,718.2477,137.0598,821.2885,881.3046,440.6533,334.1076
PP_Group_00273	pos	3.26659	661.168	2.15637	2.68814	6.44484	3.94153e-70					208.0602,192.0322,238.0707,370.0732,274.0917,256.0809,130.0497,577.1257,226.0712,220.0597,333.0576,267.0466,164.0706
PP_Group_00670	pos	8.33107	850.387	1.5399	2.59867	6.05729	4.61033e-34					818.358,530.212,193.1332,819.3611,562.2391,209.128,695.2902,531.2152,656.3054,371.1822,359.181,696.2956,369.1431,850.384,563.2406,727.3218,460.1849
PP_Group_33575	pos	2.8941	1016.22	1.44344	1.70217	3.2539	5.04318e-25
PP_Group_13281	pos	2.89138	586.234	1.15542	1.79118	3.46097	5.48064e-57					88.1121
PP_Group_12336	pos	4.77932	658.118	1.93128	2.91148	7.5239	2.37247e-50					131.0451,234.0218,125.0346,320.0217,262.0166,292.0268,179.0158,207.011,295.0378,319.1289,219.0109,308.0905,85.0396,373.0481,179.0481,301.1176,177.0333,583.0869
PP_Group_18035	pos	0.627834	298.063	1.58195	1.96842	3.91339	6.0888e-53
PP_Group_01802	pos	4.33987	554.202	1.09075	2.10494	4.3018	9.294e-25					208.0604,238.0708,245.0954,256.0811,274.0918,470.1589,130.0499,226.0705,117.0368,162.0219,263.1059,245.0587,246.0791,179.0484,160.0788,471.162,289.0491,329.1163,209.0641,97.0282,239.0746
PN_Group_11496	neg	7.00399	999.374	2.07437	3.58022	11.9606	5.63859e-86					805.2943,806.2974,787.2836,837.3207,788.2858
PP_Group_02652	pos	7.67212	894.262	1.36327	1.54854	2.9252	3.74145e-28
PP_Group_24874	pos	11.2001	268.072	2.021	5.7178	52.6295	9.1005e-49
PP_Group_00416	pos	5.20946	379.149	2.06814	4.65659	25.2216	4.24433e-86					144.0808,361.1391,218.0658,362.1424,145.0845
PP_Group_03682	pos	7.4535	475.216	0.585956	1.1436	2.20932	9.7111e-30					227.1636,209.1531,191.1426,228.1669,125.0959
PP_Group_30972	pos	7.25846	601.197	1.89638	4.16332	17.9178	2.97536e-31					414.1257,504.1573,414.6274,423.1313,504.6591,430.139,520.1711,85.0285,423.6323,430.6399,439.1463,333.0989,520.6731,697.2178,415.1287,349.1122,127.0389,585.1841,601.1552,145.0495,342.1038,505.162,495.1508,439.6433,324.0946,665.1895
PP_Group_13540	pos	1.47812	566.168	1.1458	1.13067	2.18961	1.33697e-29					314.0836,275.073,174.9687,315.0869
PP_Group_01663	pos	6.43294	500.17	1.45175	2.14377	4.41914	1.80771e-57					161.0596,193.0858,179.0483,308.0905,162.0217,233.0586,194.0894,162.063
PN_Group_08168	neg	4.98255	681.167	0.863977	1.76658	3.40247	2.46059e-44					165.0395,179.0341,327.0722,191.0554
PP_Group_05357	pos	9.91643	775.318	1.36358	2.29652	4.91272	3.17063e-30					337.1175,490.1962,449.1925,448.1854,460.1857,166.0861,450.1997,325.1175,613.2645,491.2009,476.1797,430.175,477.1868,478.1958,461.1893,492.2118,653.2557,595.2536,271.1434,338.1216,614.2668,190.0494,299.1383,138.0913,285.1227,327.1335,146.0598,311.1025,312.1095,652.2476,273.1225,654.2597,487.1691,431.1808,148.0755
PP_Group_00840	pos	1.72584	518.15	1.14402	1.50081	2.83002	7.0005e-19					165.0546,123.044,166.058
PP_Group_03425	pos	10.0434	809.261	0.0904253	0.383337	1.30436	0.0719244					809.2599,810.2634,391.0985
PP_Group_06567	pos	9.9164	861.263	1.54601	3.6366	12.4373	5.2813e-34					667.1837,860.2285,699.2097,706.168,861.2334,668.1864,544.116,576.1417,829.2355,534.132,738.1949,546.1313,700.2118,707.1704,830.2392,514.1046,545.1203,862.2428,739.1962,577.1446
PP_Group_07976	pos	13.9	497.311	0.636822	0.611555	1.5279	1.32754e-08					335.2576,91.0389,85.0285,95.0855,81.0699,97.0283,127.0389,67.0543,109.1011,61.0287,121.1011,261.2212,73.0284,135.1168,93.0699,123.1167,107.0853,149.1324,145.0492,69.0336,336.2609,133.101,147.1167,57.0339,81.0336,99.0439,109.0285,103.0388,79.0542,173.1328,105.0698,131.0853,83.0854,119.0856,161.1321,159.1163,145.1012,101.0231,69.0699
PP_Group_32054	pos	8.00566	727.217	1.60307	2.71561	6.56871	5.09708e-35					413.0861,845.2534,431.0967,827.2426,877.2809,395.0759,846.2575,859.2701,727.2164,828.2465,878.2818,369.0594,728.2209,414.0818,860.2783,129.0544,432.1008,329.0639,161.0597,299.0544,847.2525,414.6271,396.0769,861.2729,665.19
PP_Group_00092	pos	10.0247	631.329	1.23483	1.53315	2.89418	2.7877e-56					631.3289,587.3392,632.3326,588.3428
PP_Group_01501	pos	2.4772	362.155	1.48344	4.45434	21.9224	2.7013e-21					263.0867,72.0807,215.1022,148.0601,187.1073,245.0764,169.0969,264.0898
PP_Group_30806	pos	6.72721	588.196	0.487032	0.721295	1.64866	7.86196e-15					209.0806,607.1693,608.1721,475.1271,177.0544,181.0858,457.1168,149.0597,289.083,133.0284,210.084,158.9965
PN_Group_17101	neg	0.687545	650.214	1.75244	1.86486	3.64232	1.57785e-38					146.0447,308.0987,218.0665,200.0557,290.0887
PP_Group_02290	pos	13.3279	638.329	1.86837	3.67612	12.7827	1.47285e-31					335.2577,188.0917,152.0706,336.2611,536.2778,554.2885,140.0706,220.0369,122.0601
PP_Group_03699	pos	7.43035	703.256	1.10041	1.70596	3.26246	3.67095e-52
PP_Group_01421	pos	3.3033	700.179	1.47639	1.54317	2.91435	9.70145e-38					238.0706,208.0602,334.052,256.0809,274.0917,130.0498,226.0707,372.0674,306.0574,616.1365,400.0625,409.0827,239.0739,231.0425,209.0635,164.0706,97.0284
PN_Group_04397	neg	6.87555	686.257	2.07488	4.07363	16.8377	1.55933e-67					654.231,610.2407,655.2339,283.1089,611.2439,686.2568
PP_Group_11374	pos	6.0757	753.257	0.389181	0.833933	1.78254	1.85886e-16					753.2554,754.259,381.1144
PP_Group_00087	pos	7.35494	559.273	0.096064	0.334302	1.26077	0.00492645					559.2721,560.2756
PN_Group_06660	neg	7.6564	933.254	1.65267	2.67795	6.39945	1.62311e-53					112.936
PP_Group_07400	pos	6.30547	401.05	1.56097	1.98131	3.94851	3.44815e-45
PP_Group_29540	pos	8.40141	504.175	1.35632	3.3116	9.92868	1.65363e-31					407.1332,85.0285,407.634,317.1046,651.2111,127.0391,145.0495,326.1094,97.0284,335.1153,813.2592,408.1369,346.609,122.0602,416.1388,385.1397,326.6122,652.2173
PP_Group_07654	pos	0.929985	417.087	0.859183	3.26551	9.61647	5.36649e-20
PN_Group_16541	neg	4.81855	677.199	1.34005	3.35982	10.2661	5.65181e-50
PP_Group_09102	pos	2.7413	1050.16	1.15291	0.933968	1.91052	1.58275e-25
PN_Group_00514	neg	9.50675	1043.38	0.481581	2.12803	4.37119	1.96884e-51					805.2938,806.2969,1011.3511,1012.3537,787.283
PP_Group_06512	pos	9.07959	767.252	1.04985	1.88218	3.68632	1.01783e-37					767.2498,527.1514,768.2533,541.1669,429.1506,528.1541,232.0702,542.1727,219.0623,175.036
PP_Group_15232	pos	5.5342	461.227	1.51648	3.24172	9.45922	2.12906e-38					177.0543,178.0576
PN_Group_18707	neg	5.82754	576.184	1.18617	2.2524	4.76473	1.67846e-51					203.0818,340.1302,72.9916,204.0853
PP_Group_06909	pos	14.4205	539.319	0.513891	0.560549	1.47483	1.96181e-05					539.319,540.3225
PP_Group_16641	pos	1.65974	381.186	2.24399	3.36245	10.2849	1.29206e-68					297.1442,345.165,327.1543,298.1469,363.1752,219.1337,72.0808,346.168,216.1233
PP_Group_02245	pos	9.95575	527.246	0.0454968	0.393691	1.31375	3.64014e-07					527.2455,509.235,528.249,510.2382,483.2555
PP_Group_14590	pos	1.41614	506.187	1.15887	3.08253	8.47098	8.45842e-20					326.1232,488.1763,308.1126,182.0811,470.1655,327.1266,489.1798,107.0491,194.0811,165.0548,280.1174
PN_Group_30570	neg	4.19177	1083.26	0.35191	0.25198	1.19084	1.35488e-05					375.0702,376.0735
PN_Group_07656	neg	11.2861	831.33	0.0922391	0.317366	1.24605	0.300457					167.1068,73.028,101.0229,191.1069,59.0124,209.1176,71.0124,83.0123,113.0231
PP_Group_00365	pos	5.24251	381.222	1.24465	1.97601	3.93405	4.12624e-64
PN_Group_01393	neg	0.685531	527.138	1.86912	1.87034	3.65618	1.2857e-65					185.021
PP_Group_02636	pos	1.51403	644.159	0.684194	0.640286	1.55864	1.75458e-07					208.0599,238.0704,353.0644,256.0808,317.0431,274.0914,560.1159,226.0707,130.0497,419.0738,250.0376,209.0633,97.0282,318.0236
PP_Group_06238	pos	8.55369	825.319	1.12555	3.49433	11.2693	2.84824e-11					343.1287,613.2289,303.1337,311.1023,614.2322,473.1552,285.1229,344.1318
PN_Group_08429	neg	9.327	995.342	1.67726	3.37583	10.3807	2.06265e-49					819.3095,787.2832,743.2935,175.024,788.2865,820.3129,725.2839,744.2966,801.298,775.3215,726.2869
PP_Group_03389	pos	6.11863	649.136	1.72625	4.79283	27.7196	8.44654e-28					373.139,166.0863,317.1495,374.1422,154.0862,407.1262,220.0604
PP_Group_04414	pos	5.73143	535.181	0.40181	0.769066	1.70417	2.27129e-18
PP_Group_11906	pos	1.6152	695.127	2.0431	6.62188	98.4883	7.26321e-49					359.058,360.0617
PN_Group_13517	neg	2.8347	833.185	2.01927	3.31502	9.95226	1.26686e-56					154.9976,111.0074,179.0553,89.023,341.1091,119.0338
PP_Group_05716	pos	6.434	622.328	1.47911	2.54868	5.85101	2.56043e-33					287.0547,86.0965,306.1084,419.1918,324.1188,407.1928,219.0762,437.2025,294.1082,245.1859,391.1978,550.2866,288.0579,342.1294,237.0869,389.1813,538.2863,401.182,379.199,409.209,360.1389,420.1937,568.2991,207.0764,201.123,551.2889,373.1875,273.1086,455.2122,325.1222,408.1955,307.112,161.0599
PP_Group_29206	pos	6.0652	485.225	1.28542	2.46856	5.53493	1.03263e-20					309.6492,310.1508,390.6758,325.6623,85.0283,296.6595,310.6552,391.1794,377.6855,618.2921,127.0388,301.6527,166.0863,145.0495,326.1655,391.6805,97.0284
PP_Group_12357	pos	5.47694	656.199	0.0681323	1.42894	2.69248	6.15462e-08					248.0582,146.0267,219.0648,188.0371,266.0686,137.0594,175.0751,187.0753,249.0751,355.1163,230.0479
PP_Group_00948	pos	0.638417	232.081	2.16788	2.76403	6.79291	1.44005e-71					97.0284,232.0813,184.0604,143.0578,88.0393,186.0758,138.0549,202.071,172.0603,142.05,168.0656,156.0654,233.0626,214.071
PP_Group_04215	pos	1.23391	282.144	2.11591	2.51162	5.7026	5.03707e-85
PN_Group_09201	neg	6.8046	924.351	2.01042	6.32123	79.9615	3.00548e-42					848.3355,849.3387,319.13
PP_Group_29638	pos	8.41346	511.166	1.15702	1.7427	3.34661	1.18357e-39
PP_Group_03823	pos	8.29698	571.178	0.86416	1.25161	2.38107	2.34446e-21					571.1777,572.1812,361.0889
PN_Group_13116	neg	7.44589	857.347	1.7584	3.78016	13.7386	2.51566e-48					825.3203,747.2893,826.3231,779.3148,748.2917,807.3092,765.2979,780.3207,766.3005,808.3145,797.3267,652.2507,839.3358,857.3505
PP_Group_04309	pos	8.68455	993.335	1.23211	1.97917	3.94265	6.67035e-24					993.3342,994.3387,767.251,753.2363
PP_Group_29020	pos	2.14014	475.117	1.6127	2.42043	5.35332	1.09878e-25					121.0648,138.0912,231.0431,122.068
PP_Group_14791	pos	1.72955	493.049	1.86237	2.25511	4.77372	1.00143e-36					315.002,333.0127,272.9915,158.9965,254.9811,177.007,375.0235,291.0022,229.0018,393.0335,217.0018,247.0125,271.0121,219.0173,316.005,170.9964,98.975,189.007
PP_Group_11803	pos	6.99816	707.214	0.990974	1.53531	2.89851	5.68938e-41					459.1623,663.225,707.2153,460.1661,232.0707,621.2156,664.2307,467.1161,437.1404,423.126,708.2194,249.0726,481.1309
PP_Group_16923	pos	6.00704	366.285	1.57874	2.80665	6.99657	1.06717e-43					366.2842,348.2736,60.0446,367.2874,330.2631,349.2768,294.242,312.2523
PP_Group_01971	pos	1.50759	678.081	1.42112	1.36123	2.56904	2.14325e-24
PP_Group_15900	pos	2.99818	423.197	2.13559	4.17513	18.0651	3.29788e-83					339.1542,387.1753,369.1645,340.1572,261.1442,405.1857,86.0963
PP_Group_04081	pos	3.75485	531.181	0.78989	1.55411	2.93653	8.95309e-29					70.0652
PP_Group_25362	pos	0.686813	288.087	1.13809	2.55316	5.86919	5.64426e-22					275.0612,85.0285,198.0554,180.0448,189.0501,127.039,145.0496,192.0563,183.0502,287.0612,171.0398,276.0631,200.0442,73.0285,191.0388,97.0285,198.5562,180.5457,189.5507,277.0591,153.0397,288.0623,175.0533,174.0467,190.0491,188.0332,162.0454,147.0399,197.0387,166.0475,199.055,159.0396,69.0337,203.0405
PP_Group_15186	pos	0.613513	465.04	0.517892	3.50865	11.3818	1.95604e-08					122.9244,381.0787
PP_Group_05411	pos	3.27224	718.19	1.21814	2.6704	6.36605	8.90689e-15					238.0706,208.06,249.0537,427.0941,256.0808,274.0921,277.0308,390.0786,130.0498,226.0707,220.0598,164.0704,352.0631,97.028,418.0745,634.1462,211.02,245.0588
PP_Group_24987	pos	0.664249	273.081	1.91023	2.71262	6.55512	1.99038e-58					156.042,208.0601,97.0283,130.0498,226.0707,274.0905,225.087,273.1076,81.0334,238.0701,142.0497,183.0501,256.0814,237.0863,85.0283,84.0444,209.092
PP_Group_16728	pos	1.20149	375.032	1.9047	2.08096	4.23089	3.13959e-57					214.0708,375.0308,259.0184,218.9881,197.0441,312.9939,287.0107,91.0574,168.0653,336.977,372.9961,236.9985,375.1964,357.0664,358.0683,73.047,139.0025
PP_Group_01637	pos	6.52704	477.187	1.60295	2.72754	6.62327	1.02175e-58					315.1335,162.055,166.0863,297.1234,154.0863,316.1371,315.0872
PP_Group_12309	pos	4.78545	659.925	1.66044	3.13406	8.779	1.74476e-31					632.3136,632.7137,638.5124,843.0854,842.748,632.5142,832.7453,638.7129,842.4156,843.4186,634.9111,638.9134,633.1201,635.1134,628.9106,629.7115,836.7462,833.0797,629.3063,626.7091,629.1118,626.5086,610.9062,318.1609,837.4171,633.311,635.5067,821.0806,832.4059,625.7101,833.4064,821.4185,632.0529,622.3106,616.7088,616.9115,632.9026,843.7534,635.9129,323.1533,837.0785,635.3085,622.5089,626.3076,625.0…
PN_Group_30316	neg	8.42276	984.39	1.42165	3.19704	9.17077	1.92664e-28					908.3718,909.3746,319.1297
PP_Group_12213	pos	3.35341	668.185	1.26185	2.05244	4.14808	1.08494e-29					192.0779,355.1018,180.0779,193.0851,191.0701,181.0857,266.069,248.0585,179.0702,146.027
PP_Group_29183	pos	4.6869	484.05	1.43296	1.56718	2.96326	8.28777e-30
PP_Group_15165	pos	1.73154	467.048	1.25865	1.87791	3.67543	2.41964e-34					293.0311,234.9895,294.034
PN_Group_05347	neg	10.3389	833.325	1.61601	3.09907	8.56865	2.87377e-63					315.1353,517.1829,316.1382
PP_Group_02665	pos	5.29321	765.183	0.830988	1.05543	2.07834	3.78058e-31					411.1257,412.129,147.0439
PP_Group_03021	pos	1.57321	761.231	1.53827	1.4194	2.67475	2.19989e-44					439.1416,571.1835,761.23,762.2349,572.1826,440.1461,587.1473,305.0539
PP_Group_05681	pos	11.2449	997.343	1.68241	1.78778	3.45282	4.98763e-42					997.3436,998.3463,617.1958,587.1871
PP_Group_29960	pos	6.01482	529.234	1.37515	4.65429	25.1815	1.66736e-15					85.0284,303.1335,381.1677,414.1838,405.1787,387.1681,423.1876,127.0389,414.6859,396.1734,145.0494,396.6743,97.0284,530.2594,381.6696,845.3696,528.3378,285.1225,486.266,423.6904,827.3589,342.1635,405.6823,387.6677,87.0441,375.1687,374.1786,188.0916,529.1402,611.248,510.3279,342.6655,397.1777,338.0648,846.3663,91.0389,687.2858,85.076,809.3441,828.3591,529.3401,859.3828,86.0962,166.0862,109.0285
PN_Group_03022	neg	8.96537	1049.39	0.994283	1.95732	3.8834	5.26084e-24					425.0883,426.0916,351.0514
PP_Group_29420	pos	4.37825	496.3	1.19674	1.55083	2.92986	5.56316e-30
PP_Group_07505	pos	1.23602	264.133	2.14647	2.46065	5.50464	2.14709e-78					263.1315,245.121,217.1262,118.0861,72.0808,264.1335,119.0896,235.1366,246.1228,131.0898,130.0863,218.128,199.1159,216.1229
PN_Group_14620	neg	0.869565	769.225	1.52153	3.93335	15.2777	1.75075e-28					59.0124,101.0229,73.028,179.0552,161.0444,503.1616,113.023,71.0123,89.0229,83.0123,149.0443,143.0337,119.0336,221.0662
PN_Group_09073	neg	0.88669	665.145	0.437041	-0.638764	1.557	0.00170561					323.0287,324.0316,78.9575
PP_Group_02724	pos	8.45392	357.142	1.77817	4.40219	21.1442	6.76269e-44					206.0419,221.0654,357.141
PP_Group_04690	pos	10.8157	843.28	1.14879	2.0175	4.04882	2.88771e-17					811.2518,812.2556,557.147,844.2823,631.1835,843.2769,649.1971,525.121,767.2581,611.2458,768.2595
PP_Group_05748	pos	3.56161	529.203	1.13812	4.85102	28.8605	4.51969e-11					188.0703,205.0969,349.1388,350.1208,247.1074,292.1171,367.1492,230.0806,130.0648,229.0968,258.1119,331.1284,391.1488,189.0735,132.0806,332.1088,294.1335
PN_Group_23874	neg	10.9663	383.114	0.830942	5.34033	40.5136	5.00171e-09					163.0392,383.114,145.0284,119.049,384.1176,219.0658
PP_Group_14662	pos	6.9759	501.23	0.693052	1.15686	2.22971	7.13427e-34					501.2303,502.2339,457.2404
PN_Group_06554	neg	10.2058	821.326	2.04152	4.15094	17.7647	1.38496e-85					747.2884,625.2278,581.2379,748.2911,703.2986,626.2314,704.3015,582.2419
PN_Group_09256	neg	7.66856	936.388	1.48403	3.76463	13.5915	5.01025e-34					860.3716,861.3747,319.1297
PN_Group_03662	neg	10.3401	787.319	1.51352	2.52179	5.74296	1.18932e-50					664.2516,632.225,665.2549,755.293,633.2298,756.2965,787.319
PN_Group_16019	neg	6.55358	702.252	2.07865	3.74676	13.4242	4.22841e-74					519.1985,339.1351,520.2017,487.1725,192.0659,670.2263,626.2365,314.1247,517.1837
PN_Group_11566	neg	2.89961	991.279	1.42423	1.15982	2.23429	4.67466e-53					111.0074,341.109,154.9976,497.1151,179.0553
PP_Group_06550	pos	7.3416	677.22	0.501573	-0.935881	1.91306	1.0086e-16					677.2325,678.2316,387.1103,531.153,209.0806,388.1141,367.0861,347.0945
PP_Group_02556	pos	3.20829	664.207	1.09613	0.952283	1.93493	4.42572e-19
PP_Group_03423	pos	6.82303	827.232	0.707695	-0.98429	1.97834	0.0123886					409.0977,379.0869,185.042,410.1018,231.0471,246.037,186.0499
PN_Group_08574	neg	9.1875	1015.38	0.803731	2.95274	7.74219	3.5261e-32					807.3093,983.3556,808.3129,789.2991,747.2885,984.3584,923.335,827.2907,790.3022,965.3434,651.2415,779.3152,748.2906,924.3413,826.2839
PN_Group_09399	neg	11.409	785.304	1.84978	3.92016	15.1386	4.95131e-77					753.2775,754.2805,785.305
PN_Group_11793	neg	6.72763	967.382	0.425056	2.25466	4.77221	7.35744e-21					219.1022,399.166,175.112,400.1694,220.1055
PN_Group_01529	neg	4.92871	755.204	1.42548	2.62768	6.18032	8.18727e-70					593.1512,594.1545,446.0854,284.0324,285.0389
PN_Group_15627	neg	4.18686	719.231	2.3507	6.28422	77.9362	1.30942e-101
PN_Group_15824	neg	6.35326	711.048	1.61064	2.39123	5.24605	1.32025e-42					349.0203,331.046,277.0356,193.0134,343.046,371.041,261.0404,332.0491,350.0236,315.0504,353.0309,415.0308,389.0514,381.0255
PN_Group_19149	neg	3.37822	559.094	1.32048	2.36518	5.15216	5.28719e-33					209.03
PN_Group_03740	neg	4.99112	791.239	1.09569	1.72483	3.30541	1.24687e-29					375.0696,376.073,191.0554,415.1606
PN_Group_06908	neg	7.97211	927.288	2.00416	2.80829	7.00455	1.63016e-67					849.2575,850.2611,831.2481,805.2883,517.1827,112.9842,832.244,806.2917,789.2332,819.2448
PN_Group_01710	neg	3.18144	815.208	0.936314	1.01277	2.01778	3.42313e-28					341.1089,111.0074,295.1034,453.1255,317.0853,342.1125,179.0555
PN_Group_05295	neg	5.88074	679.208	1.83378	3.01962	8.10954	4.035e-52
PN_Group_14031	neg	10.4323	805.33	1.94517	3.69557	12.9562	1.1013e-59					773.3041,774.3067,745.3115
PN_Group_18123	neg	6.40342	599.032	1.75337	2.7359	6.66176	9.8693e-47					451.0311,349.0203,277.0356,261.0406,259.0249,231.0296,393.0102,193.0137,452.0346,441.047,233.0453,437.0508,350.0238,305.0308,465.046,287.0203,217.0501,278.0389
PN_Group_23732	neg	5.05186	388.125	0.564996	0.817227	1.76202	5.67455e-29					388.125,168.0656,226.0715,208.0608,89.0229,389.1285,59.0123,101.0229,153.0419,71.0123,75.0072,193.0371,129.018,119.0336
PN_Group_19301	neg	6.36295	555.042	1.4922	2.27256	4.83179	4.26322e-39					349.02,451.0306,277.0353,261.0403,452.0343,259.0247,350.0235,441.0459,231.0294,465.0461,233.045,193.0133,305.0302
PN_Group_18346	neg	8.69848	588.154	2.01378	5.52045	45.9008	4.47749e-57
PN_Group_09026	neg	6.6926	1011.34	1.89506	3.31308	9.93885	6.41314e-53					735.2637,891.3303,734.2559,691.2737,690.2663,892.3333,767.287,736.2695,831.3101,723.2996,722.2936,873.3145,766.2831,847.3399,716.2455,761.2439,646.2751,923.3578,692.2784,832.3171,518.1906,647.2828,768.2936,792.2595,760.2357,793.2639,673.2654,787.3157
PN_Group_02988	neg	7.14213	843.331	1.55698	2.59719	6.05105	5.79926e-59					751.2827,571.2203,752.2834,811.3041,603.246,793.2938,369.1456,783.3069,812.3051,572.2221,337.1195,613.232,494.1931,434.1719,631.2427,655.2361,138.0547,794.2928,604.2463,527.229,784.3091,614.2259,476.1815,474.1678,390.1809,318.1193,645.2568,733.2703,338.1255
PN_Group_15046	neg	0.926662	745.202	0.996192	2.26463	4.80532	6.32839e-08					241.0327,173.0447,503.1619
PN_Group_21091	neg	0.652508	488.162	2.05235	2.52149	5.74173	1.64793e-59
PN_Group_00367	neg	6.89505	501.162	0.670674	1.08724	2.12467	7.41898e-27					457.1718,415.1611,191.1069,139.0754,59.0124,458.1751,101.023,73.028,193.0499,416.1647
PN_Group_12452	neg	7.05846	908.359	1.68464	2.82136	7.0683	6.12711e-53					832.3411,833.3442,319.13
PN_Group_11524	neg	8.82775	997.282	0.718787	1.09532	2.13661	6.73168e-39					233.0451,367.0821
PN_Group_00724	neg	9.02457	1013.39	1.61381	4.73037	26.5451	5.19905e-30					773.3042,805.3306,774.3058,806.3331,755.2983,682.2637,651.2405,650.2348
PN_Group_08591	neg	7.19121	635.273	0.101233	0.619113	1.53593	5.22208e-06					617.2612,453.1901,618.2641,314.1262,575.2509,315.1343,313.1191,454.1955,269.1294,303.1343,241.098,301.119,576.2538,271.1449,635.2717
PN_Group_12174	neg	8.35214	933.375	0.934323	2.06656	4.18886	6.52914e-26					113.0231,153.0159,373.1634,391.1742,71.0123,161.0446,195.0268,141.0158,433.1849,243.0486,101.0229,155.0316,143.0338
PN_Group_14566	neg	6.15433	773.155	1.22358	1.33077	2.51537	4.2009e-36					189.0031,127.0022,215.0319,210.9853
PN_Group_11755	neg	5.483	971.34	1.05816	1.10656	2.15332	4.43807e-45					583.219,535.1976,195.0655,387.1451,584.2229,601.2303,165.0547,536.2019,357.1346,181.0498
PN_Group_03631	neg	8.01728	821.325	1.33236	1.84921	3.60303	6.78798e-41					664.2515,665.255,632.225,771.2881,729.2784,761.3043,633.2313,730.2827,772.2916,687.2667,762.3065
PN_Group_07709	neg	9.0257	1035.37	1.26908	3.313	9.9383	6.56631e-22					827.3123,795.286,809.3022,828.3159,810.3056,796.2891,777.2751,841.3297,686.2326,704.242,773.3041,869.3212,842.3293,778.2821
PN_Group_07856	neg	5.23291	679.188	1.0006	1.37824	2.5995	1.1211e-15					193.0499,367.1034
PN_Group_04681	neg	0.922708	309.046	0.880839	1.5333	2.89448	6.29577e-12					133.0129,244.9885,107.6032,107.7753,80.3105,185.6169,118.6223,77.0963,59.2746
PN_Group_02953	neg	7.55997	905.308	1.83751	3.52418	11.5049	4.34947e-41					367.1025,827.2729,167.0337,205.0496,828.2835,223.0608,89.0228,101.0229,119.0332,368.1068,113.0231,177.0547
PN_Group_07687	neg	5.53288	661.235	0.59127	0.89465	1.85916	6.21994e-18					89.0229,59.0123,119.0336,71.0123,101.0229,113.023,179.0554
PN_Group_01787	neg	9.0971	791.315	1.86689	4.51091	22.7992	3.54661e-70					747.3249,624.2562,748.3277,625.261,580.2667,279.1137
PN_Group_20805	neg	0.942511	501.183	1.67732	3.79214	13.8531	3.33284e-36					173.0446,327.1295,165.0759,328.1331,179.0553
PN_Group_15614	neg	3.35911	720.176	1.53069	3.40123	10.5651	8.40359e-38					231.0117,393.044,209.0295,213.0009,179.034,191.019
PN_Group_15871	neg	1.00162	709.145	1.63234	2.0594	4.16812	2.76204e-72					204.975
PN_Group_03552	neg	5.04372	683.215	1.04243	1.97531	3.93212	4.96864e-41					177.0548,163.039,89.023
PN_Group_12139	neg	2.63785	937.252	1.34988	2.53305	5.78796	1.58275e-25
PN_Group_20621	neg	2.05491	509.078	1.62671	2.06658	4.18892	1.11664e-34					129.0182,85.0282,173.0085,154.9973
PN_Group_22742	neg	4.26901	429.154	1.71572	3.6013	12.1367	2.51313e-37					203.082,225.0641,204.0853
PN_Group_12470	neg	11.1249	907.21	0.376183	0.325484	1.25308	0.000506683					411.0722,412.0755,337.0354
PN_Group_28454	neg	6.51978	455.019	1.91808	3.70581	13.0484	2.72635e-36					154.9977,349.0204,205.0137,277.0356,386.1171,261.0406,206.0208,96.9589,268.0758,233.0089,238.0119,267.0726,455.1045,177.0185,193.0135
PN_Group_17809	neg	13.9235	614.331	2.09082	3.36017	10.2686	3.06186e-60					452.2786,255.2329,453.2822,614.3311,256.2363
PN_Group_01568	neg	7.86616	869.346	2.01229	5.08121	33.853	5.21206e-78					681.2531,837.3195,777.299,682.257,437.0907,604.2297,838.3232,636.2566,637.2633,819.3114,778.3003,605.2373,775.3224,733.3114,438.0959,793.3254,680.2466,761.3003,96.9586,743.2901
PN_Group_06498	neg	6.8065	875.296	1.49405	2.80065	6.96756	8.79909e-25					517.1827,339.0961,357.1067,518.186,190.0503,335.1253,340.0997
PN_Group_21959	neg	4.57543	455.177	1.11454	1.80087	3.48429	2.56212e-70					179.055,89.0228,101.0228,409.1711,161.0443,71.0123,119.0335,113.0229,59.0123,221.066,143.0336,410.1745,73.0279,247.1182
PN_Group_22191	neg	16.993	447.252	1.63842	2.38704	5.23083	2.70274e-42					279.2331,280.2364,167.0106
PN_Group_08745	neg	8.30648	823.342	1.08505	2.12746	4.36948	2.99215e-20					791.3141,792.3175,651.2429,650.236,652.2468
PN_Group_05928	neg	9.54983	1013.37	1.32082	3.46635	11.0529	7.97043e-46					805.2938,981.3409,806.2963,982.3434,787.2842
PN_Group_06682	neg	7.97113	921.273	1.95416	3.07822	8.44571	8.89829e-42					875.267,876.269,843.2391,92.2066,844.2444,193.05
PN_Group_04028	neg	6.90252	691.2	1.78807	2.55987	5.89655	1.84554e-56					603.2198,527.2038,559.2296,604.2225,571.1931,379.1664,518.1296,647.2083,232.0976,585.209,553.1823,560.2321,572.1972,347.1393,200.0713,314.1257,575.2256,173.0449,356.0763,648.2125,528.2064,483.2146,134.0601
PN_Group_07320	neg	4.10518	709.162	0.747748	1.26533	2.40382	6.2835e-24					191.0552,85.028,353.0876,191.0189,179.034,209.0296,147.0287,354.0901,355.0647
PN_Group_06254	neg	9.43609	563.214	0.801348	1.26348	2.40074	8.39435e-26					401.1819,402.1854,563.2136
PN_Group_16983	neg	7.37629	656.147	0.47427	0.499857	1.41407	8.78021e-17					593.1519,285.0404,594.155,284.0324,286.0439
PN_Group_00991	neg	8.30113	917.308	1.34485	2.21027	4.62761	8.50504e-54					367.1033,205.0501,89.023,339.1238,223.0607,119.0337,368.1071,179.0554,101.023
PN_Group_07582	neg	6.25237	565.204	1.44249	2.90251	7.47726	2.95694e-26					564.144,565.1455,533.1776,353.1146,474.1124,444.1015,354.0702,384.0805,206.045
PP_Group_13386	pos	9.76031	577.204	0.266472	-0.550565	1.46466	0.00103439					577.2041,578.2075
PN_Group_23372	neg	5.7842	405.08	1.20526	1.92862	3.80692	2.42882e-56					173.0447,163.0392,359.0753,337.0931,191.0554
PN_Group_07174	neg	6.07601	824.267	1.66477	3.37053	10.3426	3.88317e-30					306.0765,272.0888,517.1826,254.0782,143.045,307.0793
PN_Group_00220	neg	7.63032	825.32	1.70879	3.70025	12.9983	1.62703e-24					793.2936,613.2299,794.2972,319.1301,614.2337,569.2399,527.23,645.2578,825.3412
PN_Group_04611	neg	7.78369	999.373	0.829805	2.29423	4.90493	1.90132e-08					967.3457,968.3484
PN_Group_28172	neg	6.41738	377.015	1.82122	2.78651	6.8996	2.17932e-43					205.0135,206.0205,349.0196,238.0119,277.0345,154.9978,112.9868,261.0414,177.0183,149.0231,193.0141,259.0251,233.0087,260.0327,289.0357,265.0259,252.0357
PN_Group_06452	neg	7.48345	739.2	1.73937	2.89805	7.45417	2.17194e-48					501.1518,707.1733,502.1557,739.2006,663.1834,708.1758,533.1773,336.0516,740.2028
PN_Group_03042	neg	2.78664	983.274	1.06793	2.50313	5.66915	8.89102e-13					647.2043,648.2078,111.0074,179.0554
PN_Group_03550	neg	8.41047	1003.35	0.941269	2.61205	6.1137	6.91682e-15					827.2759,869.2861,828.2793,870.2886,809.2656,859.3018,810.2684
PN_Group_03017	neg	8.55269	823.304	2.24206	3.70789	13.0673	2.5487e-86					319.13,791.2807,747.288,792.2827,320.1336,748.2895
PN_Group_10808	neg	2.86841	1087.32	1.67252	1.39353	2.6272	6.80116e-66					1087.3198,1088.3209
PN_Group_13781	neg	10.2892	819.311	1.86378	4.20465	18.4385	3.66172e-46					421.1618,241.0979,422.1652,371.1613,447.1414,295.1451,267.0774
PN_Group_02434	neg	6.82677	577.25	0.309446	0.764538	1.69883	7.14149e-06					413.088,293.0456,577.1564,59.0123,578.1599,414.0912,89.023,294.0492,179.0552,341.0664,101.023,323.0559,311.0563,457.1143
PN_Group_13177	neg	2.42307	855.166	1.58126	3.02421	8.13536	1.02348e-26					111.0074,341.1089,179.0553,497.115,89.023,154.9976,363.0905,119.0337,453.127
PN_Group_09215	neg	8.04293	811.231	0.834918	1.02226	2.03109	7.09504e-20					233.0451,403.1034,383.1194,234.0483,151.0389
PN_Group_16094	neg	7.23684	698.257	1.57672	3.78363	13.7717	9.82447e-25					666.2308,667.2343,638.236
PN_Group_14772	neg	13.4599	760.377	1.24399	1.55111	2.93042	1.29753e-24					84.0075,277.2171,397.1351,89.0229,101.0229,415.1457,71.0123
PN_Group_05130	neg	6.12629	709.199	1.37684	2.33014	5.02853	3.06207e-32					193.0497,173.0445,341.0877,147.0287
PN_Group_03594	neg	8.38356	993.327	1.56463	3.7012	13.0069	3.43963e-19					917.3096,805.2938,918.3144,806.297,787.2828,129.0181
PN_Group_02562	neg	8.29769	887.298	0.858593	1.78257	3.44039	7.77556e-30					367.1032,205.0499,89.0229,223.0606,309.1131,119.0336,179.0553,368.1066,887.2964,101.0229,113.023,339.1237
PN_Group_16674	neg	1.72621	671.131	1.48597	2.10964	4.31585	5.72548e-29					154.9975,111.0074,89.023,179.0553
PN_Group_01157	neg	0.890057	325.033	0.344426	0.0904289	1.06469	0.00112328
PN_Group_15832	neg	1.07304	710.218	1.92642	3.14726	8.85973	9.48072e-47
PN_Group_02465	neg	7.09203	805.256	0.953548	1.35505	2.55807	2.27343e-43					401.1814,402.1849,337.093,403.1866,193.0499,195.0652
PN_Group_11476	neg	6.64909	1001.35	0.872499	1.12415	2.17972	2.71601e-34					225.0762,195.0654,207.0654,421.1504,209.0812,373.1289
PN_Group_09499	neg	6.3477	987.372	1.51773	3.04419	8.24881	3.45895e-28					741.2731,709.2469,740.2667,708.2421,742.2794,710.2532,664.2491
PN_Group_06785	neg	7.97033	875.269	1.92489	3.51296	11.4158	8.35525e-61					875.268,876.2711,843.2462,844.2502
PN_Group_14659	neg	6.70895	767.241	0.245801	0.281653	1.21559	7.68767e-07					357.1342,358.1376
PN_Group_13776	neg	11.0834	819.347	1.56837	3.55277	11.7352	2.17616e-28					664.2519,665.2554,696.2778,787.3196,788.3231,175.0392,697.2802,337.1202,755.2937,819.3461,624.2574,517.1777,314.125
PN_Group_03846	neg	7.67691	875.313	1.49284	2.40755	5.30573	1.06744e-28					807.3103,808.3135,747.2866,779.3161,789.2962,651.2422,748.2903,839.3352,682.2612,790.3053,650.236,780.3254
PN_Group_13627	neg	2.49409	826.109	1.81311	1.75976	3.38642	1.12581e-54
PN_Group_12410	neg	9.91291	911.266	1.64873	3.16723	8.98318	1.27133e-35					865.2593,833.2365,866.261,582.1505,834.2422,795.2826,652.1552,624.1628
PN_Group_24544	neg	0.937087	353.109	2.26404	3.72313	13.2061	2.83734e-76					173.0446,173.0083,111.0074,89.0229,154.9975
PN_Group_01957	neg	7.83053	679.225	0.0323135	0.294796	1.22671	0.0789643					353.1029,354.1063,338.0794
PN_Group_02485	neg	7.67538	877.283	1.62052	2.57027	5.93921	3.43985e-51					720.2091,560.1718,630.1769,721.2114,688.1837,561.1749,827.2521,631.1818,689.1874,859.2751
PN_Group_16180	neg	0.843385	694.205	2.18159	4.34526	20.3261	7.28823e-79
PP_Group_00566	pos	7.23864	449.178	2.62201	5.24026	37.7985	2.70757e-248	448.17				287.1251,449.1779,450.1813,288.1286
PP_Group_18535	pos	5.89395	265.143	2.61528	4.75529	27.0075	1.3367e-238	264.136				265.1432,203.1063,175.0755,247.1327,135.0804,187.1118,201.127,229.1222,165.091,175.1116,217.1224,161.0963,211.1116,159.117,193.0861,119.0855,159.0805,111.0441,109.0648,137.0962,95.0492,189.1274,147.0804,199.1115,113.0596,121.0647,157.1012,173.0962,145.1011,266.1472,173.1323,189.0912,105.07,93.0699,219.1384,69.0337,235.1317,121.0285,139.0752,149.0961,204.1104,248.1371,123.0805,205.1223,183.1169,11…
PN_Group_08361	neg	7.23773	471.188	2.53398	5.03508	32.7877	7.46366e-204	472.195				263.1289,151.0753,264.1323,219.1382,287.1289
PN_Group_01033	neg	0.877826	549.168	2.53518	3.64739	12.5307	2.95646e-191					179.0552,503.1618,89.0229,221.0661,101.0229,504.1656,161.0446
PN_Group_06116	neg	7.23679	425.182	2.42661	3.95805	15.5415	2.42336e-181					263.1289,151.0754,219.1386,139.0753,152.0833,153.0912,204.1149,287.129,125.0597,264.1324,245.1182,113.0595,201.1275,111.0437,71.0125,97.0281,220.1416,243.1379,108.0568,123.0803,152.0468
PP_Group_04060	pos	5.332	347.123	2.49656	5.3937	42.0402	2.37043e-131	346.116				329.1129,347.1235,311.1022,348.127,330.116,293.092,301.1184
PP_Group_16611	pos	1.68095	383.145	2.50276	3.87239	14.6455	8.0688e-139	382.137				382.1104,347.1234,221.0918,299.1024,175.0866,383.1094,365.1341,337.0889,203.0815,217.097,231.076
PP_Group_03286	pos	7.41167	435.199	2.40134	4.57776	23.8805	1.43287e-181	412.209				435.1985,436.2019
PP_Group_23872	pos	0.846189	221.013	2.34918	-3.41728	10.6833	6.23033e-133					203.0034,163.0256,175.0085,222.0396,221.014,131.0187,204.0049,156.9982,176.0094,193.0197,221.1533
PN_Group_01790	neg	0.664562	179.055	2.47572	2.70124	6.50361	6.78674e-169
PP_Group_18534	pos	4.59703	265.143	2.4073	3.95034	15.4586	4.36631e-158	264.136
PP_Group_02164	pos	2.94182	383.145	2.39629	2.39741	5.26858	1.70635e-181
PP_Group_20360	pos	0.837095	157.011	2.33785	-2.69082	6.4568	2.90529e-161	156.005				157.024
PN_Group_06009	neg	7.41325	457.208	2.3617	3.22591	9.3561	3.45065e-172	458.215				161.0446,71.0123,101.0229,89.0229,249.1495,153.091,231.1385,113.0231,59.0123,152.0832,411.2023,119.0337,73.0279,85.028,159.0288
PN_Group_08136	neg	0.885575	539.139	2.38402	3.19275	9.14349	1.6153e-137
PN_Group_20462	neg	0.933084	515.162	2.3806	4.1399	17.6293	6.18578e-144					173.0446,341.1089,179.0553,89.023
PP_Group_16909	pos	3.54996	367.15	2.32695	3.89248	14.8509	2.5803e-149					188.0706,205.0971,230.0811,350.1229,247.1077,189.0741
PN_Group_04734	neg	2.98792	255.051	2.36759	3.4592	10.9982	1.03795e-140
PP_Group_00243	pos	0.691175	266.123	2.33295	2.3227	5.00269	5.36753e-146	265.116				248.1125,249.1158,230.102,266.1231
PN_Group_00963	neg	0.687554	371.12	2.38007	3.85139	14.434	5.35249e-155					191.055
PN_Group_02154	neg	0.660643	209.066	2.26485	1.83967	3.57928	3.31018e-145					209.0658,191.0552,85.0279,128.0057,190.0064,209.0328,127.0023,208.0173,131.0336,129.0066
PN_Group_01625	neg	2.98656	299.041	2.3504	3.56997	11.8759	2.46572e-121					255.051,95.0489,211.0607,139.0389,165.0185,256.0545
PN_Group_07983	neg	0.864318	607.173	2.27053	4.74744	26.861	2.69452e-128					103.0022,59.0123
PP_Group_00309	pos	1.06329	293.17	2.32067	2.41152	5.32034	3.1888e-161					209.1284,112.0757,275.1599,293.1704,257.1495,239.1389,70.0653,210.1318,221.1286
PP_Group_01526	pos	1.23687	262.128	2.33255	2.57957	5.97761	1.2962e-138
PP_Group_06887	pos	4.59536	467.189	2.2685	3.51692	11.4472	8.96032e-154					182.0809,164.0703,305.1352,467.1877,220.0599
PP_Group_03155	pos	11.2	437.121	2.26185	5.83976	57.2719	1.02105e-143	414.131				437.1203,438.1239
PN_Group_01912	neg	0.677993	185.021	2.29107	1.95712	3.88285	1.80729e-162					110.984,185.0214,78.9576
PP_Group_00247	pos	3.16232	275.076	2.37194	3.15912	8.93282	1.87392e-140	274.068				229.0706,211.06,181.0495,257.0654,163.0389,193.0495,157.0496,209.0444,230.0739
PN_Group_06476	neg	8.63339	853.315	2.21946	3.16507	8.96973	1.12236e-130					421.1618,241.0979,422.1653,447.1413,233.045,387.1563,345.1457
PN_Group_00400	neg	0.648612	326.109	2.3197	2.57074	5.94115	4.84374e-128					146.045
PN_Group_27427	neg	3.75319	153.018	2.29109	2.04055	4.11403	1.12967e-168	154.025				109.0281,153.0183
PP_Group_16120	pos	2.69143	409.182	2.28956	3.25594	9.55292	1.6973e-102	408.174				325.1388,373.1601,326.1416,86.0963,355.1494,247.1286,391.1692
PN_Group_27604	neg	0.835152	133.013	2.17442	-1.62947	3.094	4.18216e-143					115.0024,133.013,71.0123
PN_Group_27396	neg	5.55377	157.05	2.15842	-3.11333	8.65377	1.81521e-141					113.0595,157.0496
PN_Group_00928	neg	8.68169	851.336	2.22792	4.96097	31.1459	1.13048e-116					819.3094,820.3126,333.1456
PP_Group_12794	pos	0.957834	622.254	2.21836	2.66867	6.35844	1.65993e-118					118.0862,163.06,145.0494,72.0808,127.0389,85.0284,97.0284
PN_Group_27469	neg	1.76769	147.029	2.1783	-2.82418	7.08213	6.83617e-148					147.0285,87.0071,85.0279,129.0178,57.033,103.0385
PP_Group_00311	pos	6.55137	688.271	2.2476	2.68459	6.42898	9.0863e-124					494.1917,325.1179,495.1948,341.113,326.1211,166.0863,373.1393
PP_Group_18354	pos	0.876538	278.123	2.24913	3.83483	14.2692	8.55278e-122					260.1125,242.1019,261.1158,128.0705
PP_Group_32621	pos	10.8156	805.328	2.16037	3.86005	14.5208	5.3317e-139	804.32				611.2491,458.1708,204.0653,612.252,325.1179,446.1699,357.1429,459.1739,166.086,490.1966,287.138,269.1283,593.2376,569.239,273.1227
PN_Group_05352	neg	1.12185	335.099	2.17291	1.56608	2.961	1.96005e-152	336.106				155.034,111.0438,137.0233,111.0075,89.023,93.0331,59.0124
PP_Group_17278	pos	2.04715	344.134	2.26326	2.53089	5.77928	2.64966e-127	343.127				326.1227,308.1119,280.1173,182.081,327.1256,194.0809,165.0544
PN_Group_03639	neg	0.837097	275.022	2.12868	-2.1778	4.52463	1.66983e-121					275.0219,159.0096,274.0254,115.0023,276.0253
PP_Group_15637	pos	1.21825	440.981	2.17708	-1.75665	3.37913	6.90325e-109
PN_Group_01289	neg	3.53025	375.057	2.22073	3.77975	13.7347	1.69995e-110	188.032				111.0074,143.0338
PP_Group_03359	pos	11.4252	467.13	2.20079	3.90634	14.9943	4.24327e-123					467.1309,468.1352
PP_Group_01703	pos	3.01823	303.104	2.09532	3.11086	8.63898	2.10202e-168
PN_Group_02347	neg	3.15912	273.062	2.26157	3.20842	9.24336	3.24092e-120					139.0389,95.0488,97.0281
PN_Group_27410	neg	0.874998	155.009	2.17996	-2.94627	7.70755	3.49185e-194					111.019
PP_Group_02000	pos	7.97475	839.334	2.11789	3.62225	12.3142	4.46856e-169					627.2437,474.1651,628.2469,204.0652,325.1175,303.1335,357.1434,462.1648,285.1231,506.1916,475.1678,166.0863
PN_Group_02780	neg	7.13655	823.305	2.13914	2.6532	6.2906	5.60214e-125					319.1297,779.3145,780.3174,320.1331
PP_Group_25091	pos	1.70805	278.071	2.186	-2.54274	5.82695	4.31731e-149
PP_Group_00059	pos	1.21687	215.016	2.16177	-1.32758	2.50981	4.37532e-110					215.016
PP_Group_02834	pos	3.89931	355.149	2.12303	3.75035	13.4576	3.66723e-99	354.142				182.0811,164.0705,183.0844
PN_Group_27607	neg	0.6267	132.029	2.07542	-1.77873	3.43123	1.52702e-124					88.0389,132.029,115.0024,71.0124
PP_Group_01058	pos	1.19346	306.118	2.21556	3.76283	13.5746	5.8647e-117	305.111				288.1075,162.0761,240.0865,306.1182,260.1128,116.0706,130.0499,174.0761,127.0389,97.0284,145.0495,289.1107,208.0605,142.0498
PN_Group_25000	neg	1.23319	335.062	2.26451	3.08408	8.4801	4.46959e-119					111.0074,154.9976,89.023,59.0124,119.0337,71.0124
PN_Group_17044	neg	5.39111	653.22	2.17092	3.54381	11.6625	3.52961e-107	654.228				519.1982,489.1875,520.2015,531.1974,192.0659,532.201
PN_Group_17443	neg	6.02452	635.21	2.16431	3.42407	10.7337	5.65148e-124					531.1985,503.2029,532.2017,533.2142,351.135,501.1897,519.1985,504.2057,204.066,314.1246,534.2167
PP_Group_01290	pos	1.19344	324.129	2.20057	2.36202	5.1409	1.23382e-126	323.121				306.1181,288.1076,162.0761,240.0864,307.1213,289.1108,260.1128,174.0761
PP_Group_01818	pos	3.35491	264.123	2.16947	2.32679	5.01686	1.73684e-104
PP_Group_29724	pos	0.871024	516.16	2.15366	2.99252	7.95861	1.63952e-108	515.153				354.1078,264.0763,85.0284,305.0714,127.039,273.0814,145.0496,354.6092,91.039,264.5773,407.1028,355.1088,365.0929,265.0767,425.1138,273.5828,97.0283,527.1438,183.0501,306.0736,163.0599,345.1025
PP_Group_25751	pos	1.21748	308.021	2.12229	-1.89255	3.71291	4.43209e-115					189.0049,212.0077,191.0024,198.0103,179.9995,129.0182,176.0151,189.5069,221.0127
PP_Group_25219	pos	0.657468	282.087	2.1958	2.9576	7.76829	7.50512e-91					183.0501,192.0552,174.0449,183.551,73.0284,192.5564,162.0447,184.0493,153.0396,193.0547,85.0284,203.04,147.0395
PP_Group_32898	pos	6.80782	855.328	2.07284	3.2954	9.81778	9.42677e-115	427.16				319.1285,301.1179,337.1391,204.0654,320.1315
PN_Group_04224	neg	5.4454	479.168	2.13466	4.39648	21.0606	2.00669e-113	480.175				329.1506,359.1614,373.1404,274.0959,129.0545,136.0755,230.1053,194.0814,229.0978,168.0657,275.1031,285.1608,148.0756,330.154,403.151,206.0815,173.0446,178.0864,315.1712,447.1409,122.0599,297.1607,224.0923,236.0923,180.0657,231.1119,99.0436,360.1642,192.0659
PN_Group_26777	neg	0.654941	215.032	2.20924	2.0486	4.13706	2.51288e-120
PN_Group_04475	neg	7.40622	533.178	2.0869	2.6614	6.32648	1.98038e-109					533.1779,501.1518,353.1143,534.1812,502.1549
PP_Group_15674	pos	1.21865	438.98	2.10243	-1.28923	2.44397	1.04474e-106					199.0052,264.964,202.9635,200.9841,226.9996,242.9951,158.974,130.979,215,246.9538,270.99,228.9794,244.9743,220.9738,304.9953,217.0159,334.9683,306.9738,261.0052,314.9799,174.9687,252.9789,286.9839,161.9612,262.9858,132.9581,272.9674,218.9951,172.9893,245.0106,358.9695,160.9532,226.9648,332.9908,189.0207,148.9895,176.9852,90.9476,187.9396,402.9589,420.9684
PP_Group_09121	pos	0.862563	1047.3	2.1291	4.23094	18.7776	1.56343e-106					543.132,544.1351
PP_Group_17902	pos	0.854997	306.997	2.05139	-2.69659	6.48267	7.509e-89					190.9863,143.0816,208.9968,144.0853,288.9864,172.9757,306.9966,306.1372,270.976
PN_Group_25883	neg	0.947022	290.088	2.16597	2.67408	6.3823	2.77399e-83	291.095				290.0883,291.092,128.0341
PP_Group_00494	pos	6.44771	537.208	2.06891	2.90766	7.504	1.06194e-120	536.202				301.118,204.0654,343.1286,166.0863,357.1436,344.132,302.1214,205.0688
PN_Group_02294	neg	0.881976	593.158	2.12748	2.67689	6.39475	2.08907e-103					88.9865
PN_Group_17746	neg	1.20946	619.038	2.10279	-1.80572	3.49604	6.33604e-111					191.0191,427.0107,322.9998
PN_Group_26560	neg	6.39215	237.077	2.09169	3.6447	12.5073	7.46848e-128	238.084				237.0765,145.0282,119.0489,163.039,238.0799
PN_Group_01250	neg	0.776964	683.225	2.13811	0.483864	1.39848	1.7854e-117					341.1085,179.0551,89.0228,342.112,119.0335
PN_Group_00020	neg	0.776907	729.231	2.13851	0.463017	1.37842	2.7956e-115					341.109,179.0553,342.1133
PP_Group_12597	pos	5.37706	637.223	2.11072	3.20379	9.21375	1.78344e-95					166.0862,266.102,413.1701,431.1809,414.1729,365.149
PP_Group_00542	pos	7.03185	684.275	2.07908	1.94585	3.85264	1.5834e-131					337.1174,522.2227,369.1438,166.0861,357.1432,490.1965,523.226,338.1208
PN_Group_02755	neg	8.77467	835.306	2.08841	2.00398	4.01105	4.66533e-121					759.2878,760.2913,791.3136,432.1567
PP_Group_15914	pos	1.2191	423.008	2.06341	-1.04296	2.06046	3.12771e-103
PN_Group_02593	neg	1.59767	387.115	2.11072	1.35573	2.55927	7.08977e-117					341.1088,173.0084,129.0182,191.0191,179.0554,89.023,111.0074,85.0281,119.0338,59.0124,342.1112,71.0124,113.0234,161.0443,101.0231,174.0117
PP_Group_23577	pos	0.662457	200.044	2.14951	2.09829	4.28203	4.70865e-111
PP_Group_18595	pos	1.42536	260.112	2.08227	1.86445	3.64129	5.11378e-121	259.105				260.1126,201.0393,183.0288,60.0811,261.1157
PN_Group_16912	neg	3.30009	659.168	2.12041	3.29969	9.84705	5.13158e-106					111.0073,179.0551,503.1615,89.0228,221.0658,101.0228,161.0444
PP_Group_20880	pos	1.21499	129.018	2.07445	-1.37303	2.59013	2.03506e-107	128.011
PN_Group_24996	neg	2.40282	335.062	2.19474	2.85841	7.25216	1.40152e-114					111.0074,89.023,154.9976
PN_Group_00827	neg	3.55366	503.104	2.15642	2.53367	5.79045	4.33436e-119					315.0721,316.0754,189.0037
PN_Group_22952	neg	1.20071	421.004	2.08347	-1.22778	2.34206	5.36108e-110					191.019,111.0075
PP_Group_06841	pos	2.68766	683.163	2.12108	3.00061	8.00337	6.42164e-96
PN_Group_07507	neg	10.8144	825.296	2.02362	3.8462	14.382	4.01689e-85					337.1631,355.1738,397.184,381.1532,183.0266,399.1637,379.1735,338.1674,356.1771
PP_Group_01080	pos	0.665278	203.053	2.1423	1.68098	3.20646	1.29843e-112					203.0523,204.0861
PP_Group_02780	pos	4.85552	369.165	2.02992	3.93588	15.3045	1.77392e-89	368.161				182.0812,164.0706,183.0847
PN_Group_05327	neg	10.8155	803.315	1.98849	3.36856	10.3285	1.2462e-117					771.2883,772.2918,285.1245,743.2942
PP_Group_01502	pos	1.21216	233.113	1.90306	2.05179	4.1462	1.12215e-112					72.0807
PN_Group_02289	neg	0.905617	677.179	2.05822	3.22491	9.34965	4.4722e-106					179.0552,503.1615,173.0445,89.0229,221.066,173.0084,504.1653,161.0445,101.023
PP_Group_05088	pos	2.78917	590.132	2.08748	2.53763	5.80633	1.49358e-89					208.06,238.0704,299.0357,256.0809,506.0889,130.0496,274.0914,226.0703,365.0451,196.0093,243.043,409.037,177.0325,97.0281,209.0623
PP_Group_07382	pos	0.654404	219.026	2.11058	1.39482	2.62956	5.34712e-97					202.0707,97.0283,220.0812,88.0392,76.0393,127.0388,174.0762,156.0654,154.0497
PP_Group_06813	pos	10.8419	575.189	2.07625	1.90422	3.74307	3.92149e-106					575.1886,576.1919,202.0599,232.0704
PP_Group_03879	pos	0.68486	274.091	2.10665	1.6926	3.2324	1.32469e-102	273.084				97.0282,226.0704,208.06,274.091,130.0497,180.0652,256.0807,238.0705,142.0497,162.0548,143.0578,192.0664,84.0443,81.0333,210.0755,225.0865,227.0737,273.1066,209.0632,275.0938
PN_Group_13157	neg	7.19562	855.331	1.96733	3.4872	11.2138	7.56344e-92					601.2308,805.2923,602.2336,583.2203,476.1819,806.2972,745.2711,823.3065,541.2095,444.1558,787.2845,649.2267,633.2607,445.1619,746.2798,573.2311,648.2198,584.225,763.2874,788.2876,666.2317,824.3069,777.3018,650.2311,615.2462
PP_Group_25416	pos	0.658223	290.075	2.09001	2.91055	7.51904	5.08226e-92					200.044,191.0387,200.5457,191.5404
PP_Group_04356	pos	13.2528	423.235	1.96508	3.44176	10.8661	1.37943e-87					423.2341,424.2373
PN_Group_21917	neg	1.64634	457.12	1.8723	-2.21717	4.64979	9.08132e-107					341.1088,179.0552,89.0229,342.1125,457.1206,119.0336,71.0123
PP_Group_31791	pos	0.854822	695.207	2.03389	1.92721	3.80319	1.18303e-81	694.2				443.1228,362.0963,272.0649,443.6245,524.1492,362.5981,444.1248,353.0911
PN_Group_25909	neg	3.39048	289.02	1.88496	-2.38608	5.22735	1.18167e-89					271.0461,139.0753,289.0565,133.0131,165.0549,253.0352,227.0553,209.0449,272.0496,183.0656,173.0446
PP_Group_32719	pos	8.95651	821.323	1.97107	3.36883	10.3304	1.59508e-103					303.1332,285.1226,204.0652,304.1371,286.1252,166.0859
PN_Group_23413	neg	6.30904	403.161	2.00129	3.63324	12.4083	9.23603e-188	404.168				241.1079,197.1176,59.0123,242.1114,198.1208
PP_Group_28920	pos	2.64068	469.136	2.08988	3.70875	13.0751	6.60918e-105	468.128				385.0943,208.0601,421.0836,409.1028,127.0388,130.0498,81.0334,418.1097,238.071,409.6055,385.5952,243.0434,256.0812,386.0956,97.0284,110.0598,226.0708,128.0705,177.0325,400.0971,142.0499,370.0994,346.089,111.044,162.0762,76.0392,355.0723,550.1326,69.0335,144.065,164.0705,338.5818,459.1015,927.4304,263.0585,433.1141,127.0626,562.1231,434.1186
PP_Group_02260	pos	6.02127	373.139	2.02408	2.95561	7.75758	1.34631e-93	372.132				317.149,166.0861,220.0601,154.0861,289.1541,124.0756,318.1521,138.0912,313.118
PN_Group_08512	neg	9.46714	839.336	1.99912	4.43688	21.6588	3.95032e-92					601.2667,602.2697,583.2557,541.2453,627.2455,476.2188,445.1992,584.2588,444.1928,807.3094,573.2712,633.2943,615.2826,628.2495
PP_Group_04038	pos	1.21467	147.029	1.96778	-1.00792	2.01101	1.16205e-95					146.0921,87.0439,86.0599,104.0704,60.0558
PN_Group_03854	neg	6.04221	667.236	2.01544	3.40562	10.5972	5.00074e-85	304.111				577.2039,578.2063,547.1935,557.1771,589.2039,548.1973,250.0722,545.1783
PP_Group_15663	pos	5.13547	439.101	1.96912	-1.15608	2.22852	1.29637e-100
PP_Group_01848	pos	10.2736	510.246	1.92411	1.85259	3.61148	8.97426e-116					277.1794,351.216,431.1823,278.183,352.2195
PN_Group_19312	neg	1.69655	554.123	2.00257	-2.43723	5.416	5.20031e-106					128.034,249.0547,272.0887,304.0608,171.0765,254.0775,143.0448,231.0441,215.0669,306.0764,120.0113,273.0924
PP_Group_06738	pos	2.0711	359.058	2.06427	2.52233	5.74511	1.22976e-92
PN_Group_27476	neg	0.644687	146.045	2.01466	1.06014	2.08513	9.81334e-107					102.0546,128.0341,146.0447
PN_Group_22863	neg	13.6454	423.252	1.98045	2.62923	6.18694	4.51837e-96					255.233,256.2364,167.0107
PN_Group_27139	neg	4.12356	183.029	2.04387	1.29373	2.45162	4.34428e-94	138.031				95.0488,139.0388,99.0073
PP_Group_01305	pos	7.82447	510.161	1.91829	1.65867	3.15726	1.67553e-153					302.1021,330.0969,331.1002,303.1059
PN_Group_01664	neg	0.717997	505.178	2.00858	1.5152	2.85838	1.20317e-129					191.055
PP_Group_07849	pos	0.840306	301.114	1.88358	-1.54015	2.90825	2.62209e-140					130.0498,144.0766,226.0819,238.0818,129.0657,172.0714,84.0443,284.087,301.1136
PP_Group_05690	pos	2.7627	422.202	2.04363	1.70317	3.25617	2.76262e-101					338.1702,368.1808,339.1729,386.1904,350.1705
PP_Group_22286	pos	4.78444	550.106	2.03817	5.39297	42.0189	6.44596e-89
PN_Group_21455	neg	13.5059	474.263	1.90517	1.8985	3.72825	3.64231e-91	475.27				277.2173,278.2207,196.0374
PP_Group_03613	pos	7.67753	841.348	1.89114	3.2234	9.33985	1.92559e-112					490.1968,337.118,652.249,464.2202,166.086,315.1333,522.223,491.2008,325.1175,299.138,357.1438,465.222,647.2668,204.0654,653.2521,626.272,338.1201,401.1348
PN_Group_08640	neg	8.96074	819.31	1.8874	3.12387	8.71722	5.49955e-109					301.1194,257.1295,302.1226,517.1829,258.1329
PN_Group_18547	neg	6.4443	581.201	1.89828	2.73784	6.67069	3.57837e-77					418.1595,503.1672,181.0497,417.1557,419.1609,182.0529,504.1719,459.1766
PP_Group_00887	pos	5.75581	289.118	1.79576	2.33629	5.05001	3.66223e-90	288.111				216.1016,272.0912,86.0963,217.1051,289.1176,188.0704,273.0944
PP_Group_01085	pos	2.50076	246.061	1.87835	-1.87827	3.67635	1.69899e-84	245.053				90.0549,139.0025,157.0132,182.0447
PN_Group_02891	neg	2.63649	428.12	1.77968	-1.19665	2.29207	2.20818e-122
PP_Group_19787	pos	0.636741	186.016	1.9522	-1.54412	2.91626	5.62039e-86					187.1439,127.1228,170.1174
PP_Group_03122	pos	9.91627	807.343	1.86071	3.75343	13.4863	3.77568e-100					490.1966,613.2651,448.1857,449.1912,460.1857,337.1178,166.0862,491.2008,450.2,325.1166,477.1873,614.2662,204.065,492.2102,522.2211,652.2484,595.255,357.1443,653.2549,612.2549,476.1812,478.1911,461.1903,523.2294,654.2599,271.1429,611.2473,430.1754,299.1374,487.1682,685.2784
PN_Group_02768	neg	7.57795	793.293	1.87112	1.73719	3.33385	6.72848e-121	374.147				225.0763,195.0653,207.0655,209.0812,165.0547,89.0228,59.0123,71.0123
PP_Group_18722	pos	0.643416	250.092	1.9221	1.43605	2.70579	7.509e-89					232.0814,250.0919,130.0498,106.0498,97.0284,172.0603,118.0498,184.0603,202.0709,88.0392,204.0864,233.0851,127.0389
PP_Group_06265	pos	1.56201	549.039	1.97759	1.86969	3.65453	2.15929e-69					315.0017,158.9964,272.9912,333.0122,254.9807,177.0068,229.0016,247.012,291.0025,375.0232,271.0119,316.0055,296.0068,393.0322,219.0178,356.0284,98.9749,334.0158
PP_Group_29857	pos	0.873752	524.149	1.92404	2.33617	5.04961	4.42076e-85
PN_Group_03476	neg	6.02428	671.187	1.90053	3.11362	8.65551	2.61508e-72	672.196				531.1984,503.2033,532.2015,120.0111,504.2073
PP_Group_12231	pos	7.90034	667.184	1.82748	-2.17286	4.50917	1.24352e-92	666.173				329.0839,667.1838,361.089,668.1866,167.0315,330.0871
PP_Group_05214	pos	4.37157	427.207	1.91299	3.25633	9.55551	1.75173e-78	426.2				177.0545,343.1646,344.1676,167.1176,373.175
PN_Group_01582	neg	0.833094	115.002	1.82362	-1.58751	3.00531	1.62678e-85					71.0123,115.0023
PN_Group_08638	neg	8.25085	819.31	1.86737	3.05842	8.3306	2.87416e-85					787.2834,788.2861,769.2734,819.3102,801.2994
PP_Group_04302	pos	1.4794	238.071	1.97829	1.62097	3.07582	8.00841e-88					238.0707,192.0652,109.0283,154.0496,164.0704,239.0739
PP_Group_05035	pos	2.36055	300.144	1.99029	2.40322	5.28982	2.47927e-128					282.1333,283.1367,121.0648
PP_Group_17284	pos	1.6307	344.091	1.89421	0.950847	1.93301	3.59077e-107					162.076,165.0545
PP_Group_02898	pos	4.4253	339.154	1.84352	2.44377	5.44061	8.59289e-90	338.147				152.0704,164.0704,303.1333,182.081,170.0809,136.0755,304.1369,150.0548,321.144
PN_Group_05546	neg	6.44543	571.17	1.83975	2.17529	4.51676	1.15997e-107	572.177				503.1673,504.1705,415.1608,459.1777,535.1932,111.0074
PP_Group_18763	pos	1.45431	247.129	1.75675	2.2419	4.73021	1.8968e-88	246.121				72.0807,148.0602,247.1284
PN_Group_02846	neg	4.53088	351.12	1.84043	2.21471	4.6419	5.49442e-99	292.106				271.1089,289.1195,138.0549,150.055,136.0392,272.1128,195.053,246.1139,146.06,290.1234,229.0975,259.1087,152.0707
PP_Group_26764	pos	0.906828	359.092	1.87474	2.37583	5.19033	1.49645e-71
PP_Group_31304	pos	6.0268	637.223	1.91971	1.3786	2.60016	5.75333e-101	636.212				166.086,457.1589,439.1499,395.1586,167.0897
PN_Group_06321	neg	7.6775	861.318	1.82672	2.63125	6.19563	1.79849e-107					811.2809,812.2843,843.3075,769.2704,704.2435,673.2244,672.2182,517.1823,801.296,844.3119,793.2699,770.2724,705.2466
PP_Group_10334	pos	9.42177	863.307	1.88979	1.80816	3.50196	1.26933e-103					531.1833,458.154,205.0469,355.1147,532.1866,459.1587
PN_Group_03880	neg	2.63473	384.123	1.77466	-0.981658	1.97473	5.6624e-107	385.13
PN_Group_02116	neg	5.97718	399.13	1.87155	3.47686	11.1337	2.64597e-116	400.137				145.0283,399.1295,163.0391
PP_Group_13915	pos	0.862834	545.133	1.85832	2.12112	4.3503	2.1606e-83
PP_Group_29533	pos	9.02499	504.176	1.89804	4.65522	25.1977	4.33392e-87					407.1357,407.6369,85.0283,317.1045,651.2108,145.0492,326.1087,127.0389,408.1372,122.0598,97.0282,346.6084,335.1148,416.1397,652.2156,813.2637,345.6025
PP_Group_23485	pos	0.664232	192.055	1.93381	2.10755	4.3096	2.93269e-72
PN_Group_21500	neg	3.67988	472.147	1.94975	1.92885	3.80751	5.91987e-125					310.0932,382.1143,311.0983,160.0394
PP_Group_05137	pos	0.691541	296.134	1.91269	2.21838	4.65372	1.22752e-83	295.126				278.1231,260.1125,134.081,212.0915,279.1265
PP_Group_16023	pos	3.5312	415.018	1.92274	2.57295	5.95023	5.3906e-56					263.0069,244.9965,201.0066,219.0172
PP_Group_04625	pos	2.3614	282.134	1.93587	1.65083	3.14015	1.1985e-116					282.1331,121.0647,283.1365
PP_Group_07883	pos	6.46484	588.255	1.79629	3.30494	9.88296	5.05835e-67
PP_Group_04467	pos	0.699621	328.105	1.90685	1.72921	3.31546	6.15329e-74					244.0637,210.076,180.0654,292.0846,166.0532,228.0865,274.074,245.0665
PP_Group_27340	pos	2.49364	388.109	1.94204	1.60054	3.03256	1.71037e-88					130.0498,84.0443,177.0329,76.0392,127.0389,355.0732,74.0058,243.0432,231.0433,208.0602,421.0836,386.1003,281.5661,434.1214
PP_Group_02752	pos	7.71973	350.29	1.77804	2.67287	6.37698	4.95749e-103					350.2898,60.0447,332.2792,314.2686,296.2582,351.293,333.2826
PP_Group_04786	pos	5.44731	481.181	1.83665	3.16439	8.96553	2.33675e-79					182.0809,164.0703,220.06,183.0844
PN_Group_03236	neg	1.0334	381.104	1.88327	1.34638	2.54274	7.521e-111
PN_Group_06066	neg	4.02287	529.156	1.86078	2.06617	4.18773	1.64805e-113	530.164				193.0499,194.0531
PP_Group_03513	pos	0.868281	667.228	1.87574	2.14811	4.43247	7.0671e-72					97.0284,325.0424,163.0601
PP_Group_17427	pos	12.7399	335.182	1.78647	1.80878	3.50346	2.78494e-88	334.175				335.1822,336.1857
PN_Group_22523	neg	5.1381	437.087	1.83131	-1.09976	2.14319	2.52726e-91	438.094				96.9682,180.9899,255.0888
PN_Group_01455	neg	0.701359	401.13	1.8758	1.42814	2.69099	3.79637e-88					191.055
PP_Group_24779	pos	0.869263	264.076	1.82743	1.79176	3.46236	2.05446e-85					122.0712,144.0477
PN_Group_01236	neg	6.06352	559.167	1.70585	-2.1981	4.58876	2.69454e-110					175.039
PP_Group_01213	pos	4.30102	491.137	1.74306	-1.7818	3.43855	9.58296e-101
PP_Group_30130	pos	0.806489	541.141	1.77456	-0.983457	1.9772	5.39527e-74					397.042,85.0283,145.0493,127.0388,276.9999,307.01,97.0282,295.0105,337.0206,398.0453,325.0216,289.056,163.0595,280.0504
PN_Group_10697	neg	3.10276	1101.34	1.80367	1.39747	2.63439	1.33755e-101					1101.3358,1102.3389,911.2879
PN_Group_07024	neg	0.875721	601.129	1.80425	2.35996	5.13357	7.58941e-82	602.14				96.9586
PN_Group_00841	neg	0.779173	491.162	1.807	1.04593	2.06469	3.4498e-91					149.044
PP_Group_01105	pos	3.64956	461.21	1.78678	-1.35412	2.55641	3.05419e-100					242.0997,243.1033
PP_Group_01859	pos	11.8863	524.262	1.77383	2.09897	4.28403	2.26629e-74					277.1794,351.2161,431.1824,278.183,352.219
PP_Group_04280	pos	5.89583	423.126	1.79744	2.26014	4.7904	8.76217e-95	400.136				423.1253,424.1288
PP_Group_25189	pos	0.683289	281.07	1.86978	2.06676	4.18945	9.36312e-73	280.063				246.0972,264.1077,192.0556,183.0502,144.0656,191.0388,186.0763,200.0441,120.0657,97.0285,174.0445,132.0656,216.0867,228.0865,147.0396,162.0447,85.0284,127.0389,198.0758,102.0549,73.0285
PP_Group_01439	pos	2.82468	359.058	1.93645	1.77348	3.41877	6.75626e-92
PP_Group_03049	pos	13.5417	518.324	1.76329	1.89246	3.71268	2.76519e-77	517.316				184.0734,104.107,518.3248
PN_Group_01187	neg	0.778804	387.114	1.83723	0.371278	1.2935	5.61791e-83	342.116				341.1087,179.0551,89.0229,119.0336,342.1123,59.0123,101.0229,71.0124,113.023,161.0439
PP_Group_19447	pos	0.63879	206.102	1.81142	1.17254	2.25408	6.80129e-77	205.095				206.102,188.0914,86.0599,74.0599,158.0809,207.1055
PN_Group_25398	neg	0.666845	315.093	1.87977	1.29515	2.45403	1.01914e-90					135.029
PN_Group_19414	neg	12.4847	551.193	1.8183	1.56379	2.95629	7.93244e-68	552.2				163.0391,165.0548,195.0655,162.0312
PN_Group_13614	neg	2.8366	827.21	1.81592	1.71011	3.27185	7.08349e-109					154.9975,111.0074,341.1089
PP_Group_00285	pos	1.27978	359.058	1.89519	2.06447	4.18281	1.23819e-73
PP_Group_04745	pos	4.55046	434.075	1.71914	1.49381	2.81632	1.88446e-113					272.0221,198.0219,85.0284,273.0251,127.039
PP_Group_05606	pos	3.00429	250.165	1.7791	2.66581	6.34583	4.6745e-134					232.1543,233.1576
PP_Group_04661	pos	4.74536	720.154	1.79015	2.14857	4.43387	1.01675e-62					208.0605,238.071,251.0187,289.0491,245.0591,256.0814,130.05,274.0918,220.0602,179.0486,429.0602,226.071
PP_Group_17522	pos	13.7405	330.336	1.72375	1.24015	2.36222	9.71084e-69					330.3363,331.3397
PP_Group_04917	pos	5.24143	261.087	1.554	2.2108	4.62931	3.44347e-66	260.079				188.0704,145.0759,170.0599,189.0739
PP_Group_04724	pos	9.29464	637.225	1.79384	1.88964	3.70542	4.13037e-79					637.225,638.2288,410.1332
PP_Group_15255	pos	0.949479	460.202	1.67396	1.14941	2.21823	3.41213e-71	459.194				118.0862,72.0808
PN_Group_01127	neg	1.12168	337.078	1.75813	0.827013	1.77401	5.40404e-115	338.085				337.0775,277.0562,338.0808
PP_Group_02275	pos	3.04221	555.132	1.73911	1.75919	3.38509	2.97727e-79
PN_Group_26478	neg	2.11559	244.046	1.69534	-1.76328	3.39469	3.70981e-68	245.053				111.0073,88.0389,182.0449,110.0234,138.0547,154.0134,226.0352,84.044,156.0656,109.0153,132.0288,115.0023,154.9977
PN_Group_01031	neg	0.741766	329.109	1.68077	1.18303	2.27052	6.66281e-66					283.1038,89.023,161.0448,121.0494,101.0231,179.0554,284.1081
PN_Group_03577	neg	7.6804	929.304	1.69812	2.38693	5.23042	1.10597e-74					833.2621,517.1827,834.2644,791.2512,865.2885,815.2498,694.1965,823.283,792.2496,866.2848,518.1846
PN_Group_01617	neg	8.93394	745.272	1.81958	1.21844	2.32695	2.00382e-122					195.0657,165.0549,387.1454
PN_Group_02583	neg	11.241	973.35	1.79428	1.33545	2.52355	1.97244e-78					163.0391,145.0283,165.0547,195.0654,119.049
PN_Group_01398	neg	1.14836	605.194	1.69203	0.850969	1.80371	2.31115e-121					605.1936,606.1971,113.0231,173.0446,151.06
PN_Group_00623	neg	3.95616	359.099	1.66893	0.61144	1.52778	2.52848e-104	300.084				359.062,341.0514,360.0656,153.0181
PP_Group_18151	pos	0.777836	289.091	1.748	0.507689	1.42177	5.51233e-65	288.084				127.0391,97.0285,85.0284,99.044,223.0604,199.0598,289.0922,109.0287,81.0335,253.0689,69.0336,145.0496,271.0807,151.039,111.0439,165.0549,290.1242,211.0603,123.0439
PP_Group_00853	pos	3.1897	365.191	1.82621	1.36919	2.58325	5.99643e-80	364.184				281.1493,329.1703,311.1599,203.1389,282.1523,168.0654,86.0964
PP_Group_01930	pos	2.41028	318.063	1.86402	1.34769	2.54505	3.53527e-78
PP_Group_05939	pos	7.67786	879.298	1.67297	1.99235	3.97886	9.06004e-77					847.278,879.3011,787.2486,880.3063,848.2817,690.1966,722.2248,788.2526,691.2038,723.2312,819.2689,664.2192
PP_Group_01917	pos	6.46937	702.242	1.79659	2.30617	4.94568	4.86e-96	701.229				209.0807,181.0858,177.0546,210.0843,149.0597
PP_Group_02229	pos	0.826621	530.058	1.65928	-1.15788	2.2313	1.54459e-53
PN_Group_03179	neg	3.55261	525.086	1.81595	1.60137	3.03431	1.17474e-77					315.0722,316.0756,143.0339
PP_Group_17767	pos	1.4925	314.084	1.80676	1.51287	2.85378	9.3826e-71
PN_Group_09369	neg	11.3707	805.331	1.7195	2.40382	5.29201	8.31094e-61					567.261,568.2645,445.1994,593.2415,476.2205,444.1927,549.2514,594.2476,599.2841
PP_Group_15569	pos	6.94194	443.217	1.70713	3.31222	9.93294	1.35769e-74	442.21				337.1062,115.0865,201.0543,338.1095,305.0804,137.0596,325.1063,98.0599,355.1168
PP_Group_03772	pos	9.4492	829.326	1.68129	3.54202	11.6481	2.28989e-90					797.2986,798.3015,675.2374,829.3231,311.1357,676.2441
PP_Group_01104	pos	5.21404	414.176	1.78786	1.71963	3.29351	2.83302e-117					177.0546,413.1783,203.0526,233.1146
PN_Group_08418	neg	8.60032	857.325	1.76161	1.71799	3.28978	5.24939e-95					195.0656,225.0765,181.0499,165.0548,583.2201,553.2083,205.0869,761.2794,168.0423,405.1552
PN_Group_04280	neg	2.4543	337.044	1.67386	1.80794	3.50143	1.61652e-68					111.0186,110.9839,337.0445,152.9946,294.0386
PP_Group_22265	pos	4.80687	523.265	1.75253	1.72639	3.30899	8.29117e-61					483.1536,255.6363,632.5633,264.1498,632.3159,616.3136,616.5651,506.1641,624.8115,625.0618,632.814,454.242,524.1733,522.0869,627.8057,624.5621,616.063,625.314,397.2179,605.5592,227.1023,246.6312,628.0609,627.5602,612.0585,256.1378,632.0667,605.0606,255.1439,628.5631,608.8074,227.1262,605.3032,235.6401,609.0631,264.6503,270.1179,633.063,609.3119,616.8115,608.5602,278.1478,628.3066,373.2188,269.1417…
PN_Group_22351	neg	6.3069	443.026	1.73353	2.14527	4.42375	1.93623e-58					193.0136,399.036,400.0393
PP_Group_16349	pos	4.41031	397.197	1.70859	3.86187	14.5391	7.74391e-71					313.1538,147.0438,314.157,216.1015,343.1642
PN_Group_20363	neg	12.5073	519.237	1.60204	-1.48755	2.80412	6.57678e-69					291.1964,519.2359,292.1998,152.9946
PN_Group_01515	neg	5.99875	551.177	1.72605	2.57677	5.96602	3.43127e-87	552.184				193.0499,195.0655,165.0547,175.0391,194.0533
PN_Group_25783	neg	1.07153	297.119	1.68575	0.750076	1.68188	1.09978e-82
PN_Group_22252	neg	14.835	445.236	1.74354	2.56426	5.91451	5.44937e-50					277.2173,278.2207,167.0105
PP_Group_02785	pos	9.99008	635.21	1.73203	1.8266	3.547	1.01948e-78					410.1328,411.1376,635.2091,636.2125,392.1221
PP_Group_18386	pos	2.49283	276.144	1.73495	1.7891	3.456	2.27697e-62
PP_Group_18928	pos	0.656831	234.097	1.81679	2.15516	4.45417	5.59e-75	233.09				216.0863,234.0968,102.0548,90.0549,188.0914,118.0861,97.0283,127.0388,143.0576,170.0809,217.0897
PN_Group_14459	neg	2.94169	779.246	1.70554	0.837318	1.78673	1.3964e-94					779.2464,780.2498,113.0231,265.0928,151.0602,71.0124,397.1354,131.0337,85.028
PN_Group_01444	neg	0.70965	191.055	1.76411	1.53993	2.90781	4.34003e-100
PN_Group_00759	neg	6.00441	322.093	1.58993	1.8264	3.54651	1.88393e-117					146.0447,149.0596,193.0498,128.034,322.093,175.0392,304.0826,232.0976,134.036
PN_Group_16218	neg	2.4271	693.114	1.79018	1.75463	3.37439	4.48774e-77					111.0074,179.0552,89.023,193.011,154.9976,335.0621,119.0337,237.0014,59.0123,71.0123,101.023,161.0446,113.0232
PN_Group_01523	neg	4.78184	355.104	1.69176	1.27492	2.41986	4.06445e-110					193.0497,149.0595,194.0531,134.0359
PP_Group_21215	pos	3.15753	465.25	1.65828	-2.27141	4.82796	1.85347e-76					679.3618,679.8634,556.9631,614.8405,557.3116,556.6321,680.3645,173.1283,615.3421,728.8947,550.9589,729.3968,670.8544,557.829,145.0971,447.2399,551.2916,417.9761,558.335,557.6301,670.3546,486.2667,417.726,779.4205,173.0923,371.887,779.9243,201.1229,447.5734,615.8429,520.284,453.2441
PN_Group_22838	neg	3.54413	425.13	1.59661	-1.62104	3.07597	1.22459e-87					59.0123,341.1087,383.1194,101.0229,87.0073,113.0231,323.0983,161.0446,71.0123,89.0229,83.0123,143.0338,73.028,179.0553,342.1122,384.1229,119.0336
PP_Group_02165	pos	10.3578	552.293	1.59113	1.87254	3.66176	3.93702e-74					104.1069,184.0732,552.2925,534.2822
PP_Group_07997	pos	3.78333	511.142	1.72979	1.59823	3.02771	6.88652e-77	510.136				511.1414,349.0887,185.0419,512.1449,350.0924
PN_Group_00455	neg	0.571245	333.06	1.65332	1.34814	2.54584	1.22942e-83					333.0592,152.9947,241.0116,334.0626
PP_Group_20050	pos	0.867049	174.076	1.6362	-1.53042	2.8887	1.69643e-116					128.0704,174.0759
PN_Group_03168	neg	0.987695	617.155	1.68569	1.30023	2.46268	4.03818e-62					112.9842,525.1434,503.1616,526.1471,504.1654
PN_Group_04620	neg	7.91167	591.173	1.67626	2.33178	5.03426	8.21693e-88					591.1722,592.1754,487.1246
PP_Group_05998	pos	2.83802	430.156	1.70726	1.49853	2.82554	5.51517e-68					298.1142,136.0616,299.117,430.1568
PP_Group_25518	pos	0.689846	296.076	1.66843	1.96055	3.89209	3.33144e-67					200.0436,191.0383,197.0384,278.1226,200.5455,188.0332
PN_Group_26626	neg	3.5551	230.013	1.64447	1.20494	2.30528	8.18319e-93	231.02				230.0124,142.0319,186.0222,114.0005,231.0156
PP_Group_17690	pos	2.74436	319.065	1.78001	1.02082	2.02907	2.59591e-77
PP_Group_16745	pos	7.96149	373.183	1.5837	-2.17351	4.51119	9.46086e-84	372.177				373.1831,374.1864
PN_Group_03865	neg	7.33114	807.273	1.66852	1.82711	3.54827	1.13968e-93	381.136				195.0654,367.1031,205.0497,223.0607,391.14,243.0866,165.0545,368.1068,563.176
PP_Group_04876	pos	9.60349	309.087	1.60137	1.82704	3.54809	2.05947e-61	308.079				309.0865,281.0917,263.0811,310.0897
PN_Group_05117	neg	7.92028	583.219	1.68466	0.773684	1.70963	4.51863e-97					300.1003,301.1066,331.1187
PP_Group_00804	pos	0.819082	185.165	1.59378	-2.34586	5.08363	2.20146e-53					127.123,84.0808,185.1649,167.1543
PP_Group_00026	pos	14.9401	353.268	1.62318	1.57394	2.97716	1.30811e-58	352.261				261.2209,95.0854,81.0699,262.2241,243.2106,135.1169,109.1011,353.2681,149.1326,123.1166,121.1011,173.1326,159.1169
PN_Group_12691	neg	9.91688	889.283	1.59842	2.3559	5.11913	6.54164e-61					301.1196,257.1296,720.209,560.1718,302.1227,811.2573,258.1326,843.278,630.1827,721.2107
PP_Group_17669	pos	0.875396	321.058	1.6573	-1.40351	2.64545	8.90363e-81					258.0604,240.0499,321.1151,204.9631,194.0441,259.0645,222.0392,241.0533,230.9784
PP_Group_15319	pos	1.89369	457.039	1.61902	-1.58724	3.00473	8.16502e-43					319.0445,241.0129,301.034,229.013,223.0022,337.0554,299.0181,281.0074,248.9915,187.0028,186.9878,204.9985,374.1342,413.0508,230.9806,170.9962,320.047
PN_Group_16691	neg	6.43619	670.218	1.67276	2.19049	4.56459	2.78874e-59					120.0112,192.0328,507.1511,101.023,337.0934
PP_Group_12766	pos	6.98759	625.173	1.51671	-1.21321	2.31853	5.16977e-99	624.165				379.0995,625.1732,361.0891,287.0733,380.1029,626.1778
PP_Group_03263	pos	7.90498	593.187	1.63299	3.05555	8.31407	2.196e-71					413.1229,369.0965,395.1127,431.1333,414.1261,327.0863,357.0963,351.086,301.0702,396.1147,327.0493,370.1002,313.0708
PN_Group_12408	neg	2.9965	911.289	1.61791	1.1244	2.18011	4.35423e-78					911.2886,912.2922,113.0231
PP_Group_13802	pos	5.21197	551.308	1.60309	-1.79009	3.45837	3.1346e-70					751.421,641.3579,751.0869,641.6063,641.8561,343.197,751.7534,637.1028,641.1099,708.0735,708.4043,752.0856,784.4432,955.0273,642.1064,708.7411,211.1434,637.3525,670.0692,745.4177,955.539,784.7795,584.3799,818.1274,471.2919,636.8536,818.454,746.0819,669.7325,201.1228,613.8474,230.1131,588.5864,1005.0637,588.3364,890.9995,891.4921,608.3434,614.0967,745.7499,212.103,784.1078,622.6586,614.345,608.5955…
PP_Group_24717	pos	0.923126	261.045	1.64276	1.68975	3.22601	1.02215e-83					260.1123,242.1018,128.0703,116.0704,232.1172,261.1156
PP_Group_24958	pos	0.874675	272.065	1.62707	1.11216	2.1617	3.18833e-64
PP_Group_01717	pos	4.2678	578.198	1.5323	2.33132	5.03265	1.84801e-118					188.0706,205.0971,189.074
PN_Group_03170	neg	1.71329	475.071	1.73987	1.99357	3.9822	3.61797e-65					154.9975,237.0014,111.0074,176.9796,194.9904,117.018,193.011,89.023,138.9999,179.0556
PP_Group_05270	pos	5.89402	303.141	1.52525	-0.935434	1.91247	8.35595e-95	302.132				303.1411,304.1444
PP_Group_07450	pos	3.1016	506.186	1.66901	2.4938	5.63261	9.34849e-81					326.1226,308.1119,327.1257
PP_Group_02041	pos	5.88851	473.164	1.59542	2.21963	4.65774	2.46722e-62
PN_Group_16065	neg	6.43992	700.229	1.70304	2.21755	4.65101	1.05396e-86					120.0111,192.0327,101.0229
PP_Group_01592	pos	14.2771	204.138	1.57039	-2.67921	6.40503	2.24839e-53	203.13				204.1381,205.1415
PN_Group_00320	neg	2.43954	453.125	1.72741	0.879123	1.83926	1.60952e-90
PP_Group_06354	pos	10.318	637.225	1.70396	1.48672	2.80252	3.22953e-101					637.2245,638.2274,440.1428,410.1328
PN_Group_14443	neg	2.72868	780.206	1.69816	1.38088	2.60427	3.94953e-76					111.0075,497.1153,341.1091,154.9977,498.1191,92.206,453.1245,179.0557
PP_Group_03335	pos	13.6833	349.198	1.59799	1.46106	2.75312	1.05165e-64					349.198,350.2013
PN_Group_05695	neg	7.91844	629.225	1.63478	0.863981	1.82005	3.83866e-94					300.1003,331.1188,301.1069,332.1218,575.1421
PN_Group_23905	neg	4.60163	382.078	1.56561	0.760804	1.69443	3.23044e-95	383.085				87.0073
PP_Group_07539	pos	0.77765	388.181	1.62157	0.569252	1.48375	1.46454e-60	387.173				145.0494,92.2079,92.2025,85.0285,127.0392,214.6278,388.1201,139.3094,294.8645,239.2583,173.5569,68.4025,101.2734,95.2808,78.8629,103.5562,109.4052,163.0596,207.9272,243.166,158.3949,154.7966,73.0438,51.554,125.9736
PN_Group_25229	neg	2.91394	324.034	1.58342	-1.14859	2.21697	1.0801e-54					325.108
PP_Group_18622	pos	0.640874	258.11	1.59331	2.06167	4.17468	1.16314e-75					104.1068,258.1096
PN_Group_19975	neg	0.752287	533.173	1.67798	1.56539	2.95957	1.3721e-86	534.179				191.055
PP_Group_01612	pos	8.29697	382.139	1.50478	2.43476	5.40676	5.0225e-49	381.132				170.06,309.123,215.0813,178.0496,310.1261,130.065
PP_Group_00465	pos	9.70712	859.312	1.65039	1.61414	3.06129	3.70264e-75					441.1518,442.1552
PP_Group_04322	pos	9.086	609.183	1.60628	1.58655	3.00331	2.0937e-80	608.174				427.1019,409.0912,445.1121,428.1052,313.0702,85.0283,381.0958,410.0946,71.0492
PP_Group_25559	pos	1.30011	299.016	1.5238	-2.65168	6.28399	5.66757e-46	298.01				189.005,212.0076,157.0132,179.9998,191.0024,198.0102,139.0026,189.5068,176.0154,186.9916,221.0128
PN_Group_03138	neg	6.66515	501.196	1.49006	2.01844	4.05145	9.0606e-79	502.203				112.984
PP_Group_01537	pos	3.68074	496.142	1.63097	1.9316	3.81479	1.58325e-73					496.1421,497.1454
PP_Group_05199	pos	2.64946	407.115	1.4992	-1.224	2.33594	2.26422e-88	406.106				407.1152,245.0628,185.0418,408.1182,203.0523
PP_Group_31929	pos	0.803365	712.198	1.53046	-0.841003	1.7913	4.69447e-55
PP_Group_18121	pos	12.5702	290.268	1.50065	1.04505	2.06344	1.58858e-52					290.2687,291.2721
PN_Group_17392	neg	0.871351	637.184	1.62045	1.37876	2.60044	1.23448e-64					133.013,115.0024
PP_Group_01452	pos	0.777818	325.112	1.60268	0.445044	1.36136	2.54192e-53					306.1176,288.1069,85.0283,240.086,127.0388,162.0758,145.0492,260.1126,307.121,174.076
PP_Group_21478	pos	6.40649	689.125	1.58222	-2.814	7.03234	2.35571e-44
PP_Group_22264	pos	4.80616	523.097	1.60034	1.59105	3.01269	9.449e-51					524.1735,264.1501,255.6365,632.3158,506.1662,608.5583,246.6319,605.5582,616.3151,632.564,605.3101,227.1015,616.0627,589.3067,616.5659,632.8156
PN_Group_00326	neg	0.984935	633.129	1.57243	1.09983	2.14329	4.79314e-56					503.1617,504.1654,323.0985,179.0552,89.0229,541.1097,128.9583,290.0888
PP_Group_13012	pos	11.2438	605.198	1.606	1.44357	2.71994	2.28701e-65	604.188				232.0704,605.1992,395.11,231.0627,606.2022,233.0753
PN_Group_16351	neg	0.99889	687.163	1.56737	2.23614	4.71134	9.38363e-119					139.0025,182.9927,67.0174
PP_Group_32635	pos	9.44932	808.347	1.52088	3.26219	9.59437	5.16219e-71
PN_Group_01361	neg	0.722454	313.114	1.4558	0.948498	1.92986	2.95908e-63					89.0229,313.114,119.0337,151.0601,59.0123,179.0552,101.023,71.0123,113.0231,161.0446,143.0339
PP_Group_07074	pos	10.3778	605.198	1.60007	1.51441	2.85681	2.62033e-66	604.193				605.2012,441.1508,606.2034,216.0762,217.0831,442.1522,395.1454
PN_Group_05574	neg	4.9726	443.12	1.61133	1.28626	2.43895	5.1399e-95					193.0497,375.0693,194.0531
PN_Group_06091	neg	6.76325	359.135	1.52115	1.25291	2.38322	1.91069e-88	360.142				153.0911,197.0813,154.0945,198.0846
PN_Group_04456	neg	1.85954	289.068	1.46633	-1.50137	2.83112	7.00031e-53					243.0621,200.0561,128.0341,110.0234,111.0186,103.9186,244.066
PP_Group_19225	pos	0.657599	216.086	1.61004	1.83807	3.57531	7.40283e-46	215.079
PN_Group_09458	neg	9.91695	827.312	1.48348	2.04195	4.11801	6.17761e-63					795.2853,796.2888,673.2234,672.2169,704.2426,827.3132,517.1833,828.3132
PN_Group_23522	neg	6.30235	399.036	1.59479	1.88896	3.70369	4.26723e-58
PP_Group_07197	pos	2.34483	688.115	1.52666	1.16001	2.23459	1.64729e-64
PN_Group_02046	neg	6.26905	647.122	1.52157	1.92308	3.79233	3.25068e-68					112.9359,647.1223,565.1499
PN_Group_04438	neg	8.78066	635.21	1.5738	1.97916	3.94263	1.70464e-96					473.1562,429.1663,474.1595,455.146,430.1697
PN_Group_13256	neg	2.83576	849.192	1.56199	1.36598	2.57751	9.61961e-85					154.9975,363.0909,111.0074,341.1088
PN_Group_02718	neg	8.91859	631.24	1.57716	0.944776	1.92489	2.12648e-74					209.0814,195.0656,165.0549,194.0578,210.0848,373.1292
PP_Group_08006	pos	0.726673	427.095	1.51841	-1.09199	2.13167	9.78957e-50					298.0523,177.0327,130.0499,231.0433,235.0203,220.0683,195.0256,122.027,145.0605,299.0554,153.999
PN_Group_31176	neg	13.2214	1425.23	1.50577	2.45246	5.47347	1.07875e-48					1424.8097,248.0711,1423.8075,581.2713,323.1726,1425.8075,1111.1061,1006.0609,1110.6133,1005.562,1111.6139,582.2761,184.0726,758.1702,1006.5509,156.0769,1233.1356,1079.1136,1133.1105,470.2408
PP_Group_31727	pos	4.37403	687.237	1.52666	-0.768321	1.70329	4.18976e-86
PN_Group_10438	neg	3.68834	1143.35	1.54112	1.09951	2.14282	7.09267e-79					1143.3463,1144.3499,953.2994,954.3004
PP_Group_04584	pos	0.628582	296.065	1.52861	2.07407	4.21073	1.33553e-72					104.1068,236.9921,296.0655,86.0964
PN_Group_04187	neg	7.9206	601.178	1.36362	-1.77234	3.41608	3.0088e-98					193.0497,175.039,337.0926,265.0715,541.1559,559.1662
PN_Group_03189	neg	2.91396	280.044	1.53085	-1.10003	2.14359	3.14847e-52
PP_Group_13819	pos	5.21379	551.107	1.48786	-2.0801	4.22836	6.58739e-59					751.4211,641.6077,641.3579,751.0876,343.1971,751.7554,641.8557,708.0738,784.4432,708.4074,955.0343,637.1039,641.1143,955.538,669.729,211.1439,471.2923,637.351,642.1038,670.0648,584.3801,752.0893,818.1259,613.8472,784.1127,784.7817,614.0975,745.7456,230.113,636.8557,745.4134,637.6058,613.5955,818.465,708.7385,551.1729,201.1225,740.7475,956.028,890.9979,1055.5936,891.4882,746.0749,212.1025,670.3925…
PP_Group_18418	pos	2.39271	273.094	1.46557	-1.16226	2.23808	9.74266e-63	272.087				273.0941,274.0976
PP_Group_02078	pos	5.522	401.159	1.57427	1.22021	2.32981	2.11134e-102	400.151				177.0546,383.1487
PP_Group_05291	pos	6.41004	497.199	1.46131	1.74045	3.34139	2.51545e-80	496.192				497.198,453.2082,498.2013,454.2117,411.1974
PP_Group_18617	pos	2.49758	258.133	1.53027	1.47162	2.77334	4.66918e-45
PN_Group_26986	neg	8.27215	193.05	1.48266	1.52167	2.87124	2.27602e-76	134.036				193.0499,194.0533
PP_Group_13762	pos	2.78527	555.106	1.48618	-1.96564	3.90585	2.09789e-54					177.0328,186.0219,231.0434,364.0627,211.0205,188.0375,110.06
PP_Group_16972	pos	0.776495	363.068	1.56375	0.762379	1.69629	2.89798e-56					200.0438,191.0385,85.0283,281.0699,209.0492,127.0388,182.0333,200.5456,272.0647,145.0494,363.0685,191.5405,279.0386,261.0283,381.0695
PN_Group_02303	neg	1.48397	858.099	1.44716	-1.28138	2.43072	7.78888e-34					173.0083,129.0181,85.028,448.0043,111.0074
PP_Group_16720	pos	2.30954	375.139	1.56744	1.76071	3.38864	2.76522e-57
PN_Group_26523	neg	0.647176	242.052	1.5173	1.33324	2.51968	6.66232e-44					61.9869
PN_Group_04179	neg	6.24421	429.14	1.54074	2.19848	4.58996	2.34375e-77	430.147				193.0497,175.0391,429.1398,194.0532
PN_Group_20464	neg	4.09827	515.141	1.44634	1.43482	2.70348	2.85788e-86					179.0341,341.0876,515.1405,191.0553,516.1436,342.0909,353.087
PN_Group_16979	neg	3.94747	656.184	1.3973	1.58055	2.99083	2.02656e-74					180.0293,342.0828,343.0865
PN_Group_03818	neg	9.3812	753.187	1.43602	-1.06293	2.08917	1.78748e-71					175.0392,193.0499,685.1993
PN_Group_24258	neg	6.79243	367.067	1.479	1.17365	2.25582	1.53246e-74
PN_Group_09095	neg	2.7862	553.092	1.4589	-1.6661	3.17355	4.60668e-58					272.0887,214.035,196.0243,304.0606,338.0482,254.078,306.0762,143.045,128.0341,170.0448,202.0175,273.0919,248.0234
PP_Group_01779	pos	5.75143	393.209	1.4185	-0.869997	1.82766	3.60343e-48
PP_Group_15271	pos	6.77456	459.184	1.45407	1.80217	3.48745	1.976e-69	458.179				459.1828,415.1929,460.1859,416.1964
PN_Group_20922	neg	1.27289	497.115	1.59822	1.07735	2.11016	4.55275e-54	516.133				111.0074,154.9976,341.1091,179.0553
PN_Group_05174	neg	2.61553	302.066	1.52071	-0.802463	1.74408	7.53289e-67					267.0988,301.0574,92.2034,134.0464,110.0234,146.0453,284.1257,302.0625,268.1007,141.0006,167.0348
PN_Group_04716	neg	1.07156	333.096	1.41525	0.79565	1.73586	4.49228e-62					297.1192,333.0957,87.0074,139.0392,99.9244,298.1224,111.0439,96.968,115.9192,155.0338,154.0127,59.0124,182.0453
PN_Group_27278	neg	0.831385	173.008	1.41616	1.45614	2.74374	8.74159e-49					111.0074,154.9976,173.0083,85.028
PP_Group_06742	pos	5.29402	453.136	1.45222	2.13154	4.38186	1.17275e-47	452.13				453.1376,454.1409,291.0836
PP_Group_11615	pos	9.38	725.168	1.40726	-1.48693	2.80292	2.0411e-54	362.079				86.0965,120.081,70.0652,129.102,177.0549,72.0808,92.2043,84.0807,140.0684,137.0594,207.0645,183.1488,725.1648,331.0816,476.0889,424.4514,370.7359,226.1185
PP_Group_27667	pos	3.51249	404.06	1.44188	-1.00258	2.00358	1.34294e-46					137.0595,138.0629,154.086,155.0896,403.1422
PP_Group_26837	pos	0.80961	362.096	1.42872	-0.477423	1.39225	2.17176e-51					200.044,281.0702,191.0387,272.0651,85.0284,209.0496,145.0496,127.039,281.5721,182.0333,200.5459,279.0389
PN_Group_04024	neg	6.28932	363.166	1.37993	1.28824	2.4423	7.16973e-70	364.174				183.1019,59.0124,121.1011,89.023,363.1664,119.0338,101.023,71.0124,184.1054
PN_Group_18564	neg	3.38404	581.077	1.45136	1.83482	3.56726	9.51623e-46					231.0118,209.0296,213.001,191.019,179.0342
PP_Group_07929	pos	1.37767	371.022	1.43522	-0.596637	1.51219	7.82404e-56					136.0617,97.0284,218.0479
PN_Group_06133	neg	10.6447	479.25	1.35048	-2.7202	6.58964	5.76288e-82					99.0437,59.0124,335.2077,57.0332,101.023,125.0232,161.0447,336.2117
PP_Group_28406	pos	7.67695	441.152	1.41348	2.64697	6.26352	3.17465e-54
PN_Group_00467	neg	3.95625	313.093	1.38929	0.533608	1.44755	4.91616e-91	314.1				192.0293,149.0107,151.0388,312.0728,107.0488,193.0326,150.0172,71.0124
PN_Group_27451	neg	0.94219	149.044	1.42333	0.665369	1.58597	4.48389e-69					149.0444,89.0229,73.028,103.0386,71.0123
PP_Group_31302	pos	2.46853	637.169	1.56256	1.99087	3.97477	2.21082e-42					379.1037,346.0882,109.0284,370.0987,130.0499,379.6051,370.5998,127.0389,346.5897,355.0731,421.083,305.5779,177.0329,484.1167,307.0825,314.5825,97.0284,380.1048,550.129,281.5673,145.0497,231.0435,274.0927,347.0892,371.0984,306.0775,361.0927,243.0427,256.082,332.5823,308.5723
PP_Group_04084	pos	1.12582	256.118	1.45597	1.53842	2.90477	1.87749e-66					256.1173,257.1207
PP_Group_05276	pos	9.39874	549.212	1.47485	1.38093	2.60436	1.25477e-49
PP_Group_04165	pos	6.98946	429.173	1.44581	1.54787	2.92386	1.8103e-76	428.167				267.1197,429.1721,268.1231
PP_Group_12454	pos	3.01357	648.211	1.40085	0.950624	1.93271	4.98391e-82
PP_Group_00305	pos	8.56791	667.183	1.25052	-1.15523	2.2272	6.08067e-78	666.173				361.0888,329.0837,362.0921,667.1831
PP_Group_14610	pos	6.70332	505.132	1.40883	-1.43142	2.69712	1.3989e-85	504.126				505.131,506.1344
PP_Group_02831	pos	5.78505	339.107	1.49489	1.97968	3.94406	1.98125e-80	338.1				147.044,148.0473
PP_Group_00342	pos	3.37769	255.047	1.30416	-1.16601	2.24391	3.98394e-40					255.0474,256.051
PN_Group_08436	neg	4.56944	647.22	1.41627	1.31103	2.48119	1.92413e-101
PP_Group_02714	pos	1.78982	522.181	1.44595	2.53407	5.79205	7.99766e-99	521.174				342.1175,324.107,343.1209,198.0758,504.1706
PP_Group_24644	pos	0.82257	258.049	1.3645	-0.639788	1.5581	5.24963e-51					85.0283,177.023,232.9964,191.0384,200.0436,127.0388,251.0066,182.0332,97.0282,154.0199,168.0177,263.0068,145.0493,209.0494,163.0255,69.0335,155.0281,73.0283,190.9863,317.017,353.0374,335.028,147.0128,161.0284,146.0228,170.9959,244.9964,170.0332,57.0337,219.0171,186.028,177.5239,140.0224,91.0388
PN_Group_24482	neg	5.49275	356.107	1.48654	1.52392	2.87572	3.9399e-80					175.0391,193.0498,176.0426
PN_Group_06827	neg	6.07589	467.156	1.42727	0.716412	1.64309	6.92472e-80	468.163				223.0607,195.0655,168.0418,224.0667,153.0546,208.0369,467.1562,191.0345,377.1244,207.0656
PP_Group_03269	pos	8.95328	591.171	1.43426	2.44786	5.45605	1.44767e-74					427.1023,383.0759,445.1133,343.0814,428.1057,381.0971,384.0797,85.0284,71.0493,409.0918
PN_Group_04750	neg	6.63555	441.14	1.39422	2.30213	4.93185	2.77732e-66					145.0284,163.0391,441.1402
PN_Group_04441	neg	9.29847	469.089	1.36648	-3.0276	8.15455	2.09936e-62					311.0564,312.0597,408.0714,451.0788
PP_Group_07187	pos	2.8966	1019.23	1.54772	1.19721	2.29296	6.13755e-55					521.111,359.058,522.1146
PP_Group_14888	pos	8.12393	485.199	1.34343	-1.68898	3.22429	5.7864e-47					485.1984,486.202
PP_Group_27745	pos	2.4941	407.083	1.50393	1.23954	2.36123	6.01125e-48					407.1156,111.0441,294.5406,130.0499,81.0336,326.056,324.551,227.0528,257.0761,333.5556,245.0624,84.0444,389.0717,588.0735,295.0425,344.0235,380.0679,128.0708,293.5497,181.061,315.5453,110.0599,326.5571,261.5345,408.111,398.0768,358.071,284.5459,378.0097,295.5396
PP_Group_02591	pos	2.8972	612.127	1.39972	-1.02038	2.02846	5.52936e-57					177.0326,231.043,243.0432,421.0836,275.0149,245.0587,318.0574,235.0202,475.0947
PP_Group_26249	pos	2.41607	336.086	1.42294	-0.980065	1.97255	3.47809e-48					130.0499,142.0499,84.0444,76.0394,177.0328,355.0738,231.0435,235.0206,308.0913,179.0485,114.0551,243.0429,257.0768,366.0964,170.0446,188.0555,267.0535
PN_Group_06811	neg	7.71859	823.303	1.41289	1.03997	2.05619	1.20916e-65	824.31				225.0764,209.0813,195.0655,207.0656,89.0229,565.1926,71.0124,101.023,59.0123,113.0231,119.0338,192.0421,226.0792,194.0576
PN_Group_04676	neg	4.37398	459.11	1.42673	-0.510398	1.42444	1.24458e-70					323.1348,345.1168,324.138,224.0559
PP_Group_22097	pos	3.11815	339.192	1.39199	1.24743	2.37418	7.03136e-52					304.8503,339.1928,102.0549,86.0964,129.102,130.0498,305.1844,443.7637,84.0808,339.5275,399.2471,444.266,76.0392,414.2258,392.2516,325.1899,405.2224,339.8623,392.7525,488.2797,243.642,143.1177,298.8467,321.1949,290.8464,339.1548,385.2555,406.2477,186.1234,299.1755,435.2511,255.6431,305.5188,405.7195,333.1894,413.2507,171.1128,189.033,385.7176,179.0483,162.0218,444.7682,349.7074,400.2496
PP_Group_15040	pos	7.04676	475.121	1.36624	-1.80763	3.50067	2.98171e-66	474.114				475.1204,476.1238
PN_Group_04893	neg	4.24142	465.017	1.37051	1.60971	3.0519	6.40053e-45					191.0554,192.9958,385.0602,386.0633,465.0176
PN_Group_01433	neg	5.49126	487.146	1.37355	1.49044	2.80974	1.306e-103	488.153				487.1456,193.0497,488.1491,149.0595
PP_Group_25956	pos	0.697561	318.088	1.3961	1.20346	2.30291	2.20931e-47					228.0571,237.0624,228.5589
PP_Group_00172	pos	2.788	671.201	1.38329	0.722849	1.65044	2.09124e-86					671.2,481.1524,307.0996,672.2032,387.089,482.1566
PN_Group_04197	neg	1.007	239.077	1.3303	1.21549	2.32219	3.28176e-53	240.084				92.205,111.5855,132.1948,85.0287,52.3106,123.1304,197.6237,78.2909,108.7798,50.1135
PN_Group_21038	neg	6.74269	491.079	1.32971	-0.76763	1.70247	5.05117e-71					127,337.091,112.9842,118.9407,447.1301,59.0123,161.0235,269.1038,491.0638
PP_Group_04951	pos	1.22819	262.056	1.30243	1.05771	2.08162	1.03146e-50					262.1279,244.1175,216.1226,118.0861,130.0861,72.0807,234.1332,263.1314,127.0389,198.1121,245.1209
PP_Group_01776	pos	8.70917	545.202	1.44405	1.79265	3.46452	4.36118e-93	544.194				291.1014,161.0598,323.1276,137.0597,292.1054,199.0754,545.3296,324.1313
PP_Group_00011	pos	1.37918	197.006	1.36539	-0.553796	1.46794	8.6692e-57					196.0965,178.086,197.1,179.0699
PN_Group_08414	neg	5.02265	789.245	1.44161	1.82249	3.53692	2.76788e-72					193.0499,225.0763,419.1349,371.1135,235.0607
PP_Group_03827	pos	7.97789	403.101	1.29801	-1.16177	2.23732	1.70904e-87					367.081,403.102,385.0915,313.0702,337.0703,368.0844,404.1053,283.0598,386.0953,343.0808
PN_Group_11670	neg	8.41152	981.362	1.35207	2.7264	6.61801	6.15104e-60					847.3041,805.294,949.3359,848.3075,950.3384,806.2975,887.3357,888.3381,319.1299,787.283
PN_Group_08976	neg	2.89878	627.073	1.49271	0.732983	1.66207	1.33659e-53
PP_Group_06709	pos	9.503	881.321	1.4079	1.26163	2.39766	1.82606e-66					881.3179,882.3212
PN_Group_19919	neg	7.18445	535.141	1.3703	1.46544	2.76147	4.43827e-74	536.148				399.1659,89.0229,421.1479,119.0336,101.023,219.102,71.0123,59.0123,125.023,113.023,400.1699,161.0445,422.1518,221.0663,179.0556,143.0339,120.037,102.0265,323.0986,175.1117,90.0264,222.0694,324.1022
PN_Group_26194	neg	0.942409	267.072	1.33516	1.07731	2.11009	1.13619e-77	222.074				267.0719,87.0072,89.0229,59.0123,119.0336,101.0229,71.0123,113.023,268.0753
PN_Group_01286	neg	8.44968	773.266	1.40739	1.82631	3.54628	1.78007e-86					367.1034,605.1514,179.0705,205.05,606.1548,225.0767,195.0655,167.0342,368.1068,593.186,223.0605,357.1347
PP_Group_01656	pos	4.45084	676.165	1.43184	1.88331	3.68919	6.58716e-45					238.0709,208.0603,207.0288,245.0589,256.0812,289.0488,130.05,385.0695,226.0709,274.092,179.0485,592.1238,368.0431,220.0602,239.0742
PP_Group_06922	pos	11.1064	771.261	1.45624	0.862289	1.81792	1.04612e-53					205.0469,771.2611,772.264,429.1517,204.0389,175.0362,395.1099
PN_Group_01923	neg	2.85344	131.034	1.33093	0.62709	1.54445	3.27745e-65					87.0436,131.0336,113.023
PP_Group_02757	pos	12.4891	274.274	1.30852	0.806781	1.7493	2.44796e-40	273.266				274.2737,275.2771
PP_Group_25185	pos	1.37792	281.005	1.3238	-0.437495	1.35425	1.95337e-45					262.1281,244.1177,216.1226,118.0861,263.1317,130.086
PN_Group_18630	neg	4.69179	579.061	1.42777	1.64688	3.13156	3.43417e-39					189.0031,210.9854,228.9962,207.0139,127.0024,201.0161
PN_Group_03097	neg	4.81919	405.08	1.44497	1.83673	3.572	1.42667e-86					359.0751,163.0392,360.0785,337.0931
PP_Group_26962	pos	0.870269	368.078	1.33153	1.39019	2.62114	5.22735e-50	367.071				272.0649,191.0387,272.5666,200.044
PP_Group_12223	pos	10.1901	667.236	1.46784	1.19348	2.28704	4.56868e-73					667.2348,440.144,668.2396,441.1488
PN_Group_26632	neg	7.92916	229.144	0.701304	-0.877596	1.83731	3.26744e-22	230.151	C12H22O4	Dodecanedioic acid	Lipids	229.1442,230.1476
PP_Group_18078	pos	1.47431	294.1	1.40818	1.41783	2.67183	1.34229e-34
PP_Group_02758	pos	2.91035	304.066	1.3166	-0.823919	1.77021	6.36108e-43					194.0444,222.0392,240.0494,102.0547,130.0497,176.0341,195.0479
PP_Group_17387	pos	14.7612	337.273	0.581165	0.626009	1.54329	4.75006e-07	336.266	C21H38O4	2-Linoleoyl glycerol	Lipids
PP_Group_15875	pos	4.79657	425.035	1.39566	1.28809	2.44205	4.4381e-39					425.1777,426.1809,251.0184,425.0351,395.024
PN_Group_02785	neg	7.44606	693.205	1.45328	1.37759	2.59834	2.33744e-73	694.212				193.0499,337.093,531.1511,175.0393
PP_Group_10901	pos	11.5546	801.271	1.40451	0.992691	1.98989	2.75051e-51					801.2717,802.275
PN_Group_15525	neg	13.8277	723.381	1.32592	1.65378	3.14656	3.81836e-40					397.1353,279.2331,415.1459,89.023,101.023,235.0822,280.2365,119.0337,71.0124,59.0124,398.1387,113.0231,125.0231,179.0554,161.0447
PP_Group_03042	pos	4.81555	339.107	1.41615	2.2796	4.85542	2.39156e-90	338.1				147.044
PN_Group_20468	neg	1.69086	515.125	1.37693	1.38433	2.61051	1.26415e-63	516.133				173.0082,111.0074,154.9975
PN_Group_01542	neg	6.7441	869.309	1.35271	1.85877	3.62697	8.27454e-41					837.2827,838.2867,319.1295,408.1197,819.2733,438.1304,517.1446,439.1166,505.1468,489.152,820.2777,409.1241,267.0779,429.1305
PN_Group_02577	neg	11.5547	777.277	1.43569	0.883449	1.84478	2.96199e-56					163.0391,165.0547,145.0284,209.0812,195.0656,119.0491,193.05,181.0497,519.1658,567.1873
PN_Group_01545	neg	0.664903	135.029	1.44125	0.541398	1.45538	2.47088e-69					75.0073,135.0287,72.9917,89.023,59.0124
PP_Group_04139	pos	8.62927	211.169	0.461151	0.922208	1.89501	3.58322e-32	210.162	C13H22O2	8-Tridecynoic acid	Lipids	135.1168,109.1013,175.1482,193.1588,119.0857,137.0962,95.0856,133.1012,151.1482,123.0805,136.1203,107.0855,121.1014,149.1326
PN_Group_02773	neg	8.14502	691.263	1.32471	0.946349	1.92699	2.75383e-56					319.1297,659.2366,641.2255,597.2359,615.246,585.2355,339.0984,392.1618,573.235,660.2391,320.1331,629.2248,642.23,598.2366,371.125,616.2474,586.2369,434.1704,555.2236
PN_Group_02312	neg	9.08054	743.256	1.37557	2.18426	4.54493	1.74987e-95	698.258				337.0929,209.0812,175.0391,533.1666,193.0498,195.0654,338.0961
PP_Group_15427	pos	1.72461	451.075	1.32917	1.13751	2.20001	4.27526e-55
PN_Group_16909	neg	2.82628	659.184	1.32914	1.49396	2.81661	9.01651e-52					329.0876,161.0444,123.0439,285.0977,330.0911,122.0357,101.0229,71.0123,165.0548,113.023
PN_Group_04777	neg	6.06334	605.172	1.22877	-1.59272	3.01618	7.11361e-53					175.039,96.9586,489.0837,193.0496,559.1666,176.0427
PP_Group_01553	pos	6.32099	409.183	1.30808	1.28652	2.4394	2.95297e-76	386.193				410.1053,409.1832,248.0527
PP_Group_00835	pos	2.51644	315.118	1.35657	-1.37855	2.60008	2.89574e-49	314.111				298.0915,254.1017,299.0949,315.1178
PP_Group_03336	pos	5.82896	335.133	1.24645	1.31708	2.49161	9.3641e-87	334.126				85.0648,159.1016,57.0703,141.0181,85.0285,113.0234,97.0284,159.0289,201.1117,103.0754,73.0285
PN_Group_14510	neg	10.3345	776.221	1.1958	-0.947024	1.92789	2.08187e-71
PN_Group_06174	neg	4.07266	563.162	1.37922	1.93412	3.82145	1.13784e-67					193.0498,355.1033,175.039,235.0608,194.0531
PN_Group_25683	neg	1.91678	302.052	1.27459	-1.00561	2.0078	4.38742e-36					110.0234,146.0448,128.0341,111.0074,196.0607
PP_Group_11378	pos	12.2913	753.25	1.3706	0.938027	1.91591	2.13264e-41	752.239				753.2507,754.2545,556.1706,392.1225,557.1743,393.1293,589.2065
PP_Group_19088	pos	5.80326	225.148	1.28593	1.02074	2.02896	4.68634e-71	224.141				224.0552,196.0603,123.1168,85.0284,207.1376,225.0591,179.0576,137.0473
PP_Group_16722	pos	5.23356	375.125	1.24354	1.19209	2.28483	2.36467e-83
PN_Group_01588	neg	12.2917	729.256	1.38131	0.786804	1.72525	1.14978e-44					163.0391,165.0548,145.0284,369.1343,195.0656,119.0489
PP_Group_26222	pos	2.15618	334.042	1.35923	-0.575813	1.49052	1.4714e-38					130.0499,84.0445,76.0394,231.0434,359.9939,288.0642,302.5269,362.0106,145.0607,335.1317,393.9803,211.0717,328.0234,318.951,378.0049
PP_Group_17905	pos	8.94097	306.264	1.23437	0.681021	1.60327	3.22547e-41					306.2636,307.267,244.227
PP_Group_11461	pos	1.06757	744.081	1.25804	-1.00027	2.00037	2.49088e-45	743.075				136.0616,508.0026,232.0827,410.0256
PN_Group_26477	neg	3.19706	244.046	1.25327	-1.11001	2.15846	9.93416e-41	245.053				213.0875,114.0548,169.0974,243.0986,98.0233,214.0912
PP_Group_04674	pos	8.91736	655.236	1.38637	0.80221	1.74377	1.93623e-58					655.2354,205.047,656.239,415.1357,429.1512,458.1546,232.0704
PP_Group_00313	pos	3.4987	359.131	1.24581	0.797254	1.73779	2.4454e-85					359.1307,360.1341
PN_Group_17219	neg	2.68921	645.188	1.36135	0.765676	1.70017	3.64266e-78					645.1885,585.1673,646.1919,113.0231,131.0338,586.1706,305.088,101.023,513.146,71.0115,567.157,85.0271,377.1089
PN_Group_17289	neg	2.47734	642.146	1.39611	1.74298	3.34725	1.218e-40					173.008,306.0764,129.018,378.0971,468.1297,85.0279,206.9959,272.0894,307.0807,111.0073
PN_Group_00555	neg	0.67051	357.104	1.29445	0.779499	1.71653	5.86904e-63					357.1038,358.1072,75.0073,129.0181,89.0229
PN_Group_04742	neg	9.70027	591.173	1.28271	2.87555	7.33885	1.97062e-51					427.1032,59.0117,591.1721,428.1066,323.0561,592.1757,353.0669,89.0229,101.023
PP_Group_12740	pos	3.17429	627.189	1.29317	-1.23624	2.35583	4.25477e-53					325.0886,326.0921
PP_Group_01889	pos	3.19306	318.063	1.4069	0.697241	1.6214	1.37493e-46
PP_Group_02209	pos	11.6628	600.294	1.26113	-1.22483	2.33727	3.49844e-50	599.286				453.2413,384.1706,454.2442,385.1767
PN_Group_00311	neg	0.693295	285.083	1.4717	1.00267	2.0037	2.38868e-49	286.09	C10H14N4O6	1-Deoxy-1-(2,6-dioxo-1,2,3,6-tetrahydro-9H-purin-9-yl)-D-ribitol	Nucleic acid derivatives	105.018
PN_Group_25040	neg	6.70409	332.041	1.25497	2.01407	4.03919	3.82411e-47					244.0614,216.0662,200.071,148.0393,185.0475,245.0648,217.0694
PP_Group_06681	pos	9.38178	709.194	1.23724	-0.798651	1.73947	4.06583e-52					403.0989,709.1935,329.0839,710.1964,167.0312,404.1046,259.0573,199.0362,177.0551
PP_Group_14015	pos	3.13338	540.124	1.28042	-1.0089	2.01237	8.12429e-55
PP_Group_19259	pos	1.37519	212.979	1.34796	-0.548254	1.46231	6.62801e-39					213.1593,214.1432,168.1379,214.1628
PN_Group_24392	neg	2.64069	360.072	1.26328	1.07111	2.10106	1.48171e-38					134.046,360.0715,110.9839
PP_Group_02994	pos	5.62536	481.17	1.30161	2.86265	7.27349	9.75216e-63					181.0494,182.0532
PP_Group_17119	pos	8.78938	353.138	1.34588	1.84106	3.58274	3.46168e-69	352.129				321.1119,177.0546,191.0702,289.0857,353.1382,322.1159,167.0703,290.0907,261.0909,293.117,354.1418
PP_Group_14942	pos	2.29156	482.107	1.24307	-0.971889	1.96141	3.56511e-47					317.0433,250.0375,271.0378,407.0748,353.064,272.0195,214.0165,335.0541,299.0326,318.0264
PP_Group_22306	pos	7.16565	573.938	1.23133	-2.48215	5.58728	1.90806e-34					136.0757,207.1127,235.1075,743.3537,743.8556,778.8727,779.373
PP_Group_01355	pos	4.27776	473.119	1.26491	1.55389	2.93608	9.94349e-38					188.0705,205.0971,189.0741
PP_Group_26731	pos	2.47119	358.098	1.22073	-1.26578	2.40457	1.64394e-37					130.0498,359.0579,84.0444,355.0738,177.0328,410.1233,76.0393,243.0434,231.0428,235.0207,179.0484,257.0764,120.0654,74.006,341.0482
PP_Group_00917	pos	2.80461	257.113	1.26124	-1.68091	3.20629	4.52075e-52					240.0863,257.1129,196.0967,241.0898
PP_Group_28281	pos	0.847543	435.134	1.29078	1.00584	2.00812	4.45367e-35	434.127				264.0763,305.0715,85.0284,127.0389,145.0495,273.0816,264.5775,183.05,255.0709,265.0767,365.093,245.0506,273.5826,97.0285,91.039,192.0554,306.0735,183.5515
PN_Group_03941	neg	3.56123	463.11	1.2977	1.32518	2.50564	8.5697e-71	418.111				463.1096,464.1128,168.0055
PN_Group_02122	neg	3.8106	593.173	1.35951	1.45732	2.74598	3.01755e-84					265.0717,223.0607,113.0231,325.093,247.061,295.0823,266.0751,221.0814
PN_Group_17441	neg	8.20017	635.199	1.31249	1.11564	2.16692	4.84659e-59	636.206				267.0875,367.1035,268.0909,205.05
PP_Group_01204	pos	2.77165	433.095	1.28095	1.46302	2.75686	1.88918e-37					433.0948,434.0979,277.0892
PN_Group_28737	neg	3.56333	535.085	1.21054	-1.32048	2.49749	1.4903e-38					78.9575,315.0721,408.0111,143.0452,128.034,991.2061,399.0242,798.0811,426.0214,272.0896
PN_Group_00877	neg	0.708568	415.146	1.25001	0.848723	1.80091	4.93323e-44
PP_Group_10897	pos	6.99567	801.257	1.31458	1.48382	2.79688	1.14692e-66					639.2042,640.2074,205.0468
PP_Group_26236	pos	7.63716	335.083	1.21108	-1.41534	2.66722	1.5164e-64	668.152				273.0512,236.0329,230.0331,266.0435,264.0458,257.0378,294.0558,303.0618,247.5408,242.0316,249.0403,236.5349,245.0376,258.0464,267.0496,273.5523,266.5451,221.0275,230.5342,251.0382,227.0271,277.5507,241.5416,284.5594,294.5585,243.0401,248.0329,264.5479,274.0537,242.5345,257.54
PP_Group_17900	pos	0.682289	307.042	1.28728	-1.11531	2.16642	2.10454e-49					307.099,194.0332,179.0482,203.0383,162.0217,185.0279,76.0215,308.102,212.0437,233.0585
PP_Group_02050	pos	2.85633	397.16	1.19232	1.39622	2.63211	3.53965e-72	364.126				70.0651
PN_Group_08708	neg	9.06188	675.268	1.20725	1.11144	2.16061	2.26215e-60					319.13,599.2513,643.2413,557.2409,600.2552,644.2441,320.1331,425.0881,392.1624
PN_Group_23688	neg	1.52117	390.99	1.26384	-0.48485	1.39944	2.65662e-35					129.0181,173.0083,111.0075,85.028
PN_Group_20718	neg	4.19855	505.028	1.20627	-0.725106	1.65302	9.09801e-32					342.0906,179.0341,437.0405,161.0234,341.0876,180.0386,343.0934,162.0277,324.0805,504.1427,323.077,181.0517,438.0439
PN_Group_03067	neg	5.49422	391.08	1.32775	0.824958	1.77148	2.22054e-69					175.0393,185.0271,193.05,355.1036,217.0508,176.0426,170.0035
PP_Group_12703	pos	1.89694	631.056	1.24999	-1.27869	2.42618	2.25727e-63					319.0446,457.0399,301.0341,413.0498,439.0285,395.0399,337.0545,241.013,458.0434,320.0482,299.0198,281.0074,414.0522
PN_Group_22429	neg	11.7452	441.083	1.26988	1.97527	3.93201	7.57134e-54					327.0509,423.0723,441.0826,325.0719,351.0511,299.056,424.0758,311.0556,328.0544,397.0929,379.0825,382.0691,326.076,405.0615,442.0866
PN_Group_17977	neg	0.710841	607.21	1.33286	1.17849	2.2634	9.73008e-47					191.055
PP_Group_26958	pos	1.37646	368.013	1.22821	-0.436551	1.35336	1.20066e-36					283.1287,331.1498,205.1182,284.1323,313.1391,72.0808,349.1604,332.1531,216.1223
PN_Group_01935	neg	4.27912	609.11	1.22677	1.56573	2.96028	6.01781e-66					223.0241,267.0146,203.0818
PP_Group_02238	pos	6.92086	427.157	1.18705	2.47416	5.55643	1.15227e-43	426.15				427.1569,265.1046,428.1606,203.0524
PP_Group_17929	pos	1.80097	305.12	1.21906	0.915612	1.88637	2.64882e-47					305.1203,306.1237
PP_Group_12988	pos	10.4514	607.214	1.3273	1.22511	2.33774	5.4102e-60					607.2145,608.2177,410.1331
PP_Group_00286	pos	6.00226	575.173	1.31018	1.55511	2.93857	4.16502e-69
PP_Group_16974	pos	0.903443	363	1.1606	-1.39082	2.62228	2.09691e-38					200.0441,191.0386,273.0053,254.9948,301.0005,228.9794,246.9901,282.9897,291.0149,281.0706,85.0284,272.0652,184.9895,210.9687,127.039,209.0492,121.0285,145.0495,182.0334,279.0378,246.9678,200.5459,191.5406,206.9584
PN_Group_01842	neg	6.57005	549.162	1.29268	1.13493	2.19608	3.72252e-92	550.169				189.0032,127.0024,387.1089,73.028,549.1653,179.0341,99.0073,265.072,369.0984,83.0124
PP_Group_02748	pos	2.034	197.006	1.34358	-0.735642	1.66514	1.36373e-42					150.0914,165.0547,196.0968,123.0441,151.0949,147.0441,166.0579
PN_Group_26083	neg	0.654259	277.033	1.36934	1.03091	2.04331	4.96612e-40					96.968,96.9585
PN_Group_16530	neg	8.71939	677.283	1.20219	2.03303	4.09263	1.14114e-49					645.2566,488.1823,520.2087,489.1888,585.2354,627.2456,646.2598,444.1926,515.123,521.212,541.2465,533.2608,583.2552,628.249,586.239,617.2612,445.1962,402.1818,462.2047,490.1952,323.1031,448.1884,138.0547,355.129
PP_Group_04470	pos	4.94691	413.177	1.24446	0.904651	1.87209	1.87279e-65
PN_Group_02435	neg	5.52015	643.225	1.32777	0.975481	1.9663	7.49095e-79	598.226				357.1345,405.1555,181.0497,375.145,358.1381,406.1589,223.0972,417.1562
PN_Group_01277	neg	0.790677	521.172	1.19456	0.816296	1.76088	6.93922e-86					179.055
PP_Group_15943	pos	8.16172	420.075	1.1946	-0.976153	1.96721	1.50846e-65					331.0263,420.0737,332.0294,333.0418
PN_Group_00100	neg	5.50825	371.099	1.27562	0.895703	1.86052	7.52733e-90	312.085				121.0282,371.098,113.0231,249.0612,75.0072,85.028,372.1017
PP_Group_14149	pos	8.15651	532.142	1.26267	1.00262	2.00364	2.07958e-96	531.136				532.1415,533.1448,370.0889,232.0701,324.0831
PP_Group_17562	pos	6.5927	327.159	1.28109	1.38109	2.60465	2.93479e-77	326.152				137.0598,163.0754,133.0648,295.1327,151.0754,327.1586,164.079
PP_Group_00485	pos	4.44827	439.243	1.23361	-1.31935	2.49553	1.85319e-50	438.236				439.2437,127.123,440.2469,84.0808
PN_Group_17913	neg	2.89711	610.113	1.2332	-1.17932	2.26471	1.67376e-38					253.0465,271.0572,272.0885,306.0768,225.0513,305.044,303.0295,304.061,254.05,143.0449,338.0489,254.0787
PP_Group_22177	pos	6.40739	459.919	1.26357	-1.23358	2.35151	5.43291e-34					459.1831,415.1932,460.1869
PP_Group_01520	pos	6.77601	419.191	1.24411	1.15478	2.2265	7.76362e-60					155.143,99.0805,127.039,57.0702,153.1274,145.0496,85.0284,81.0699,85.0648,195.1378,151.1117,159.0288,127.1117,97.0285,105.0182,177.1276,171.1382,156.1467,109.0284
PP_Group_03733	pos	7.46807	879.218	1.19419	1.19098	2.28308	3.12922e-57					331.0806,527.1542,332.084
PN_Group_03307	neg	6.52804	693.215	1.27852	1.57488	2.97912	1.07914e-44					175.0238,517.1821,115.0023,518.1838,157.0128,577.204,337.1188
PN_Group_21016	neg	5.57023	492.074	1.19433	-1.0202	2.0282	8.57852e-45					194.0448,356.0982,378.0805,357.1014,195.0482
PN_Group_07028	neg	12.3816	521.252	1.13018	-0.799033	1.73994	8.25134e-40
PN_Group_14321	neg	3.51103	789.133	1.22067	-0.959924	1.94521	9.14289e-30					420.0483,438.0605,328.058,422.0632,326.0418,440.0746,727.1354,406.088,360.0314,111.0076,745.1429,388.0782,472.0483,396.0854,294.0727,633.1232,92.2048,454.0364,439.0605
PP_Group_17742	pos	0.993398	316.139	1.24679	2.0213	4.05951	1.15966e-81	315.132				316.1387,317.1421
PP_Group_04148	pos	4.57122	625.209	1.20757	1.0408	2.05737	1.22621e-87	624.202				625.2089,626.2122,463.1566
PN_Group_07050	neg	0.808084	439.075	1.23202	-0.988646	1.98432	7.33121e-52	440.082				96.9587,96.9679
PN_Group_16437	neg	7.63608	683.121	1.16336	-1.2526	2.3827	4.89223e-58					547.1457,548.1487
PP_Group_00048	pos	13.4588	699.356	1.18418	1.32786	2.51029	2.88083e-31	698.348				699.3553,700.3582
PP_Group_00634	pos	10.7327	833.298	1.2461	1.30987	2.47918	9.80946e-50					833.2985,175.0366,834.3019,453.1515,637.2246
PN_Group_04422	neg	2.15965	361.078	1.23955	1.11661	2.16838	1.68841e-43
PP_Group_03457	pos	11.947	566.308	1.17059	1.41968	2.67527	7.15581e-36					567.2766,104.1069,184.0731
PP_Group_16262	pos	9.70618	401.159	1.29341	0.795979	1.73626	4.72771e-64	400.152				167.0703,330.1093,383.1487,331.1141,247.0966,217.0855,351.1212,343.1165,323.1275,384.1507,401.1602,368.1252,205.0858,352.1269,315.0839,291.1013,229.0859,263.106,168.0736,319.0963,279.1006,339.1228
PP_Group_01203	pos	4.28335	392.148	1.18892	-1.03049	2.04272	1.03533e-42	391.14				245.0953,117.0369,179.0485,160.0791,162.0219,231.0111,317.1164,130.0499,246.0989
PP_Group_17897	pos	1.0082	307.095	1.26487	1.01544	2.02152	6.6016e-45	306.088				186.076,160.0426,243.0797,289.0848,218.0478,307.0953,244.0626
PP_Group_04816	pos	8.70904	323.127	1.26151	1.65525	3.14977	2.45907e-74	322.12
PN_Group_24588	neg	5.82866	351.13	1.14336	1.19967	2.29688	2.20146e-93					101.0593,351.1296,113.0231,249.0614,352.1332,75.0072,85.028
PP_Group_00911	pos	3.88591	284.149	1.24871	2.93893	7.66841	5.03894e-106					266.1383,267.1415
PN_Group_06462	neg	10.5583	423.224	1.13513	-1.99256	3.97942	1.39097e-86	424.231				59.0124,335.2073,161.045
PP_Group_07614	pos	1.71031	499.199	1.19701	1.64236	3.12177	2.50697e-49					261.094
PN_Group_06555	neg	7.62262	615.208	1.24577	0.703426	1.62837	3.05227e-66					547.1461,121.0282,548.1496
PP_Group_00409	pos	6.72106	423.162	1.23089	1.24241	2.36594	2.38706e-78	422.155				203.0525,423.162,424.1652
PN_Group_01016	neg	8.21621	1065.38	1.23134	1.29591	2.45531	3.96456e-48					195.0656,209.0814,225.0767,421.1509,373.1295,599.2147
PN_Group_02555	neg	5.45662	743.278	1.24477	1.17945	2.26491	7.66373e-58					387.1665,388.17
PN_Group_03265	neg	5.88477	399.166	1.16899	1.43871	2.71078	5.4131e-48	400.173				145.0282,163.039,399.1294,400.1329,146.0316
PP_Group_07830	pos	4.64962	467.165	1.1551	1.67563	3.19459	1.32486e-46					70.0652
PN_Group_28191	neg	3.46469	383.072	1.18796	-0.751791	1.68388	1.18545e-32					272.0886,143.045,128.034,306.0767,111.0074,304.0611,254.0781,210.0882,179.045,322.1044,74.0233,366.093,100.0026,160.0063,154.9975,305.0663,92.2062,175.0178,400.0812,273.0912,197.0565,265.0351,146.0446,398.0662,110.0234,338.0492
PN_Group_00505	neg	8.60646	591.173	1.18817	1.74906	3.36139	1.89645e-64	592.175				427.103,591.1714,59.0117,323.0557,428.1066,592.1747,371.0771,101.0229,89.0229
PN_Group_01906	neg	7.42538	723.215	1.2654	2.08386	4.2394	5.06593e-62	724.222				193.0498,367.1032,561.1612
PP_Group_07090	pos	7.82501	330.096	1.18628	1.05245	2.07404	4.08394e-70					331.1855,302.1015,127.1228,244.1174,84.0807
PP_Group_16547	pos	6.28843	387.162	1.12152	1.77803	3.42957	3.12901e-42
PN_Group_03038	neg	1.12736	405.065	1.21807	0.575329	1.49002	8.2345e-53
PN_Group_08489	neg	2.64895	1073.3	1.20496	0.847291	1.79912	1.35662e-50					1073.3054,1074.3083,897.2726
PP_Group_14606	pos	12.3857	505.255	1.11098	-0.800398	1.74158	1.74268e-34					333.2415,241.1944,259.205,334.2454,155.0099,173.0208
PP_Group_02240	pos	6.31222	410.105	1.16868	1.19612	2.29122	1.09163e-54
PP_Group_02054	pos	5.91074	336.086	1.20338	2.56698	5.92567	1.33266e-51
PP_Group_03508	pos	6.32634	361.088	1.20711	1.39178	2.62403	2.43575e-51
PN_Group_22118	neg	3.56763	451.047	1.07408	-0.582428	1.49737	8.53248e-66					315.0724,316.0757
PN_Group_14006	neg	2.23865	807.205	1.17815	0.845626	1.79704	4.70763e-56					633.1893,129.0181,634.191,85.0281,173.0087,113.0229
PN_Group_16965	neg	8.95174	657.144	1.20929	1.31678	2.49109	2.06415e-56	544.158				425.088,426.0912,351.0509
PN_Group_00164	neg	8.68904	805.293	1.29268	0.980989	1.97382	6.7688e-71					329.0665,184.0606,225.0762,195.0654,417.1559,595.2186,330.0699,166.0499,307.0669,113.023
PN_Group_04432	neg	7.54874	329.115	1.13063	-1.20084	2.29873	2.40793e-82	330.122				329.1413,175.0756,178.0627,160.052,330.1447,285.1248,192.0782,177.0548,193.0859,164.047,163.0392,150.0312,176.079
PP_Group_05163	pos	7.99004	603.205	1.02266	-1.13229	2.19206	1.3884e-43					603.2045,604.2073,441.1516
PP_Group_11689	pos	2.76142	717.26	1.22531	1.28401	2.43516	1.15316e-40					179.0702,137.0596,147.044,197.0807
PP_Group_18277	pos	2.44268	283.044	1.31269	0.934164	1.91078	3.46897e-42
PP_Group_02915	pos	11.0878	290.269	1.09731	0.576642	1.49137	1.14049e-32					290.2681,291.2714,228.2316
PN_Group_02307	neg	10.0274	607.335	1.1465	0.95267	1.93545	1.624e-76					503.3227,59.0124,521.3325,504.3264,522.3363,359.28,502.3121
PP_Group_25187	pos	2.03327	281.005	1.25876	-0.801101	1.74243	4.78593e-43					157.0129,139.0023,248.9912,186.991,230.9807,193.9969,158.0045,205.0014,184.9916,172.0019,181.0073,282.0964,168.9802
PN_Group_00688	neg	6.73358	755.277	1.19755	2.07603	4.21646	5.05967e-63					219.1022,399.1661,175.1119,400.1695,220.1057
PP_Group_15563	pos	6.3733	443.298	1.13359	0.608187	1.52434	1.59588e-36					443.2971,444.3,175.1189,271.1761,86.0964
PP_Group_00450	pos	5.4595	453.233	1.19819	-1.17171	2.25278	3.78787e-49					269.1125,157.1333,185.1282,182.0809,251.102,86.0963,223.1072,270.1159,272.1596
PP_Group_28683	pos	2.75757	457.11	1.35162	0.711588	1.63761	1.79793e-49					179.0703,137.0598,261.0279,415.0908,85.0285,147.044,321.0487,537.0751,97.0285,127.0389,433.1015,145.0493,180.0736,109.0281,197.0808,280.0707,279.039,349.068,271.0644,276.1442,217.054,375.0226,358.0728
PP_Group_01151	pos	2.91041	286.055	1.13876	-0.590835	1.50612	8.48837e-35
PP_Group_00081	pos	1.16065	607.207	1.13829	0.625493	1.54274	1.16446e-52	606.2				153.0757,135.0651,97.0286
PP_Group_06934	pos	2.73926	521.111	1.31348	0.550612	1.46471	1.39914e-39
PN_Group_22932	neg	2.7617	421.135	1.27586	0.5277	1.44163	1.67453e-80	422.142				89.023,177.0549,119.0337,59.0124,71.0124,101.023,113.0231,179.0553,145.0284,357.119,162.0313,195.0656,143.034,161.0236
PP_Group_02533	pos	2.75176	527.231	1.19876	1.18114	2.26756	2.31224e-31					275.1098,276.1131
PN_Group_18786	neg	8.20054	573.125	1.16661	1.98157	3.94922	1.8861e-36
PP_Group_01710	pos	2.684	446.151	1.07303	0.385429	1.30625	8.46825e-56					152.057
PN_Group_03894	neg	2.7417	565.102	1.32181	0.466144	1.38141	6.24836e-40					363.0911,111.0074,154.9976,341.1093,237.0017,497.1147,364.0946,282.0843
PN_Group_16903	neg	8.70414	659.235	1.21759	0.648526	1.56757	4.92618e-53	660.242				330.0702,329.0667,165.0546,300.1002,135.0439,331.1194,331.0728,301.1061,166.058,492.1225,136.0471
PP_Group_19219	pos	0.83712	217.068	1.16043	1.23121	2.34764	1.49147e-35					217.068
PP_Group_14636	pos	6.43081	503.152	1.15535	-1.48446	2.79813	2.86756e-73					503.152,341.099,504.1553,340.0916
PP_Group_02768	pos	2.89314	206.102	1.18719	-0.448951	1.36505	1.09393e-62	205.095				188.0916,90.0549,206.102,170.081,160.0967,116.0342,189.095,72.0444,128.0705
PN_Group_10533	neg	3.41974	1129.33	1.20566	1.1129	2.1628	2.75225e-44					1129.3306,1130.3341,953.2993,939.2836
PP_Group_05023	pos	8.21398	637.225	1.20496	0.599443	1.51513	9.01651e-52					355.1147,232.0704,305.0991,356.118,324.0965,219.0625
PN_Group_22638	neg	7.77724	433.114	1.18906	1.37355	2.59107	1.12725e-67	434.121				271.0612,272.0646
PP_Group_19208	pos	1.25643	217.129	1.17345	-0.90435	1.8717	1.16662e-55	199.095				217.1291,158.081,200.1025,218.1324
PN_Group_00397	neg	1.07504	723.221	1.14862	0.495301	1.40962	1.0921e-44					723.22,724.2238,113.023
PN_Group_04403	neg	10.0442	785.268	1.24253	1.74416	3.34999	1.21859e-41					367.1033,205.05,417.1555,223.0607,181.0498,368.1067,403.1392,387.1456
PP_Group_00885	pos	1.49826	243.097	0.84436	0.590292	1.50555	5.2265e-16	242.09	C10H14N2O5	Thymidine	Nucleic acid derivatives	226.0705,243.0972,182.081,227.0739
PN_Group_00569	neg	8.15193	553.172	1.12859	0.988518	1.98415	6.23404e-41	554.18				167.034,121.0282,251.0561,179.0704,534.0895,253.0715,552.0992,233.0452,252.0622,152.0104
PP_Group_17042	pos	9.16642	357.188	1.10635	-0.958299	1.94302	1.17801e-53					357.1879,358.1912
PN_Group_13593	neg	2.1431	829.125	1.16735	-0.621114	1.53806	4.2707e-31					306.0765,655.1087,656.1089,326.0431,272.0881,304.0604,307.079,328.0585,316.0533
PP_Group_00401	pos	8.93359	770.266	1.21941	1.04202	2.0591	2.98818e-49					770.2625,352.0997,771.2659,769.2637
PN_Group_23816	neg	5.73977	385.114	1.22839	1.32476	2.50491	5.37935e-73	386.121
PP_Group_29574	pos	4.37269	506.194	1.16596	-0.866937	1.82379	6.68881e-68					381.1058,85.0284,145.0493,525.1846,127.0388,363.0947,263.0972,481.1591,97.0284,191.0568,382.1094
PN_Group_06685	neg	7.08577	411.143	1.12942	0.842344	1.79296	5.70091e-32	412.15				183.1017,411.1423,152.9947,184.105
PP_Group_28174	pos	10.983	430.101	1.04921	-0.940333	1.91897	5.57251e-48	429.094				177.0545,419.0636,145.0284,178.0578
PP_Group_06341	pos	9.39819	607.215	1.23606	0.825472	1.77211	2.76027e-42					607.2141,410.1327,608.2163,411.1364
PN_Group_03765	neg	7.00723	753.225	1.23808	1.84133	3.58339	6.80034e-73	754.231				223.0607,367.1032,205.05,591.1719,224.0641,353.0878
PP_Group_02264	pos	8.84475	911.329	1.19921	1.40236	2.64334	7.15034e-48	910.323				878.4176,219.1854,879.4207,721.3447,235.1803,397.2343,911.303,910.4404,588.2916,556.2638,401.1323,880.4254,722.3467,369.1458,695.3619,220.1891,753.368,716.3654,205.0469,912.3297
PN_Group_18204	neg	7.15346	594.198	1.19656	1.69384	3.23517	2.72916e-77
PP_Group_06440	pos	10.3239	515.154	1.03061	-0.980058	1.97254	2.31528e-52					177.055
PN_Group_18303	neg	9.27201	590.17	1.12717	2.30388	4.93783	1.12897e-70
PP_Group_05698	pos	5.90303	447.162	1.20923	0.840024	1.79008	1.48349e-79
PN_Group_19555	neg	1.01498	547.092	1.16333	0.995519	1.9938	2.3774e-64	548.099				204.975
PN_Group_01641	neg	4.9476	389.182	1.15504	0.775671	1.71199	4.99428e-79					209.1175,389.1816,89.0229,59.0123,119.0336,101.0229,71.0122,390.1852,113.023,210.121
PP_Group_28430	pos	0.848334	443.123	1.15769	0.571854	1.48643	2.25318e-30					272.0649,281.0702,272.5666,191.0387,362.0965
PN_Group_02103	neg	8.91983	563.214	1.17751	2.16381	4.48095	1.09474e-63					341.1394,401.1608,59.0124,402.1642,342.1429,205.0863,311.1292
PN_Group_27595	neg	1.17386	133.049	1.03668	-1.45201	2.73589	3.08818e-87					115.0024,133.0495,133.0131,71.0124,87.0437
PP_Group_07018	pos	6.0243	612.083	1.06368	-0.925171	1.89891	3.16936e-34					329.0649,70.0652,353.0644,509.1094,299.0534,209.081,86.0963,330.0699,383.0761,431.0954,85.0284,413.0855,395.075,510.1119,300.0575,365.0643,287.0535,443.081
PP_Group_14707	pos	0.821031	499.113	1.0967	-0.627407	1.54479	6.42805e-29					245.0506,217.0192,319.0507,337.061,277.0403,275.0609,247.0299,246.0525,301.0404,257.0505,305.0724,218.0208
PP_Group_03121	pos	5.82908	375.125	1.08743	1.21405	2.31989	4.45986e-78
PN_Group_18641	neg	4.80684	578.07	1.14456	-1.00499	2.00693	1.50326e-30					328.0582,294.0706,534.0798,276.06,239.0016,535.0825,329.0609
PP_Group_03478	pos	9.38953	473.236	1.14439	1.76481	3.39828	1.28379e-35					473.2348,474.2382
PP_Group_13404	pos	1.39294	575.969	1.0966	-0.359643	1.28311	3.9943e-27
PP_Group_29432	pos	3.72384	497.116	1.14553	-1.03702	2.05198	8.8597e-34					136.0616,437.1516,428.0361,348.0694,566.1938,293.0981
PP_Group_01793	pos	6.6834	536.227	1.07101	-1.45055	2.73312	9.34554e-33	535.219				211.1324,179.0482,308.0902,193.1219,212.1359,233.0586,162.0217
PN_Group_01762	neg	5.05043	129.054	1.10857	-0.635882	1.55389	1.34121e-52	130.062				85.028,129.0545,128.0341,129.0182
PP_Group_19052	pos	2.53606	227.091	1.17343	0.810143	1.75339	9.47885e-79
PP_Group_16858	pos	5.80313	369.19	1.11668	0.997723	1.99685	2.34013e-44	368.183				159.1016,207.1378,177.1121,123.1168,189.1272,85.0284,85.0648,351.1799,369.1902,127.039,333.1694,208.1414,147.1169,109.1013
PP_Group_04385	pos	5.49633	735.21	1.15583	1.52383	2.87554	2.83278e-44					379.0996,185.042,380.1033
PP_Group_24892	pos	2.73546	269.041	1.26744	0.594221	1.50966	4.01508e-38					136.0618,137.0459
PN_Group_25991	neg	3.07304	283.068	0.702596	-0.455014	1.3708	2.04199e-17	284.076	C10H12N4O6	Xanthosine	Nucleic acid derivatives	151.0251,283.0686
PP_Group_25005	pos	0.730671	274.08	1.08516	0.903121	1.87011	1.5852e-25					274.0805,156.0361,228.057,274.5825,193.0545,293.0536,147.0305
PP_Group_01713	pos	3.54234	449.126	1.04225	-0.809696	1.75284	1.13861e-43
PP_Group_11207	pos	3.51231	771.165	1.1192	-0.963106	1.9495	9.78991e-26
PP_Group_01077	pos	1.50858	245.113	0.603877	0.247626	1.18725	1.45363e-12	244.106	C10H16N2O5	5,6-Dihydrothymidine	Nucleic acid derivatives	72.0808,245.113,227.1023,210.0759,192.0653,228.0861,89.1073,209.0919,184.0967,246.1166
PP_Group_04998	pos	3.19844	246.06	1.11054	-0.645836	1.56465	2.79113e-31	245.053				182.0446,164.034,90.0549,228.0499,139.0024,157.013,183.048
PP_Group_32394	pos	2.89609	767.163	1.21386	1.64386	3.12502	3.06054e-29					537.0761,127.0389,145.0495,538.0797,321.0491,157.0131,109.0284,261.0277
PP_Group_15748	pos	0.769536	432.171	1.0974	-0.817463	1.7623	7.91777e-22	431.163				90.055,145.0495,127.0391,85.0284
PP_Group_13402	pos	2.03554	575.969	1.1493	-0.703649	1.62862	4.42878e-32					263.9561,401.9511,383.9404,339.9511,245.9455,267.9664,295.9615,321.9398,55.9348,402.9558,201.9552,384.9441,357.9617,296.9682,340.9547,264.96
PP_Group_13786	pos	2.73656	553.048	1.16468	0.472426	1.38744	3.04583e-28
PP_Group_11403	pos	3.81567	751.153	1.07634	-0.889255	1.85222	2.63868e-26					235.0201,231.043,211.0202,337.0658,472.047,371.0539,177.0325,265.031,355.0733,444.065,205.0099,130.0496,676.1238,280.0415
PP_Group_17124	pos	4.28995	353.083	0.954557	-0.985457	1.97994	2.19105e-41	352.077				185.0418,353.0834,191.0311,354.0868
PN_Group_26038	neg	6.48775	280.082	1.06679	1.65176	3.14217	6.9286e-35					115.0388,164.0344,97.0281
PP_Group_00417	pos	6.97922	443.169	1.08874	1.33404	2.52107	2.24593e-47	442.162				383.1488,337.1066,384.152,351.1227,368.1252,229.0858,323.1279,291.1015,115.0867,319.0963
PP_Group_00678	pos	8.90477	880.315	1.15474	0.745144	1.67614	5.14625e-58
PN_Group_04653	neg	4.5251	373.114	1.05518	0.511964	1.42599	8.72002e-53					168.0418,169.0494,153.0182,167.034
PP_Group_01602	pos	6.48876	282.097	1.0475	1.72483	3.30542	1.72768e-40					236.0912,140.0703,166.0497,99.0439,264.086,125.0231,218.0805,237.0949
PN_Group_03749	neg	7.53403	627.167	1.00546	-0.94213	1.92136	1.10759e-48					329.1393,89.0229,59.0124,119.0336,71.0123,351.121,371.1498,101.0229,113.0229,330.1421,179.0552,401.1609
PP_Group_04153	pos	6.72391	221.117	1.10746	2.00104	4.0029	3.78344e-62	220.11				221.1171,175.1117,193.1223,123.0804,203.1066,167.0701,222.1208,151.0753,107.0855,147.1169,135.1169,176.1153,165.0548,121.0648,137.0599,177.1273,133.1012,179.1067,69.0336,111.044
PP_Group_27331	pos	5.21553	388.091	1.15493	1.20009	2.29754	2.28131e-44					389.1778,177.0545
PN_Group_14791	neg	4.14441	759.236	1.13559	1.03521	2.04941	5.44078e-62					461.1453,195.0655,579.1722,759.2368,462.149,623.1967,337.0929,87.0073,760.2357,521.1643,165.0547,580.1742,249.0766,147.0287,191.0193,209.0815
PP_Group_07678	pos	4.37405	702.204	1.13298	-0.689941	1.61322	1.4934e-44
PN_Group_02350	neg	3.64126	213.04	1.2269	0.550477	1.46457	7.71659e-30					95.0487,99.0072,169.0496,139.0388
PN_Group_18002	neg	0.6894	606.074	1.0585	-0.45012	1.36615	1.32735e-27	607.082				191.055
PP_Group_14964	pos	5.71674	481.131	1.14146	1.30104	2.46407	1.22994e-70	480.124				481.1312,437.1413,482.1344,233.0781,438.1446,271.0421,395.131
PP_Group_29750	pos	2.73809	518.102	1.23076	1.11362	2.16388	2.48409e-36					127.039,537.0762,85.0284,145.0496,97.0284,109.0285,261.0278,321.0476,538.0788,157.0131,381.0703,99.044,302.0581,128.0424,320.0699
PN_Group_00870	neg	4.85127	597.183	1.14151	0.804556	1.74661	2.5337e-79	598.19				461.1454,195.0654,165.0547,597.1822,462.1485,87.0072,598.1862,337.0929
PN_Group_02644	neg	7.63595	615.134	1.04348	-0.780267	1.71745	1.83459e-61					547.1461,121.0282,548.1498,193.0499
PN_Group_16602	neg	4.45068	674.151	1.15846	1.71475	3.28239	4.19641e-26					239.0018,272.0891,512.0984,306.0764,344.1097,254.0787,200.0557,513.1,143.0452,240.0048,128.0339
PN_Group_02348	neg	1.18398	797.22	1.10348	0.921343	1.89388	2.84075e-29					191.0189,111.0074
PP_Group_06824	pos	5.7407	432.186	1.12149	1.30515	2.4711	1.82164e-34	431.178				425.0755,207.0648,269.1057,153.1275,426.0799,135.1168,311.1163,443.0846,389.1489,85.0283,81.0698,433.1559,225.0755
PN_Group_22826	neg	0.813499	426.022	1.03539	-1.05685	2.08039	2.24403e-34	427.029
PP_Group_01063	pos	0.660362	156.042	1.14302	0.901334	1.86779	2.15756e-41					156.042,112.0522
PP_Group_14061	pos	2.73811	537.078	1.22545	0.455165	1.37094	7.26406e-33	536.07				261.028,321.0492,279.0388,537.0831,375.0298,291.0386,243.0171
PP_Group_03079	pos	8.66196	262.238	1.01385	0.521257	1.43521	1.01173e-28					262.2376,263.2409,200.2008
PP_Group_01892	pos	1.46902	291.047	1.00964	-0.727942	1.65627	3.78073e-55					134.0446,88.0393,116.0342,139.0025,157.0132,74.0237
PP_Group_16485	pos	6.78813	391.063	1.09629	0.928632	1.90347	1.54889e-45					199.0365,177.0546,215.0161,200.0398,178.0579
PN_Group_16069	neg	14.0829	699.381	1.0737	0.806396	1.74884	5.47621e-25					397.1352,255.2329,415.1458,89.023,101.0231,398.1384,235.0821,59.0124,119.0338,71.0124,179.0552,113.0232,125.0232,256.2364
PP_Group_00271	pos	5.74514	242.066	1.02283	1.15641	2.22903	9.78659e-56
PP_Group_03414	pos	9.06137	677.281	1.0276	1.39421	2.62844	3.46083e-42					474.1654,325.1178,204.0653,627.244,303.1334,475.1681,462.1651,285.1229,166.0862,628.2466,585.2321,609.234,456.1545,463.1678,327.1347,506.1906
PN_Group_12720	neg	10.9829	887.223	0.969001	-1.2881	2.44206	1.03725e-36					329.0672,267.1237,557.1865,113.0231,581.1503,799.2046,175.0391,223.1338,307.0676,112.9847,175.0247
PP_Group_02211	pos	4.83118	427.193	1.08894	1.31377	2.4859	2.15676e-48
PP_Group_03712	pos	1.17508	318.096	1.07187	0.83206	1.78023	2.98144e-40
PN_Group_24173	neg	2.80621	371.099	1.15262	0.741115	1.67147	4.20415e-52	372.106				235.0608,371.0982,295.082,87.0073,372.1007,236.0642
PP_Group_04992	pos	1.16195	231.097	0.57773	-0.577896	1.49267	4.77168e-10	230.09	C9H14N2O5	2'-Deoxy-5,6-dihydrouridine	Nucleic acid derivatives	214.0707,196.0602,213.0867,178.0497,231.0975,170.0811,75.0917,215.0742
PP_Group_10193	pos	8.70575	881.319	1.0989	1.10276	2.14765	5.07606e-48					881.3179,882.3209,205.0467,471.1617,441.1501,457.1453
PN_Group_09054	neg	4.9517	759.236	1.16154	1.24262	2.36629	2.30658e-60	760.243				193.0499,389.1244,195.0655,341.1031,551.1768,235.0608,390.1272
PP_Group_03319	pos	10.6609	861.243	0.939016	-0.859702	1.81466	3.54009e-52					109.0283,127.0388,169.0492,323.0905,340.0932
PN_Group_02662	neg	11.2324	673.194	0.946993	-0.808312	1.75116	4.79647e-42					630.3578,329.0667,612.3474,59.0124,113.0232,89.023,71.0124,101.0231,631.3616,119.0339,613.3506,161.0447,313.1085,207.0658,330.0703,143.0339,237.0768,125.0232,283.0982,179.0553,114.0266
PP_Group_19917	pos	0.575284	178.986	1.0013	-0.447998	1.36415	9.83381e-43
PP_Group_01601	pos	8.70591	563.318	1.01009	-0.923757	1.89705	2.16463e-24	562.312				398.0952,354.0687,397.0919,353.0636,399.0977,416.1054,86.0964,85.0284,314.0746,370.2455,355.072,71.0493,285.1557,313.07,352.0901,415.102
PP_Group_18180	pos	1.22439	287.979	1.02059	-0.419859	1.3378	1.54719e-23					287.0689,288.072,181.9895
PN_Group_19038	neg	3.08431	563.162	1.10986	0.985681	1.98025	1.50638e-59					337.0929,563.1616,173.0083,277.0717,564.165,265.0717,174.0159,209.0813,87.0074,338.0961,193.0862,221.0813,99.0073
PN_Group_04648	neg	5.9301	581.188	1.11441	3.20434	9.21728	9.12763e-25					193.0497,225.0762,195.0654,175.039,235.0606,194.053
PN_Group_04612	neg	1.33205	175.012	1.06354	0.193634	1.14364	6.70121e-31
PP_Group_03233	pos	9.27954	593.186	1.04195	2.40381	5.29198	2.72443e-57					411.1063,367.0805,447.1279,343.0805,412.1099,429.1168,85.0283,368.0846,393.0963,71.0491
PP_Group_16658	pos	0.770736	381.079	1.05544	-0.407041	1.32596	3.23539e-24
PP_Group_00183	pos	3.17426	325.089	1.00842	-0.417766	1.33586	9.25392e-43					325.0886,326.0919
PP_Group_02667	pos	3.51203	769.164	1.04975	-0.621646	1.53863	1.29664e-26					231.0433,355.0746,235.0204,211.0205,177.0327,389.0648,265.0311,409.0844,337.066,130.0498,490.0593,472.0491,356.0787,444.0638,462.0774,199.0712,464.0957
PP_Group_03039	pos	6.66429	411.198	0.979125	1.19157	2.28401	9.52761e-79
PN_Group_20920	neg	1.98894	497.115	1.15995	1.03255	2.04564	9.13292e-29					111.0075,341.109,154.9976,179.0554,89.0229
PN_Group_00087	neg	7.86037	661.251	1.16309	0.583718	1.49871	4.81688e-57					181.0499,225.0766,195.0657,205.0865,357.1347,583.2191,223.0973,405.1554
PP_Group_15832	pos	4.57066	427.062	0.983638	-0.545445	1.45947	4.98701e-52					343.1647,177.0545,344.168,427.1538,427.2099,178.0579,409.1985,277.154,167.1178,373.1764
PP_Group_19693	pos	7.90998	191.143	1.02643	1.72509	3.306	4.14831e-45	190.136				133.101,191.1427,173.1323,137.0959,149.1322,107.0853,192.1461,134.1044,69.0335
PN_Group_02028	neg	7.05417	865.277	1.05819	1.70908	3.26952	4.28446e-22					463.0883,401.1816,301.035,464.0913,300.0273
PN_Group_07722	neg	4.28465	597.109	1.11281	1.40152	2.6418	2.40458e-32
PN_Group_06612	neg	0.759392	531.121	1.05344	-0.853186	1.80649	3.64853e-57	266.064				189.0034,127.0026
PN_Group_00743	neg	1.00745	525.11	1.06439	0.995921	1.99435	4.18976e-86					139.0024,182.9927,67.0174
PP_Group_06372	pos	9.06298	659.27	1.00259	1.47675	2.78321	1.68122e-33					474.1649,413.0854,170.0809,452.0966,325.1175,329.065,398.0855,204.0653,395.0753,303.1331,475.1677,627.2444,462.1653,327.0489,166.086,478.1116,285.1234,315.0493,287.0547,514.1337,585.2304,628.246,456.1552,339.0489,85.0283,299.0544,463.1678,152.0705,460.1009,496.122
PN_Group_24719	neg	4.45766	345.119	1.04324	0.9339	1.91043	9.73911e-55	300.121				89.0229,119.0337,59.0124,299.1137,71.0124,101.0229,194.0452,113.0231,119.0487,179.0546,143.0338,161.0448
PN_Group_03536	neg	6.73491	669.204	1.06355	1.27719	2.42367	1.31991e-45	670.211				507.1504,367.1031,508.1535,205.0498
PN_Group_20326	neg	0.707495	520.168	1.01559	-1.01358	2.01891	1.89598e-33
PN_Group_00475	neg	4.52007	805.278	1.06861	1.38133	2.60508	3.30585e-56					417.1557,405.1554,435.1666,357.1342,418.1588,406.1593
PN_Group_05595	neg	6.02699	518.167	1.07431	0.916072	1.88697	3.99079e-68					206.0451,175.0391,312.1241,368.0984,517.1242,356.114,163.039,149.0595,207.0484
PN_Group_02091	neg	1.07848	577.198	1.06479	1.1561	2.22854	1.01385e-43	518.185				89.0229,487.1668,179.0552
PP_Group_21177	pos	4.41928	397.225	1.08382	-1.28631	2.43903	1.92525e-25	396.217				724.4453,523.8088,226.1185,362.7269,725.4494,540.2769,524.3124,475.2806,394.2082,349.1866,363.2278,349.542,115.0865,300.2022,418.2462,411.235,417.7491,627.3964,475.7827,458.2647,541.2783,397.036,611.3653,241.081,198.124,523.2507,287.6526,323.1718,467.2677
PN_Group_01451	neg	6.61204	611.199	1.1234	0.99942	1.9992	1.23628e-53	612.206				195.0657,367.1035,205.0501,223.0608,368.107
PP_Group_26957	pos	2.03084	368.013	1.12182	-0.605041	1.52102	1.40943e-35					369.3512,327.0786,157.0134,161.1326,147.117,135.1167,368.3877,95.0854,248.9914,259.2419,149.1323
PN_Group_20387	neg	2.44047	519.097	1.19505	0.626498	1.54381	8.0881e-34
PN_Group_18230	neg	4.32083	593.172	1.13273	1.97251	3.92451	1.3852e-73					223.0606,205.0498,385.1138,265.0716,224.064
PP_Group_22139	pos	6.47987	417.92	1.02217	1.1345	2.19543	1.68692e-30					120.0807,233.1645,136.0756,235.1439
PP_Group_01486	pos	3.26749	314.182	0.975713	-1.15239	2.22282	1.80298e-54					314.1814,199.1184,116.0704,217.129,315.1841,157.0968
PP_Group_00613	pos	4.37435	525.185	1.07424	-0.574796	1.48947	2.19859e-43					381.1058,363.0952,335.1004,382.109,317.0901,404.1217,345.0849,257.0691,158.9961
PP_Group_03481	pos	8.83129	711.188	0.947902	-0.985589	1.98012	3.46995e-58					711.1879,712.1912,549.1359,550.1398,514.106
PN_Group_22037	neg	5.74254	453.102	1.10686	1.03494	2.04903	2.02566e-50	340.116				245.043,223.0608,246.0465,224.0644
PP_Group_01666	pos	1.21642	599.057	0.983769	-0.748391	1.67992	2.0292e-25					215.0163,389.0198,301.0394,407.0306,371.0084,213.0603,195.0503,257.05,345.0307,239.0398,390.0224,283.0302,302.0419,303.0199,408.0332,185.0656,189.0238,327.0187,372.0143
PP_Group_22128	pos	7.31115	393.232	1.04896	1.1323	2.19208	1.16521e-28
PP_Group_24829	pos	7.53527	266.08	0.947531	-0.986473	1.98133	2.96088e-48
PP_Group_00366	pos	3.13815	459.197	1.02622	-0.951604	1.93402	2.91272e-40					279.1332,441.1856,459.1961,297.1437,127.1227,280.1365,442.189,460.1996
PN_Group_01219	neg	9.07782	585.198	1.09035	0.666308	1.58701	3.4639e-28	270.1				99.0436,163.039,59.0123,437.2156,125.023,57.033,373.2226,165.0546,61.9868,195.0652,101.0229,395.2059,145.0282,355.2124,517.266,438.2179,119.0485
PP_Group_01368	pos	5.24737	358.146	1.01819	1.19497	2.28939	1.41428e-74	335.157				196.0943,358.1471
PN_Group_02426	neg	3.72387	401.109	1.14726	0.693915	1.61767	4.26251e-50	356.111				295.0821,265.0717,401.1088,277.0717,189.0031,127.0023,296.0857,355.1035,87.0073,402.1122,266.075
PN_Group_00996	neg	4.16253	311.077	0.981295	-1.08023	2.11438	8.7616e-35	312.085				221.0451,177.0549,311.0772,222.0486
PP_Group_22225	pos	4.83408	496.088	1.08148	-0.918294	1.88988	1.1168e-26					495.2964,496.2996,375.2388,70.0652,360.2277,349.2591,129.1386,275.175
PP_Group_04960	pos	5.68808	382.185	1.02104	0.65239	1.57177	1.84138e-41	381.178				382.1858,70.0653,274.1283,130.0864,383.1892,256.1177,91.0543,128.0706
PN_Group_02459	neg	2.59837	631.173	1.0975	0.516448	1.43043	4.53307e-42	286.079				631.1729,571.152,632.1763,113.0231
PP_Group_13714	pos	3.4402	557.121	1.04455	-0.8215	1.76724	4.87152e-35					250.0376,254.0623,428.0785,231.0432,177.0327,252.0531,482.0894,209.0048,410.0682,429.0814,199.0712,308.072,325.0512
PN_Group_26171	neg	0.996463	269.088	1.00216	0.834459	1.78319	1.32584e-56	224.09				114.001
PP_Group_00338	pos	1.89774	267.058	1.01737	-0.994178	1.99195	6.82267e-46					267.0585,135.0164,268.0611
PN_Group_14706	neg	6.90602	765.083	0.978836	-0.281108	1.21513	5.88492e-34					389.0037,244.9612,118.9648,390.0068,242.9821,719.0778,260.9921
PN_Group_14595	neg	6.90931	771.1	0.969956	-0.582615	1.49756	5.35764e-71
PN_Group_19262	neg	15.2528	555.285	1.02584	0.930244	1.9056	3.44677e-22					555.2846,556.288
PN_Group_05632	neg	9.96707	777.225	0.925285	-0.854913	1.80865	5.63648e-41					175.0392,193.0499
PP_Group_16231	pos	2.04585	402.959	1.12527	-0.788144	1.72685	4.6313e-29					296.9686,202.9633,184.9529,278.9582,228.9428,340.958,268.9739,246.9532,297.972,252.9791,210.9326,384.9474,250.9631
PN_Group_00913	neg	4.84258	515.141	1.019	1.13763	2.2002	2.95802e-41					179.0341,341.0876,173.0446,342.0908,515.1401
PP_Group_17092	pos	0.714995	355.084	1.00286	-0.802035	1.74356	8.17445e-23
PP_Group_02914	pos	2.30091	206.102	0.949918	0.355562	1.27948	8.59778e-45	205.095				188.0915,90.0549,206.1021,160.0968,170.081,116.0341,72.0444
PN_Group_01241	neg	4.5607	379.031	1.11114	1.0859	2.1227	9.28609e-29					277.0352,349.0198,261.0402,233.0451,217.05,249.0403,278.0385,305.0303,215.0341,350.023
PP_Group_29506	pos	7.23795	502.241	0.96474	1.46954	2.76933	2.66327e-40	501.235				70.0652,72.0808,159.1127,182.0812,187.1074,409.1905,259.1436,386.188,165.0546,136.0756,286.107,281.1129,217.1332,409.6929,275.1383,86.0964,120.0654,386.6894,141.1019,146.0598,243.1129,216.1251,356.1967,636.302
PN_Group_19902	neg	7.91011	535.312	1.05892	0.734831	1.6642	4.44652e-46					89.0229,535.3127,373.2599,101.023,119.0337,71.0123,59.0123,113.0231,363.203,536.3167,161.0446,374.2635,216.1359,179.0553,355.2492,85.0281,143.0339
PN_Group_23693	neg	4.27921	390.134	1.00535	-1.11265	2.16243	2.05962e-29					306.0761,143.0448,228.996,272.0887,254.0779,128.0339,210.9853,201.016,160.0061,210.0876,179.0459,207.0137,189.0023,103.002,177.0329,307.0789,288.0655,127.0021,166.995,146.0445,74.0231
PN_Group_18883	neg	6.59129	569.225	1.05534	1.31105	2.48122	2.08779e-58					361.1658,362.169
PP_Group_07730	pos	7.77277	415.23	1.03453	0.759173	1.69252	9.41289e-42					415.23,121.1009,149.0959,416.234,93.0698,127.0386,107.0853,109.0282,81.0698
PP_Group_02989	pos	6.7667	658.376	0.96013	-1.19886	2.29557	1.38601e-23					357.1762,86.0964,258.108,340.1485,339.1656,72.0808,452.2497,470.2599,101.0708,453.2345,240.0974,425.2386,189.1232,358.1787,213.1595,230.1133,312.1545,241.0814
PP_Group_27495	pos	11.1003	394.117	1.07939	0.779373	1.71638	7.40844e-28	393.11				395.076
PN_Group_04306	neg	4.20027	443.058	0.951381	-0.574789	1.48946	2.69102e-22
PP_Group_01075	pos	3.17053	211.021	1.08965	0.843278	1.79412	7.93284e-26					212.089,166.0837
PN_Group_01019	neg	1.64478	295.103	0.297545	-0.252618	1.19137	1.69327e-17	296.111	C12H16N4O5	5-(Hydroxymethyl)-7-pentofuranosyl-7H-pyrrolo[2,3-d]pyrimidin-4-amine	Nucleic acid derivatives
PN_Group_04663	neg	10.2052	641.319	0.987405	-0.974131	1.96446	3.50044e-77					335.2231,99.0438,336.2264,125.0233,57.0331,101.023
PN_Group_08565	neg	8.5344	743.257	1.06359	1.16051	2.23537	4.13523e-51					367.1028,205.0496,179.0702,195.0652,368.1061,223.0604,165.0545,563.176
PN_Group_21248	neg	15.1645	483.273	1.00478	1.19312	2.28646	1.75914e-22	484.281				255.233,256.2365,152.9949,483.2732
PP_Group_03467	pos	0.776646	487.166	1.03621	0.645416	1.56419	1.51622e-19
PP_Group_13161	pos	4.82235	594.902	1.05512	-0.846933	1.79867	4.39707e-23
PP_Group_16164	pos	5.21445	407.073	1.06241	0.935222	1.91218	7.69817e-41
PP_Group_01690	pos	5.44744	379.1	1.11858	0.427453	1.34486	8.54995e-57					379.0995,380.1031
PP_Group_07042	pos	10.9829	843.23	0.89204	-0.692053	1.61558	3.14856e-43					343.0784,843.2301,537.1364,844.2333,329.0836,538.1379,344.0804,555.1485
PN_Group_18523	neg	7.91594	581.318	1.01862	0.803437	1.74525	2.29095e-40	582.326				215.1283,535.3126,161.0446,319.1763,363.2026,89.0229,101.0229,71.0123,197.1177,373.2594,119.0336,536.3153,59.0123,113.0231,179.1068,216.1321,364.2069
PP_Group_02801	pos	10.874	246.243	0.925338	0.465622	1.38091	1.09418e-22	245.235				246.2422,247.2455
PN_Group_17829	neg	8.21157	613.231	1.03019	0.667793	1.58864	1.10125e-57					300.1,613.2131,301.1061,331.1187,429.1034,614.2158,152.0103,447.1141
PN_Group_23940	neg	3.84701	380.156	0.917909	0.380808	1.30207	5.69419e-48					380.1561,146.0811,381.1596,308.1352
PN_Group_01820	neg	3.37594	231.051	0.88012	-0.587702	1.50285	1.96029e-22	186.052				231.0507,125.0596,213.0399,169.0497,115.0388,187.0605,143.0703,232.0541
PN_Group_05012	neg	9.00334	827.314	1.0086	0.745741	1.67684	3.22485e-69					195.0654,165.0547,181.0497,553.2084
PP_Group_14719	pos	14.2573	498.282	0.993554	0.963587	1.95015	1.36959e-20					184.0733,313.2733,104.1069,88.0393,155.0104,185.0769,106.0499,105.1103,314.2772,497.3427,479.3317
PP_Group_03375	pos	8.60609	593.186	1.01488	1.51207	2.8522	2.02561e-46					411.107,343.0809,367.0808,412.1102,447.1284,429.1177,85.0284,71.0492,393.0963,368.0841
PN_Group_03376	neg	9.35196	395.211	0.916726	-1.17751	2.26186	1.4915e-72					395.211,96.9587,396.2143
PN_Group_24226	neg	1.37817	369.008	0.99273	-0.432808	1.34986	3.04189e-29					129.0182,173.0083,85.028,111.0074
PN_Group_04806	neg	9.02447	1003.36	0.962732	1.30441	2.46983	2.1178e-25					773.3041,805.3305,774.307,806.3331,755.2935,682.2621,651.2432
PP_Group_00277	pos	3.85326	301.126	0.963579	0.775353	1.71161	6.9456e-44	300.118				301.1253,302.1287
PP_Group_06286	pos	7.93363	655.235	0.919964	-0.601134	1.51691	8.89885e-35	654.228				655.2346,458.1534,656.238,459.1584
PP_Group_17880	pos	4.46573	307.168	0.92151	0.57202	1.4866	4.01122e-40					243.1699,215.1387,84.0807,307.1678,244.1731
PP_Group_01244	pos	7.76811	480.18	0.929737	-1.17658	2.26041	2.84788e-21					480.179,481.182
PN_Group_27594	neg	2.15492	133.049	0.918216	-0.674786	1.59636	4.5329e-90					133.0495,115.0024,71.0124,87.0073,133.0132,89.023,87.0437
PP_Group_15209	pos	4.95259	463.157	1.07361	0.610284	1.52656	1.03317e-67					463.157,464.1606,266.0758,205.047
PP_Group_04547	pos	1.50887	366.096	0.925386	0.8113	1.75479	6.78603e-20	365.089				219.0432,134.0269,237.0536,174.0218,291.064,76.0393,220.0269,365.1048,202.0164
PN_Group_21058	neg	4.08131	490.121	0.898505	1.23933	2.36089	4.61455e-53					328.0674,166.0136,329.0707
PP_Group_00573	pos	9.40744	545.329	1.02493	0.771267	1.70677	2.68427e-40					545.3293,546.3327
PN_Group_06817	neg	5.54973	439.161	1.05723	0.589896	1.50514	2.97699e-52					195.0656,165.0549,196.069
PP_Group_01867	pos	3.46303	648.319	0.942904	-0.835654	1.78467	3.15582e-28					384.1875,101.071,402.1981,212.1028,483.2563,283.1404,230.1136,155.0815,301.1504,201.1234,313.1506,385.1906,148.0602,173.0922,458.2222,465.2433,337.1862,484.2584,72.081,455.2586,311.1703,294.1435,403.2015,355.1964,357.1772,173.1277,366.1767
PP_Group_05353	pos	7.75445	817.288	0.956018	0.608431	1.5246	1.15971e-49					429.1507,817.2864,818.2907,607.212,430.1537,232.0703
PP_Group_02850	pos	1.51133	206.102	0.923319	0.490044	1.40449	7.10065e-54	205.096				146.0812,188.0917,142.0863,204.964,101.0597,60.0447
PN_Group_01864	neg	1.10864	281.088	0.313731	0.222399	1.16667	1.35771e-13	282.095	C11H14N4O5	2'-O-Methylinosine	Nucleic acid derivatives	281.0876,89.0229,119.0335,101.0229,59.0123,71.0123,113.023,282.0912
PN_Group_03487	neg	2.24074	829.188	0.979436	0.687292	1.61026	1.44129e-42					129.0181,173.0083,85.028,633.1888,613.1601
PN_Group_06052	neg	9.39065	495.245	1.00026	1.46378	2.75831	6.88659e-27					213.1489,253.0926,214.1524
PN_Group_28612	neg	3.72395	495.101	0.994884	-0.750573	1.68246	4.45938e-27					718.1138,143.0451,128.034,272.0887,686.1419,451.0163,346.0553,254.0782,719.1147,210.0878,179.0449,371.0499,408.0117,304.0605,720.1166,78.9575,169.0613,687.1413,339.0786,100.0026
PP_Group_03011	pos	10.5163	299.11	0.899511	0.929755	1.90495	1.69377e-21	276.121				299.1099,300.1136
PP_Group_14817	pos	0.763206	490.176	1.0116	-0.781667	1.71912	2.46246e-21
PN_Group_00970	neg	3.13373	536.113	0.978719	-0.668216	1.58911	9.13953e-43					128.034,536.1129,254.0784,470.1525,197.056,341.1101,160.0064,288.067,502.1238,537.1149,272.0909,373.0823,383.123,435.0997,143.045,452.1425,471.1558,179.0448,146.0448,323.1013,518.1027,407.0713,231.0441,484.114,153.0664,401.1131,255.0821,252.0621,210.0884
PN_Group_03285	neg	11.126	541.136	0.952724	0.545002	1.45902	4.1868e-29					99.0438,329.0668,59.0124,57.0331,101.023,125.0232,135.0441,161.0447,165.0545,123.0438,73.028,113.0232,89.023,71.0124,143.0334,179.0557,330.0714
PP_Group_12028	pos	9.65009	686.084	0.939767	-0.533188	1.44712	5.03281e-34					193.0859,405.049,331.0807,147.044,423.0594,485.0048
PN_Group_01731	neg	9.47559	725.246	1.02824	1.3656	2.57684	2.75383e-56					367.1035,205.05,327.1237,339.1237,223.0606,368.1068
PN_Group_05386	neg	4.26322	373.097	0.928898	0.742812	1.67343	1.18147e-69					210.0402,211.0438,195.0166
PP_Group_19197	pos	0.956528	219.097	0.893685	-0.757113	1.69011	3.93773e-23	218.09				90.0549,130.0497,219.0971,202.0706,156.0653,84.0443
PP_Group_16659	pos	4.5605	381.045	1.06206	1.0075	2.01043	4.05362e-26					207.0286,381.0446,208.032,175.0236
PP_Group_00395	pos	3.03163	420.107	0.883496	-0.778542	1.7154	1.95526e-22	419.102				291.064,219.0432,145.0606,345.0746,273.0535,292.067,199.071,130.0498,188.0376,216.0324
PN_Group_00746	neg	4.89745	627.193	1.03622	0.916114	1.88703	6.00934e-53	568.178				491.156,225.0764,195.0653,194.045,627.1937,492.1591,87.0073,181.05,628.1971,337.0927,211.0607,443.136,264.064,265.0722
PN_Group_07159	neg	7.25901	983.34	1.01447	1.3344	2.52171	7.74465e-49	984.347				565.208,613.2295,195.0656,417.1557,225.0766,566.2117,614.2336,165.0547,387.1445,727.2602,775.2829,418.1591
PP_Group_01670	pos	6.97724	540.243	1.00747	1.31104	2.48121	1.01319e-35					209.0804,181.0855,177.0543,219.1011,210.0838,149.0594
PP_Group_23377	pos	0.897984	179.128	0.956591	-0.59741	1.513	4.03604e-44	178.121				84.0808,179.1285,228.1707,147.6124,229.1545,340.2227,179.6301,85.0648,152.0706,67.0545
PN_Group_18631	neg	4.99909	579.027	1.00045	1.15658	2.22928	9.88342e-20					393.0104,277.0355,261.0406,349.0203,331.0459,193.0136,394.0137,173.0085,205.0137,343.0461,211.0242,154.9976,233.045,305.0302,249.0403
PN_Group_23005	neg	2.36315	419.083	0.826651	-0.868307	1.82552	2.75952e-37					401.0724,402.0757,357.0827
PN_Group_06630	neg	6.97772	557.18	0.988301	0.973671	1.96383	3.95517e-51					329.1396,330.1443,92.2067
PN_Group_00509	neg	7.86241	507.115	1.04516	1.40457	2.6474	3.84872e-50	508.122				290.1035,318.0984,346.0935
PP_Group_26517	pos	0.721252	348.099	1.01639	1.36335	2.57282	4.50663e-21	694.184				186.0464,267.0725,177.041,258.0672,353.0748,349.1963,186.5481,85.0283,192.0463,268.0799,349.105,267.5744,197.5544
PN_Group_00423	neg	0.969455	341.109	0.906964	-0.679872	1.602	2.29342e-22	282.095				89.0229,119.0337,179.0552,59.0123,71.0123,341.1089,101.0229,113.023,161.0445,143.0338
PN_Group_15545	neg	4.19578	723.141	0.962047	1.54803	2.92417	1.87774e-32					189.0032,127.0024,191.0553,179.0341
PP_Group_27323	pos	4.87948	387.126	0.940768	1.23095	2.34721	3.96974e-33					387.1254,343.1357,388.1284,344.139
PN_Group_30544	neg	0.773324	1074.33	0.981769	-1.14595	2.21292	1.12239e-39					341.1091,439.0789,342.1126
PP_Group_02075	pos	2.83026	348.128	0.887949	0.421373	1.3392	3.34322e-46	347.121				169.0496,123.044,151.039,85.0284,145.0495
PN_Group_00161	neg	6.50953	581.188	0.931125	0.944233	1.92417	1.45961e-57	582.195				195.0654,337.0927,223.0607,265.0715,165.0546,175.0391,113.023,193.0496
PP_Group_22423	pos	9.58452	707.385	0.96828	-0.926097	1.90013	3.12067e-17
PN_Group_02526	neg	7.51756	549.199	1.06469	0.745296	1.67632	2.97189e-45	550.205				89.0229,59.0123,119.0336,71.0123,101.0229,113.023,387.1447,203.0705,153.0546,369.1339,339.1235,179.0551
PP_Group_03534	pos	4.99999	581.04	0.964862	0.992373	1.98945	3.18441e-13					251.018,175.0235,395.0235,252.0216
PN_Group_22937	neg	0.709997	421.075	1.03402	1.11905	2.17204	1.4062e-37	422.083				191.055
PN_Group_13737	neg	3.63156	821.257	0.998169	0.570565	1.48511	2.87344e-38					821.2571,113.0231,822.2607,529.1777,265.0933,397.1344,85.0281,547.1874,189.0396,131.0339,761.2389,71.0124,87.0072,779.2452,151.06
PP_Group_01503	pos	1.66164	212.053	0.972173	-0.780412	1.71762	3.31696e-39
PN_Group_03148	neg	7.18833	529.097	0.93247	-1.09208	2.13181	2.54961e-44					99.0437,153.091,57.0331,59.0124,101.023,125.0231,461.1091,341.0668,205.1227,223.1333,385.1867,161.0444,152.0832,367.1759,71.0123,113.0229
PN_Group_05090	neg	5.47473	455.102	0.880585	-0.710066	1.63588	6.41863e-60	342.116				455.1021,387.1665,456.1052,96.9587
PN_Group_02070	neg	1.00451	419.047	0.883361	-0.62776	1.54516	9.36196e-20	420.054				419.0466,420.0501,181.0498
PP_Group_13243	pos	7.78816	589.116	0.88699	-0.961561	1.94742	5.14538e-31					409.0951,427.1063,489.0516,507.0623,321.1112,320.9941,475.0353,199.0748,492.0381,474.0282,428.1094,335.1265,410.0987,377.0678,490.0568,395.0797,339.0039,525.0713,493.0437,397.0965,289.085,322.116,508.0661,457.0233,379.0844
PP_Group_01451	pos	2.2702	295.079	0.935019	-0.48568	1.40025	1.98784e-37
PP_Group_07994	pos	10.0247	591.337	0.944996	1.07021	2.09974	9.42567e-41					307.2629,153.1273,81.0699,325.2733,308.2663,123.1168,137.1325,289.2521,127.039,95.0854,127.1116,295.263,85.0284,135.1165
PP_Group_07272	pos	3.28517	506.132	0.951525	0.635193	1.55315	7.54055e-34					192.0778,180.0779,355.1018,181.0856,193.0843,191.0701,179.0701
PP_Group_00839	pos	1.99765	213.087	0.937762	-1.10711	2.15414	1.87565e-29	212.079				196.0601,178.0496,213.0865,197.0635,179.0531
PP_Group_25957	pos	1.06805	318.106	0.946908	0.610225	1.5265	2.39346e-27	317.099				318.1064,237.0802,318.608,178.0489,337.0795,319.1043,85.0283,237.5821
PN_Group_27727	neg	5.04753	119.049	0.945785	0.644854	1.56358	8.75278e-63	120.056
PP_Group_06701	pos	6.94977	425.177	0.953052	1.89106	3.70906	5.71595e-56	424.172				425.1779,426.1811
PP_Group_07222	pos	1.7171	242.066	0.91246	0.366025	1.2888	5.04108e-37	100.016				196.0603,152.0706,150.0549,128.0342,178.0498,224.0551,242.0657,168.0655,241.1545,197.0637,180.0654
PP_Group_04168	pos	4.13119	383.094	0.853792	-0.373847	1.2958	5.86834e-46
PN_Group_08135	neg	9.57628	727.261	1.00469	1.58656	3.00333	2.32518e-62					367.1032,329.1393,205.0498,223.0606,368.1065,330.1426
PP_Group_18178	pos	5.09513	288.002	0.90069	-0.281091	1.21511	2.58589e-32					289.118,188.0705,264.9864,150.9914,132.9807
PN_Group_07861	neg	8.32702	545.297	0.938403	-1.06906	2.09807	9.14157e-51					499.2912,161.0446,101.023,500.2955,71.0124,113.0231,89.0229,119.0338,59.0124,179.0553
PN_Group_03534	neg	6.40819	603.185	0.968692	0.755983	1.68878	1.80474e-58	604.193				503.1674,481.159,525.1492,504.1705,535.1945,526.1529,459.1779,482.1622
PN_Group_01852	neg	3.3663	537.146	1.06737	0.83173	1.77982	6.28959e-46					167.034,329.0877,330.091
PP_Group_02263	pos	2.37442	392.101	0.957164	-0.775688	1.71201	4.67011e-69	391.093				141.0002,230.0478,213.0212,85.0283
PN_Group_25572	neg	4.48147	309.062	1.02834	0.889132	1.85206	2.16463e-24					309.0614,291.0509,279.0507,310.0647,292.0542,207.0289
PP_Group_01148	pos	3.49808	387.121	1.03733	0.764662	1.69897	1.70596e-72					223.0419,207.0885,224.045
PP_Group_30324	pos	6.74315	554.146	0.873315	-1.49297	2.81467	5.22412e-38					91.0542,369.0854,351.0742,411.096,395.0649
PN_Group_14694	neg	2.61485	765.231	0.969401	0.369582	1.29198	1.6311e-27					765.2304,113.023,766.2341,175.024,85.0274
PN_Group_08788	neg	6.95062	469.169	0.933832	1.62002	3.07379	6.58716e-45					401.1818,423.1638,402.1853,424.1672
PN_Group_06044	neg	7.03186	685.235	0.966873	1.23602	2.35548	1.6116e-46					195.0654,387.1449,447.166,194.0576,388.1482,181.0496
PP_Group_04118	pos	5.28475	227.091	0.930778	0.968104	1.95627	1.87297e-84	226.084
PP_Group_28711	pos	10.6605	459.104	0.834826	-0.821724	1.76752	4.23382e-32					353.0652,327.0858,371.0758,354.0686,328.0891
PP_Group_05120	pos	0.733129	402.16	0.787877	0.901026	1.86739	2.3597e-15	401.153				148.0604,274.0807,130.0499,274.5825
PP_Group_16455	pos	1.73003	393.034	0.916186	-0.866772	1.82358	8.92687e-19					275.0072,174.9915,193.002,309.108,357.1289,293.0181,256.9967,156.9806
PN_Group_02944	neg	7.01538	755.239	0.965516	0.634601	1.55251	3.50962e-43	756.247				193.0498,175.0391,559.1662,341.1035,337.0931,165.0547,195.0657,560.1707,499.1459,517.155,223.0608,265.0715,224.0638,101.0229,342.1071
PN_Group_01083	neg	8.636	727.246	0.973932	1.19175	2.2843	1.17787e-46
PN_Group_00064	neg	6.85306	669.106	0.888323	-1.07672	2.10924	8.62169e-44	670.113				533.1306,534.134
[truncated: 1,896 more rows]

## Sheet: Table S3
Table S3. Accumulation of total 3890 metabolites (m-traits) under WW and DS conditions in 385 maize inbred lines.
m-traits	Conditions	Drought responsive	log2 (relative intensity) of 3890 m-traits in 385 maize inbred lines
			150	177	238	268	647	812	832	1323	1462	3411	5213	7381	8902	526018	04K5686	04K5702	05W002	05WN230	07KS4	303WX	384-2	3H-2	4F1	835A	835B	A619	B11	B110	B111	B113	B114	B73	B77	BGY	BS16	BT1	BY4839	BY804	BY807	BY809	BY813	BY843	BY855	BZN	CHANG7-2	CHENG698	CI7
PP_Group_00011	WW		13.4637	13.3988	13.5961	13.182	14.3292	13.7833	14.2342	13.8609	14.4195	14.1728	14.3366	14.1616	13.8764	13.414	14.5167	14.25	13.8178	13.9511	13.8631	14.2628	13.8465	13.793	13.8509	13.7125	13.7813	13.5054	13.8636	13.2222	13.3231	13.2539	14.1373	13.5889	13.6737	13.8534	14.2071	13.7816	12.5908	14.1605	13.9411	13.035	13.152	13.6624	13.1558	13.6117	13.4783	13.375	13.9225
PP_Group_00016	WW		14.4353	14.577	14.3866	14.5912	15.1453	14.754	14.5939	11.0699	14.908	13.4056	14.1139	14.7101	15.1382	14.9955	14.6243	11.0686	14.031	14.113	13.992	12.8624	11.3419	12.1499	15.1779	14.3958	15.3253	14.3267	14.813	14.0595	14.1392	14.0137	14.351	14.3288	14.9466	11.1927	15.2163	14.2859	14.0902	14.7987	14.9661	14.4167	14.6505	14.4431	13.7576	14.5854	14.1941	14.6384	8.29951
PP_Group_00018	WW		15.5322	14.5668	14.9541	16.6558	15.1619	15.9461	15.6841	15.9632	15.4847	15.8399	15.6633	17.2379	15.9528	17.0184	16.171	17.7306	15.2872	16.2106	13.0577	14.8212	17.6683	11.2081	16.2371	14.3566	14.7076	15.5386	16.5568	12.8085	11.0567	13.0701	16.8169	15.0053	15.4629	16.1047	13.2461	14.1949	18.2379	15.1227	14.9317	13.7967	13.5203	15.8574	15.148	15.9056	16.2881	13.1484	15.3022
PP_Group_00024	WW		11.6948	13.2669	13.2801	12.8452	13.4452	12.8835	13.4783	13.0554	13.7595	11.8672	13.4318	12.6218	12.4983	13.3875	13.3723	14.1934	13.6726	13.4255	14.3119	11.1241	14.1917	13.4443	14.3471	13.7598	13.877	13.4686	13.9711	13.0482	13.0454	10.5674	13.8133	12.7535	12.8857	13.7628	13.4726	13.1482	14.2059	10.4936	11.4444	9.73372	13.1196	10.8725	12.5387	13.2657	14.1808	13.1032	13.8267
PP_Group_00025	WW		13.0031	14.6572	10.1835	13.5914	8.68428	12.6848	16.2384	14.7996	15.2341	16.8623	16.9433	14.0517	12.3507	7.3848	10.3712	16.4878	13.9802	12.3907	11.3978	14.262	15.7425	9.97085	11.9084	15.9055	15.3968	12.6904	14.0808	15.6194	13.8361	14.0317	15.2442	16.3053	11.4593	13.1855	8.97519	14.2502	15.8421	15.4384	15.3714	15.1883	16.3977	16.8911	11.4104	14.1145	15.1066	15.2314	10.809
PP_Group_00040	WW		16.0904	15.9015	16.0578	16.7965	16.4234	15.729	16.0424	16.929	14.4551	15.8821	14.8275	17.0061	15.7783	16.6066	16.0645	16.7455	16.3461	15.9841	15.6974	16.0061	17.1714	14.7489	17.7388	15.5499	16.5265	16.9707	16.3786	12.4772	14.3889	15.866	16.2515	14.8455	15.3369	16.1427	16.8103	15.5849	17.0397	16.1017	16.3091	14.9718	15.1077	16.3985	15.32	16.8852	16.1088	15.4743	14.2399
PP_Group_00045	WW		14.3525	15.0023	14.7489	15.0671	14.6916	14.9684	14.7605	14.8804	14.9223	14.769	15.1412	14.8326	15.4343	15.472	14.7804	9.78557	14.7621	14.9281	14.9734	14.8477	14.8096	10.9188	15.161	14.751	15.105	14.7269	14.883	14.4953	14.3802	14.7185	14.7625	14.9834	15.018	11.7904	14.8868	14.8274	14.9973	14.8524	14.8213	14.528	14.895	15.0723	14.6065	14.1969	14.9367	14.4738	14.8044
PP_Group_00053	WW		11.6297	13.4139	15.1245	13.6943	12.8502	13.3886	13.0907	13.5142	13.2584	15.383	15.6161	11.9957	15.0858	13.2354	13.1558	15.5153	13.2134	13.8441	14.4491	13.2299	13.7096	14.5511	14.1572	14.9104	14.1915	14.7654	14.7101	14.783	13.4463	12.5662	13.8958	13.5938	14.2712	14.3334	14.6707	14.6185	14.6712	12.8871	12.8034	13.0842	14.4681	14.6243	14.3756	14.1933	13.4935	13.0176	14.0298
PP_Group_00058	WW		15.3198	14.8153	13.1968	14.6023	12.9353	14.6712	14.4418	13.9502	14.0332	14.2975	13.1064	14.9173	14.5045	15.0925	12.867	14.2228	14.2484	14.5203	13.9541	12.2124	14.0378	12.6579	13.0843	14.8066	13.4822	13.1486	14.0526	13.8907	13.4469	13.8473	14.0884	14.3665	13.6764	13.5293	14.0651	14.6424	13.5552	13.8782	13.7771	14.2131	12.9692	14.0046	14.1863	14.4681	12.6261	13.6833	13.0142
PP_Group_00059	WW	Yes	13.9257	13.8189	14.4404	13.9306	15.1399	14.3094	14.3864	14.0476	15.3758	14.6222	14.3995	14.7061	14.0264	13.3723	14.5821	14.0591	13.6869	14.4126	14.0679	14.8333	13.9497	14.5861	14.7867	13.994	14.7767	14.3573	14.9612	14.6053	14.0462	14.2405	14.3863	14.4984	14.8996	14.92	14.8806	14.1821	14.0354	15.2346	14.2922	13.5043	13.4853	14.5941	13.7274	14.5801	14.4864	14.7614	14.4575
PP_Group_00061	WW		7.9455	12.7778	10.5533	8.96483	11.6835	11.5884	12.6856	12.3341	11.0345	11.5642	16.0213	10.8319	12.4384	11.0097	14.0895	14.0285	12.3827	12.7007	13.9653	11.5503	12.8808	11.037	11.7222	14.0321	9.57215	10.3771	12.3666	10.5066	10.3173	10.8566	11.4499	13.8131	14.932	12.8818	12.9767	10.3846	11.1943	8.91306	9.81953	8.02708	11.4325	12.5654	11.2381	10.971	14.7831	13.3856	11.4975
PP_Group_00065	WW		14.5676	14.1428	13.488	13.4585	15.0989	14.9522	14.3372	11.0525	13.3243	16.1649	13.7441	9.86327	11.6802	11.7641	14.7571	13.3438	15.1876	11.2367	14.5469	16.7055	13.3406	12.7421	14.7905	12.8828	14.9955	14.546	8.2593	12.02	13.6124	14.074	15.5656	13.6649	9.75375	10.2898	10.8584	14.449	12.1464	16.5196	14.7108	15.6951	17.0753	15.4392	14.3141	13.4168	17.0626	10.9453	12.7912
PP_Group_00066	WW		13.7026	14.8179	16.4899	11.9725	16.7061	12.7595	14.3843	12.5798	14.9594	14.746	14.7115	12.3926	13.5506	15.696	16.6299	15.0281	15.8156	15.3509	15.4783	15.1939	14.4026	16.9648	15.1467	15.8344	17.6209	16.9495	16.0965	14.1015	14.5201	14.5553	16.0631	13.0371	15.7608	14.9918	16.8909	16.4948	15.4511	14.2096	14.1762	14.7331	16.6929	15.3471	14.0861	13.9337	16.2361	15.4451	12.9751
PP_Group_00072	WW		13.4833	12.6364	12.9718	11.8266	12.7716	12.7008	11.4645	11.8193	13.6905	12.5319	12.6042	11.8181	13.1275	13.9171	12.2916	12.6043	12.3504	11.9262	13.3301	12.9924	12.1784	13.8282	11.9778	12.9662	13.1988	12.3734	13.6386	12.5849	12.7461	13.437	11.9167	12.6522	12.459	13.2045	13.5035	13.1824	12.2143	13.057	13.0038	13.4063	12.752	13.5532	11.8706	12.9718	13.4946	12.9164	11.7126
PP_Group_00076	WW		12.1291	12.4472	12.3071	11.7317	12.1557	11.2625	12.436	12.7929	12.9184	11.8203	12.9292	12.6515	14.4935	12.0653	12.6226	12.9435	12.0303	11.672	13.2669	11.1789	12.9012	11.9846	13.4578	12.8101	12.605	12.2919	12.8079	12.2531	11.942	11.5314	12.243	12.2567	12.3661	12.4719	12.0571	14.4487	13.2068	13.0858	10.6885	10.7324	11.8694	11.0747	11.9998	13.0217	12.2064	12.8764	12.2083
PP_Group_00081	WW		11.0211	12.0152	12.7777	12.6742	13.9438	12.4131	12.8744	13.0285	12.5599	13.0526	12.6263	13.3508	12.9243	12.5985	12.3455	13.3351	12.6289	12.7074	12.5991	13.1504	12.9871	13.3315	12.8947	13.2692	13.035	13.1324	12.4876	12.7137	12.1284	12.2536	12.1091	12.8213	13.2794	12.2103	12.2147	12.3843	10.051	13.1929	13.2772	12.3531	13.4311	12.6627	11.6957	12.1028	11.3388	13.0877	13.37
PP_Group_00113	WW		10.1927	10.5813	9.67508	10.0356	13.2799	10.5949	10.3279	10.4898	10.5092	10.9008	10.2758	9.9187	9.83917	8.91834	9.55539	10.8495	10.5911	9.36256	9.86331	11.2246	8.93651	7.73473	14.8943	9.22711	10.3455	12.9204	9.68805	10.4282	7.6225	10.6217	9.70027	9.74588	8.70646	11.7972	11.4739	10.9769	7.18128	11.4448	11.1187	9.65237	10.3181	10.1484	9.32829	10.8926	10.4292	11.5888	9.20802
PP_Group_00114	WW		11.1794	13.2162	11.1197	10.4828	11.1302	12.5242	12.2558	10.1224	13.3787	12.5891	10.7139	11.0395	13.8991	9.90612	9.74426	12.053	9.21417	11.4183	11.7182	11.0882	10.6327	12.8457	13.7111	11.3713	10.7911	11.1374	11.6149	11.0262	12.0497	8.60303	11.4559	11.7591	10.9505	10.1256	9.64177	11.7683	11.5697	11.1427	11.1197	11.9531	12.0501	10.262	10.3774	10.6617	12.4605	10.4899	11.2477
PP_Group_00119	WW		11.9621	14.8341	12.0205	15.4207	11.8219	13.0246	11.1147	12.8496	12.496	13.4491	12.1877	13.8354	12.63	12.5299	11.7068	13.3361	11.9899	12.4915	11.9748	12.558	12.8673	12.6148	15.18	12.3238	14.8034	13.4964	12.9864	11.707	14.1463	12.855	11.9975	12.8711	15.2076	11.3673	12.1214	11.6182	10.0683	13.4123	12.7248	13.8727	12.6748	13.3833	15.4578	13.9634	12.544	12.1458	13.2832
PP_Group_00122	WW		12.1552	17.3044	11.9069	17.3245	12.6556	12.3669	11.8212	12.727	12.8434	11.7287	11.7343	17.1489	12.7357	13.1042	12.3966	13.3846	12.1526	12.5907	13.165	13.3108	13.9896	13.1309	12.6181	17.1384	13.4748	12.8276	16.6855	11.7363	12.5108	16.4598	11.8141	12.025	12.0172	13.5691	12.0527	12.6097	17.1519	16.4412	16.444	17.2697	12.3023	12.1691	12.5669	12.6223	13.1555	12.8874	12.4532
PP_Group_00124	WW		14.1176	14.3677	15.0266	13.9017	14.8647	14.2383	15.1343	15.1015	13.3701	12.4602	12.6338	15.0997	12.0228	14.889	14.1134	14.8209	14.0194	14.1675	13.5133	13.4781	15.4155	12.6481	14.4384	13.922	15.0159	15.7272	12.2337	13.5559	13.7887	14.1337	15.8575	13.1497	14.8497	14.7814	14.099	11.8537	9.11387	13.4975	14.8393	14.575	14.8017	12.9453	13.9689	12.5928	14.4322	11.1321	14.3664
PP_Group_00172	WW		12.1971	13.2655	13.865	13.8083	13.3742	13.3644	13.7131	13.6284	13.9522	14.7951	15.0544	12.671	15.2457	13.6073	12.6572	15.5783	13.5768	13.7927	14.124	13.5058	14.1597	14.1127	14.0242	14.7924	13.8408	14.7566	14.769	14.748	13.2266	13.3649	13.7412	13.7039	14.4943	13.6458	14.0129	14.4046	14.9077	13.5672	13.8986	13.3962	14.8608	14.4615	13.9882	14.0898	12.9033	13.2318	13.9882
PP_Group_00183	WW		14.469	14.2014	14.3146	13.5329	13.453	13.6624	14.4703	14.0864	13.9213	13.9236	13.3775	15.0394	12.6723	14.2149	13.3818	14.0877	13.8662	13.4899	13.992	14.3064	14.1465	11.4879	14.3531	14.1018	14.0166	14.006	14.2608	13.4364	13.6278	14.2676	14.5117	12.7859	13.3627	13.8381	13.8778	14.4056	12.6979	13.6739	13.4178	13.4334	13.8112	13.9906	13.1693	13.862	14.0913	13.7589	14.2449
PP_Group_00188	WW		9.79443	10.2038	10.8506	11.4425	9.78699	9.52169	10.0515	9.96582	10.562	9.57899	11.282	10.1353	9.75502	10.9476	10.2811	10.0866	9.95307	9.17763	9.7446	9.27951	9.14554	9.07985	10.7971	9.17115	11.7127	9.32819	10.0902	10.5426	8.61235	10.7346	9.51847	10.1393	8.68931	9.96175	11.3582	7.23312	9.15903	8.55218	8.84152	8.90429	9.46017	9.82329	11.5435	10.6175	13.8897	9.9673	10.2255
PP_Group_00190	WW		12.3637	13.8259	11.8998	13.9151	13.4337	11.9929	13.0541	12.8159	12.9526	12.1718	13.8486	13.2169	11.8368	13.9198	11.724	13.0696	12.6883	12.2107	13.0445	12.0483	12.6126	9.84233	12.7385	13.4515	13.3902	10.9448	13.6434	13.7248	14.4139	13.8535	12.7686	13.5702	12.926	12.437	13.2687	12.5078	11.3334	13.1142	13.5771	13.5164	13.0944	13.4026	14.5294	12.9271	12.6709	14.191	13.7107
PP_Group_00211	WW		14.274	15.9681	13.911	14.2178	14.6576	15.9791	16.7858	14.4531	15.5762	16.0812	15.1255	14.3396	17.0315	15.0211	15.4735	11.6774	13.5714	16.1095	14.0727	15.7278	14.9728	13.7468	13.5507	15.3442	15.7919	15.2588	15.9873	15.8675	15.1255	14.1713	16.1185	16.8114	15.3628	16.7512	14.749	16.9174	13.2861	15.8367	16.0388	16.3883	14.2178	14.3472	15.4057	14.3943	15.5746	17.4226	12.9531
PP_Group_00212	WW		10.9745	10.735	9.77796	11.3421	12.9189	10.7282	9.99901	11.333	10.0561	10.983	11.4277	10.8103	10.4352	10.8691	10.4654	11.3652	10.0085	9.51407	11.2774	10.6657	11.3523	10.7481	9.87077	10.1783	11.0395	9.3661	11.1993	10.6339	10.2595	9.62599	10.7604	11.0814	9.24825	11.3832	11.2704	10.9017	10.8949	11.4243	12.501	12.047	10.2184	11.2872	10.8508	11.3539	9.86081	10.6403	9.9251
PP_Group_00216	WW		10.8406	11.7649	7.94633	10.6711	9.38602	10.0719	9.6915	10.093	9.71137	8.8748	9.65174	11.2649	10.0411	10.9722	10.0366	9.14514	10.1016	10.6166	9.40796	11.0467	9.07384	9.00631	10.608	11.3085	11.1073	10.01	9.623	10.9418	9.4404	12.1587	11.4207	10.1374	9.80181	10.8092	10.0738	9.41118	9.49548	10.1925	10.0023	9.80517	8.98172	10.0701	9.52376	7.93266	8.87057	10.6052	9.35756
PP_Group_00217	WW	Yes	9.44904	10.7185	11.1234	7.58187	8.51757	12.2681	12.4059	6.22637	8.75784	10.7589	8.27145	9.35796	11.3272	11.018	7.59287	10.8724	9.39849	8.99395	6.58094	9.2491	8.51434	10.1402	11.7976	8.59362	12.1452	12.083	9.23428	9.57863	8.2641	9.46559	13.1765	9.48286	9.80946	10.2905	10.2448	9.49147	6.67223	9.41302	9.71338	9.90213	9.49795	10.0932	9.88176	7.93556	7.92865	9.45834	5.48839
PP_Group_00223	WW		9.53559	13.2896	12.2361	12.6849	11.6516	15.3042	15.9554	12.9055	12.5671	14.5137	15.3489	13.6028	14.7474	10.0813	11.5038	9.02953	13.5181	12.3345	11.946	13.6257	12.7261	11.7626	13.0343	12.166	12.1213	13.7538	13.1114	12.5782	11.8803	13.7766	13.905	15.4784	12.8959	16.27	13.9103	14.1499	11.4975	12.0442	12.4933	12.5514	10.6309	10.204	12.2818	10.9752	13.0939	16.3788	10.5695
PP_Group_00232	WW		15.3594	14.5072	11.6393	12.929	10.8236	16.4205	15.312	12.8209	14.068	14.9401	11.8253	13.5869	15.6521	13.038	14.4918	13.6408	13.9248	12.4223	9.18865	10.8115	13.527	11.9477	15.7035	10.3807	11.0314	11.539	12.7447	8.7347	10.0641	15.6941	13.0677	15.6221	11.3681	12.1272	15.6188	15.9397	14.0854	14.9207	15.3272	15.2971	15.6062	15.4386	15.4653	12.7599	12.6216	9.89075	11.4937
PP_Group_00238	WW		12.7268	13.0816	13.3442	11.5866	13.4959	12.5618	12.8231	13.1468	13.2373	13.3833	13.3318	12.868	13.2075	12.5463	12.4085	13.0671	12.556	12.9717	13.5864	13.6737	13.0243	13.2819	13.3272	13.0088	13.075	13.4761	13.6247	10.3597	10.5939	11.2146	12.8397	12.9683	12.3443	13.0049	12.3868	13.4562	8.11777	13.0444	11.2674	12.3128	13.1784	13.6039	12.757	14.3113	13.4557	13.2018	12.2565
PP_Group_00256	WW		17.7993	17.7089	13.3078	14.208	13.7337	17.456	16.9232	14.2165	15.8162	18.3043	13.756	14.0044	17.0867	13.8753	17.5931	14.587	16.3125	13.0968	13.5047	10.9007	14.0143	15.2083	18.0364	13.741	14.0033	13.7325	10.2539	13.1694	14.1647	17.6481	13.5053	17.0587	14.8111	13.5663	18.0222	17.778	12.0818	17.9088	18.4144	17.6942	17.1703	17.8828	17.3263	13.2613	13.4306	11.4111	12.8443
PP_Group_00258	WW		12.691	13.3376	12.2425	12.2843	13.8681	13.5977	14.0351	11.5816	12.2602	12.4381	13.967	12.6948	12.9257	11.5933	11.9499	11.3578	13.3209	11.1236	11.2334	13.3377	13.7283	11.4587	11.3914	13.958	13.0139	13.1466	12.4915	11.0245	11.3058	12.3069	12.5515	13.3908	13.707	12.1373	12.6019	12.579	5.73933	12.2391	14.9122	13.6936	11.9185	11.4264	13.2413	14.4647	10.7367	10.8298	12.4068
PP_Group_00260	WW		12.6394	14.4549	14.7534	13.8727	14.701	12.434	11.5754	14.5503	14.6005	12.0595	14.9908	13.2359	13.1619	13.1576	14.0412	15.3658	12.7418	14.4953	12.5494	15.1164	14.518	13.7963	11.977	14.3012	14.9993	15.1825	12.212	14.4725	14.7082	14.6429	11.993	14.3793	15.0088	13.3891	14.319	14.4753	14.672	11.7669	11.9149	13.312	12.3489	12.9097	12.8909	14.7448	15.181	14.5739	14.1089
PP_Group_00265	WW		12.589	13.3335	12.8424	11.9326	11.4617	11.4652	11.8351	12.4849	13.408	11.9561	11.0894	11.8605	12.4262	13.1195	12.5026	10.903	12.5826	11.9983	12.4335	13.5507	13.5287	12.4091	12.4194	14.0307	12.2265	11.6115	12.7592	11.6952	11.6081	12.2778	12.7985	10.719	12.4331	12.5131	13.8178	12.2179	11.6736	10.9605	10.4798	11.8092	10.6455	11.7807	12.2144	12.6511	12.3881	12.133	12.8061
PP_Group_00267	WW	Yes	9.44577	10.3452	9.41033	10.6541	10.0424	11.6007	9.35118	11.1772	9.42402	9.39722	8.9455	10.0406	10.6659	9.65356	10.2528	11.3329	11.8295	11.0373	9.17333	9.83993	11.2615	8.36185	9.13884	8.99092	9.34257	9.20015	8.65006	10.7491	12.1633	10.6939	10.2087	12.0601	9.78482	12.7081	12.672	10.9359	5.23814	9.29787	8.90205	8.77364	9.05541	9.71898	8.16471	8.94901	10.654	9.11958	11.5074
PP_Group_00277	WW		8.08798	8.90852	9.47203	7.46908	9.94453	8.17451	11.0279	9.14669	9.27923	10.257	9.87911	9.27972	8.01576	10.3246	10.1448	12.4932	9.51316	9.31829	11.1003	9.56225	9.48986	11.9088	9.43841	9.65975	9.46923	8.3125	8.68613	8.44157	10.2893	7.89277	8.51354	10.4428	7.64783	8.55664	8.80034	8.84444	10.5837	7.37893	7.35016	6.97674	9.51558	8.82428	9.36318	8.65266	10.2879	10.0232	9.23772
PP_Group_00284	WW		14.8278	13.4262	11.9051	14.5213	12.3195	12.1577	12.5651	11.3686	12.6637	11.1927	10.4463	12.5113	12.3555	11.9293	10.5119	13.034	13.4644	12.9296	10.6646	11.6783	13.7305	11.9798	12.0024	12.7457	12.7904	12.5082	12.069	13.6336	12.3122	14.5736	13.0555	12.6084	12.8509	11.5968	13.1525	12.0991	15.279	11.5887	11.3845	11.7361	11.6394	13.3413	13.5469	12.3649	11.616	12.8756	12.5308
PP_Group_00303	WW		12.9586	9.82584	11.0981	11.7294	9.89667	11.1377	10.762	11.0942	11.34	9.78177	12.262	12.3403	10.777	11.9172	11.3415	11.1457	12.0654	12.7749	12.4188	10.6165	11.4108	8.4703	11.272	12.7488	11.8539	9.46518	9.88754	11.982	11.1913	9.79853	10.5799	12.6663	10.9213	9.44922	10.9714	10.5278	10.7205	11.3231	11.2681	10.3231	10.9768	11.1816	10.8137	12.7763	10.5688	11.7535	9.90831
PP_Group_00305	WW	Yes	12.1769	13.2083	11.6066	11.4482	10.078	12.4507	11.6461	13.3431	12.0823	13.2735	10.3533	12.4652	13.9615	11.4478	10.8534	13.3458	10.6136	12.5531	11.8748	12.3623	13.8216	12.7395	13.3133	13.665	10.4793	12.7767	12.4862	12.7175	14.7295	11.4207	13.0857	12.5521	9.19021	10.7417	12.4127	12.4296	12.4918	10.8619	11.4511	12.7677	11.7669	12.2055	11.3637	12.1394	12.862	11.4153	10.922
PP_Group_00312	WW		7.45767	8.82431	8.26248	6.20227	9.33565	8.61118	5.98802	9.57218	9.24908	8.56679	8.91028	7.45168	9.35834	8.03371	11.1254	10.1756	8.83947	8.9196	8.38779	9.01345	11.0456	9.74425	10.4089	8.69612	6.66704	9.27781	9.60511	7.48885	7.45581	8.36813	9.80937	8.7519	8.89378	8.30289	7.56086	8.44983	10.9134	8.37912	7.96379	8.03962	7.92	8.03967	7.73869	10.0876	8.17819	7.60492	7.83406
PP_Group_00313	WW		8.49952	9.51726	9.33805	8.31838	10.1475	9.53502	9.2007	8.55673	9.08908	9.94225	8.51572	9.30943	10.3097	9.61546	11.2068	10.1563	8.9788	7.83662	9.19792	9.06311	9.52514	10.8955	9.39022	9.42792	9.2663	9.71909	9.55367	5.75051	9.46189	8.63124	11.0105	8.43322	9.49276	9.76756	8.70522	11.1211	9.52379	10.1871	9.99287	9.53502	10.4129	8.93402	10.2772	9.48339	9.05018	7.28086	10.6159
PP_Group_00314	WW		15.6138	14.8474	15.6143	14.394	15.2007	15.4205	15.818	15.7337	15.7491	15.3311	15.6473	14.8655	16.1823	16.3812	15.6843	16.3152	15.4468	15.4198	15.6273	15.6178	16.0965	14.6519	16.3413	16.0689	14.4958	15.7734	16.1764	15.8821	14.6413	15.8486	16.1225	15.6434	15.7401	15.7838	16.2239	15.9304	16.6188	14.6985	14.7193	14.6645	14.8162	15.786	15.1731	14.8639	15.8458	16.1524	15.8786
PP_Group_00323	WW		14.2613	14.1116	10.5556	13.4479	12.7517	8.52473	12.194	12.3078	13.7853	11.5531	11.5341	14.4107	11.398	11.57	9.83554	11.1672	11.4506	10.3911	10.3183	13.3824	13.4329	11.6162	14.8773	13.0961	15.0355	13.5166	11.788	14.1374	10.707	11.7847	13.8726	11.9531	10.4493	12.8384	10.1823	14.0426	13.5717	12.9654	12.422	12.433	12.4616	12.201	13.7407	14.8678	13.4903	14.3535	12.845
PP_Group_00324	WW		13.9025	14.8526	8.84806	13.4009	12.846	11.4165	12.6691	12.0314	12.1618	14.0034	11.7535	14.38	10.495	12.4833	10.5038	12.0084	12.0547	11.7913	10.4948	11.7808	13.8553	8.71667	14.0358	14.967	13.9751	13.0957	9.68524	13.428	11.8326	13.3302	14.1681	12.0084	9.61214	13.5998	10.5685	14.5213	14.3006	14.325	13.6329	13.0857	14.1616	13.7166	14.6269	13.4262	14.5892	14.8912	9.65262
PP_Group_00338	WW		13.1745	13.4295	13.8902	12.049	13.735	13.5428	14.8721	14.0078	14.0509	13.8709	13.2837	12.6188	13.5548	13.2626	13.5594	14.0778	13.1719	13.4346	14.1949	11.2529	13.5843	13.5321	13.7434	13.0949	12.8302	13.4785	10.8215	12.7499	12.9562	12.632	13.2383	13.3602	13.8357	14.0923	13.6721	14.6027	10.5033	13.3697	13.181	13.1319	12.6203	11.3018	13.2073	12.5702	13.0006	9.32102	13.2788
PP_Group_00342	WW	Yes	11.8498	11.678	11.6501	11.0826	10.2339	10.9792	9.68155	12.1718	8.78695	10.1336	10.9819	10.2844	10.2187	11.0586	9.58426	10.2845	13.0018	9.54397	11.5999	11.1311	10.3941	9.58044	12.5784	12.3701	11.8909	12.1241	11.9485	13.5728	10.7074	13.0467	11.2176	11.4188	9.78922	11.158	11.8094	11.2329	12.2716	10.0207	10.9809	11.3394	11.491	12.1162	11.3714	10.5806	12.2628	11.1676	11.1841
PP_Group_00345	WW		12.712	12.6793	11.8917	11.8633	12.8179	12.3799	11.9523	12.7938	13.4805	13.0361	12.9864	11.0421	13.5521	11.3204	12.0988	12.3453	12.3642	11.8376	13.7943	12.0108	12.8309	13.1533	13.0883	12.7839	12.7971	12.2137	13.362	12.4416	10.6803	12.9681	11.5811	12.0838	13.2645	13.2725	12.6627	12.7485	12.7242	13.1065	12.7649	12.7919	13.4385	12.2441	12.6186	13.855	12.9792	13.8752	13.2338
PP_Group_00355	WW		9.99254	11.1767	10.5614	9.82532	9.29076	9.5571	11.1682	10.4534	9.92534	10.0071	8.93238	10.7433	10.1988	10.7889	9.21303	11.3071	9.75557	10.4297	10.4101	9.31392	10.7165	9.04486	9.78676	10.0419	6.64947	9.79176	10.6266	7.69703	11.8471	10.2123	10.5647	9.87881	9.97152	10.327	10.0202	8.71215	7.73447	9.46621	10.4907	9.0888	9.26545	10.4644	9.82541	8.74089	9.20425	11.0913	8.31281
PP_Group_00358	WW	Yes	11.5286	12.1896	10.2129	14.3246	12.0342	12.0592	12.5214	10.3736	12.7065	12.0017	9.88693	11.1431	13.9135	10.6819	12.7935	11.4475	12.5672	13.2851	11.5139	11.1059	11.8229	13.7314	10.1855	12.3572	12.0875	8.58026	10.4713	12.5788	11.4635	12.4018	12.7981	12.5941	10.4161	12.211	13.13	11.9299	9.20105	12.304	11.9068	12.3915	12.5536	11.936	12.2865	12.1111	9.39672	12.2815	11.9027
PP_Group_00361	WW		12.9048	12.0652	12.7536	12.7867	12.9417	12.6992	12.004	12.5402	12.4235	12.9562	13.558	9.92253	13.4541	12.9948	11.5535	13.3516	12.2059	12.4144	13.714	12.05	13.2234	12.5768	12.1576	12.959	10.1723	12.8024	12.862	11.4689	12.2553	11.1704	11.8678	13.012	12.8845	12.9922	12.3168	12.7384	13.0862	12.2655	13.0409	12.3518	12.3446	12.7798	12.9385	13.5696	12.1471	12.5394	12.7236
PP_Group_00370	WW		14.5006	18.1831	14.3958	15.5805	13.2106	16.4771	16.0109	13.8226	16.5993	14.8117	15.6253	15.2873	17.5722	16.1851	16.6858	7.46416	14.9318	16.1927	14.0425	16.6913	16.0955	13.7554	13.789	18.2723	15.8139	15.0797	16.5083	16.5692	16.0278	14.4641	17.6052	14.4627	17.2844	18.2054	14.3826	14.2402	15.7754	15.2022	14.3431	14.6482	17.1526	15.0593	15.3414	16.1011	16.1073	16.6744	11.456
PP_Group_00384	WW	Yes	14.2583	13.4316	14.6889	13.9477	15.2308	13.372	13.7643	13.4271	14.3035	14.0649	14.0252	13.7821	15.2002	13.49	14.1364	15.7583	14.023	13.2298	14.2967	13.4654	13.9279	15.2202	14.724	13.2712	14.6949	14.2633	14.8036	13.7449	13.7634	13.5766	14.1015	13.6899	13.6808	14.8595	14.7172	15.2338	14.5028	14.4516	12.6624	14.1933	14.3668	14.9401	14.3156	14.1747	15.0565	14.1685	13.6832
PP_Group_00391	WW		13.1702	12.2099	13.3946	11.3	10.2247	12.9938	13.0695	11.6461	11.6288	13.6264	11.1668	11.9467	13.3816	11.298	11.71	13.329	11.6171	12.0305	10.5747	12.0106	12.2329	11.382	12.5321	12.7241	11.5505	13.7073	13.1557	11.1687	12.6199	11.698	13.7213	12.5111	10.8177	12.0107	12.6085	11.3029	10.7048	11.4205	11.7345	12.0805	11.9602	11.9337	12.877	11.8665	11.4478	11.7207	11.4204
PP_Group_00399	WW		9.48155	11.9446	10.0385	11.2249	11.4399	11.8037	11.3164	11.7596	11.3943	11.6294	11.7859	11.8477	11.1777	10.8378	11.21	11.7043	10.9997	11.9256	11.192	10.5053	11.9088	10.8112	12.2952	11.7301	10.1999	11.3577	9.9541	9.81425	10.5005	11.0013	11.0032	11.7142	12.1432	11.6228	10.8377	11.1809	10.1421	11.0471	10.9451	10.6344	10.9141	12.0181	11.2202	11.3957	10.6716	11.5136	10.5687
PP_Group_00405	WW		13.0392	15.4983	13.2762	14.5239	12.1424	12.9724	13.0766	13.6097	14.0277	12.8556	13.7541	14.9711	12.8891	13.9427	13.2555	13.3119	13.3338	13.1448	13.1202	11.9095	15.1862	14.4365	13.8549	15.224	13.239	13.5778	15.6588	13.25	13.05	14.8557	12.3026	12.6668	13.0536	13.536	13.7172	12.5181	15.4914	14.5921	14.7789	14.9327	13.5723	12.2772	12.6453	12.5237	14.6128	13.7062	14.9844
PP_Group_00407	WW		11.7721	12.0352	10.7214	11.2505	12.1278	11.3838	12.0406	10.6195	12.2958	12.6655	11.7487	11.7249	12.0513	11.6408	11.7238	11.5654	11.3296	10.6451	10.5522	10.9935	10.3249	11.6251	12.4033	10.2859	12.3089	11.2593	11.5621	11.9533	11.2849	11.848	11.1082	12.3261	9.07009	11.5553	12.1907	12.2377	10.6361	12.7688	12.4877	12.082	11.836	12.7003	12.5719	12.149	11.9321	9.14372	10.2366
PP_Group_00409	WW	Yes	12.9106	9.97205	12.2797	11.5576	12.3028	13.731	12.5612	11.2555	12.7931	12.0027	15.0043	5.83261	14.7805	13.2446	9.7821	13.3639	13.2172	12.4662	12.5492	10.9709	13.067	11.7892	12.2785	10.846	11.1381	11.1801	12.634	12.5894	11.7995	12.6015	13.6376	13.1773	14.1082	13.3329	12.103	9.09905	13.9698	9.70039	11.5428	10.7796	11.9429	11.5033	12.0386	13.2059	11.0572	10.2959	12.4993
PP_Group_00410	WW		9.34775	9.23664	9.97831	9.16935	8.9927	9.31989	9.79803	7.88972	10.658	9.16096	8.62825	9.53957	11.5236	8.36946	9.01813	8.76846	10.6851	8.694	9.58258	9.88568	9.39841	8.36785	9.81177	10.3637	10.6239	9.47495	10.2742	7.76852	8.23755	10.0473	8.91707	7.50434	8.33088	9.2958	11.3887	7.64269	8.33358	10.323	10.1297	9.18709	10.5955	8.32557	10.4784	10.0503	8.99944	10.0817	10.3572
PP_Group_00418	WW		13.0963	11.1807	11.0619	10.3805	11.9793	11.1165	12.4218	11.5289	10.7458	12.6152	10.6217	10.7692	13.5719	10.2782	11.0458	13.3248	10.7038	10.21	12.0103	10.1351	12.7049	10.0918	10.0987	11.4303	7.85569	10.5779	12.0371	11.0024	11.9919	11.4168	11.9187	11.7256	8.46059	13.5283	11.3808	10.2047	12.0178	8.9931	10.4667	13.0412	9.23697	12.8879	9.33469	11.8708	9.57968	9.21544	10.5929
PP_Group_00421	WW		12.4393	12.7624	11.4062	12.8941	11.7083	12.0701	13.225	11.5983	11.9952	12.5752	12.015	12.1642	12.7315	11.9353	12.2832	12.7482	12.1018	11.1803	11.7506	11.2045	12.887	16.0197	15.744	12.4053	12.4034	11.636	12.9726	11.917	11.6231	11.973	12.3677	12.8204	13.6626	11.7171	12.1623	11.8621	13.2455	11.821	11.8934	11.4388	11.5976	12.2031	11.7001	11.6969	13.0982	12.0974	11.9187
PP_Group_00426	WW		11.8247	12.1841	11.0016	12.4416	10.046	10.9062	11.8312	13.7124	11.3899	10.6188	11.2561	13.5351	11.7088	13.2185	11.6192	13.256	11.6473	11.7325	11.6286	11.2204	13.6958	9.87634	13.1931	11.8239	10.2353	12.5771	10.2828	11.7323	10.4877	12.6732	12.9393	11.4086	12.2885	11.9533	12.5995	11.0127	13.3822	10.2893	11.5539	10.3025	11.25	11.9448	11.3234	12.1175	11.7092	11.7412	11.8546
PP_Group_00433	WW		12.9092	12.671	12.9063	12.5714	11.4998	12.5907	12.6754	12.3556	13.3818	12.8662	12.4274	12.5057	12.7669	12.8041	12.3792	13.8295	12.2875	12.4454	12.3665	12.6618	12.4011	12.4594	12.7488	12.9637	13.3119	13.3832	13.3295	12.0096	12.5869	11.8117	12.8648	12.7709	12.0761	12.5886	12.3749	12.2181	12.83	12.4793	12.3152	12.5614	11.8964	11.8759	12.2993	12.9751	12.2526	12.2594	12.4651
PP_Group_00438	WW		13.4056	12.0168	15.9696	17.012	16.7677	15.8288	16.1095	15.153	14.8344	15.8228	14.8361	12.2986	16.6458	17.0067	15.9261	16.7803	17.17	16.9256	16.1734	13.4358	15.0214	14.4774	14.6727	13.0451	14.2156	13.381	17.0719	16.6808	16.0081	17.1274	17.0356	15.9222	15.5476	16.4492	16.3732	15.9618	11.9743	13.87	17.3757	14.517	15.1699	16.2604	15.8821	13.1472	13.018	14.4383	13.3918
PP_Group_00446	WW		16.2902	15.9708	16.3538	15.6149	16.0214	15.3564	16.0364	14.6163	16.8396	15.6671	14.9545	16.9938	15.2659	16.1798	15.1222	16.8118	16.5341	15.9723	16.1394	15.8323	14.503	14.8808	14.9789	15.4163	16.2059	16.0154	16.2041	14.7369	15.9683	16.6392	16.7954	15.3303	14.3152	16.4327	16.0121	14.3721	15.7325	14.2184	16.3364	15.2035	15.173	16.3863	15.9238	15.4487	14.8661	15.9551	15.789
PP_Group_00453	WW		7.50723	10.2722	8.38355	9.00244	8.13444	11.2473	8.58328	11.7793	10.2597	10.0556	5.25095	7.09072	8.57497	10.0285	7.28985	7.4598	8.90933	8.52841	7.15098	8.87525	9.40898	7.2591	10.5801	9.4717	9.30656	8.47349	8.11364	10.4244	8.15386	10.7959	8.6574	7.14749	8.49849	8.17482	10.5886	9.72456	9.65532	9.33432	8.18998	9.42644	9.47548	10.1306	9.28513	10.172	8.93841	8.48164	9.0991
PP_Group_00461	WW		11.4788	12.9964	11.5314	12.2989	11.7789	12.8275	12.0781	9.80325	12.2737	11.6183	12.4649	11.0033	12.4513	11.4463	11.0659	11.6506	11.7456	10.4755	8.74813	11.2057	9.59261	12.1881	12.0439	12.3519	11.1806	11.2911	10.9349	12.8588	11.0173	11.8999	11.37	12.5636	12.8933	11.9155	10.2155	11.1491	12.2278	11.6874	12.4871	12.0839	9.8327	11.4568	11.7327	11.6183	11.4046	12.6091	11.8527
PP_Group_00482	WW		13.8594	13.5233	9.09388	9.89963	9.83891	13.1938	12.366	9.39775	10.655	13.52	10.8661	9.18755	14.5773	10.3784	12.8899	10.1661	12.2763	9.62024	9.69802	9.37957	10.971	12.2382	13.1466	9.99503	9.41404	9.71815	10.4902	10.6187	9.87459	13.7161	9.86333	13.0106	9.29923	9.90748	13.1161	13.2612	10.6545	13.1684	13.0621	12.7302	12.7779	13.366	12.1554	11.8769	9.69739	12.1251	9.57351
PP_Group_00488	WW		9.64004	10.7566	9.83723	10.5234	10.0858	10.3144	9.19249	10.8148	8.78705	9.4883	9.2171	10.1911	10.7294	9.59867	9.43101	6.75342	9.82055	9.13872	9.80418	9.41969	7.61611	8.2215	10.8319	10.4117	9.66536	9.54514	10.4063	10.2893	8.76997	11.4702	11.1527	9.7022	9.35951	10.1872	10.2856	10.3389	8.9995	9.38857	9.1861	9.98384	9.58158	10.1609	9.56157	9.62729	9.69127	10.7459	7.73921
PP_Group_00501	WW		13.4056	12.7675	14.9152	12.1286	10.4113	14.702	15.7392	12.3996	13.5123	12.5394	12.1686	13.1093	12.6885	14.6823	11.862	13.2898	12.5018	11.7636	12.2322	12.2669	12.6092	12.8256	12.7537	12.4829	14.2052	14.4587	12.3038	11.5854	12.2709	12.1089	15.4944	12.9632	12.3761	13.7339	12.7918	11.2416	10.2595	11.6512	10.8295	11.7453	12.1948	11.4704	13.4022	12.0516	12.6017	12.4788	12.6489
PP_Group_00520	WW		9.57884	9.0561	9.2089	9.297	9.89789	9.71003	10.4413	9.58583	10.22	10.0116	10.0252	9.78447	9.58514	9.4987	9.27108	9.49175	10.1961	8.96723	10.5294	9.73681	9.68898	8.97649	9.54429	10.0768	9.91906	9.65021	9.90876	9.75234	8.98832	9.53356	9.90535	9.73868	9.47224	9.59477	9.73134	9.70995	14.7309	9.56469	9.98998	9.34493	9.51024	10.0171	9.54472	9.60047	9.12934	9.26249	9.56891
PP_Group_00522	WW		12.2349	11.2869	11.3514	9.16925	8.59878	11.0573	11.0015	12.5579	10.113	11.3653	10.4074	8.25514	11.8101	11.393	11.9216	13.4893	9.96913	9.70469	10.8152	10.7367	12.7772	12.0419	11.1435	9.1604	11.4599	10.3911	12.7018	9.17617	10.7674	11.7552	11.5033	10.7917	8.09383	13.7797	11.3801	12.104	10.4437	10.0944	11.0663	11.4873	11.6196	11.5591	10.9268	10.8152	10.3106	11.709	10.594
PP_Group_00551	WW		14.7215	13.8552	14.1183	14.0518	13.2797	14.2723	14.0439	13.6464	14.0321	14.0268	12.9238	14.1392	13.1933	14.8562	12.5099	14.1988	14.4506	13.5236	13.3887	13.4275	14.1814	13.6691	12.565	11.7942	13.8517	13.5526	13.966	13.5844	14.0661	13.5693	14.4313	13.8705	14.1541	15.2871	14.6471	13.5918	12.5616	12.4171	12.431	12.9387	13.1929	13.3442	14.6419	13.5738	14.0935	14.2491	14.6562
PP_Group_00573	WW		9.79823	11.1465	12.0858	10.3424	11.6303	9.57293	11.7437	11.043	12.1008	12.6474	12.8489	10.3502	12.8528	11.2873	12.0171	13.3043	11.4766	10.1663	12.0238	11.3248	12.3739	13.1998	10.3622	11.8843	13.7193	11.1831	12.3585	13.0216	11.7137	12.6474	12.4508	11.0095	12.3288	9.67666	13.1113	10.9828	12.2494	10.6503	8.72776	9.19471	10.7814	11.0955	8.45287	12.4224	13.2553	10.6786	11.3883
PP_Group_00601	WW		11.2468	11.2449	10.6307	11.2518	11.9982	11.9319	11.3343	10.6314	11.6957	12.1414	11.5003	11.6709	12.5908	11.6601	12.217	12.5837	11.0087	10.6413	11.3351	12.3301	11.7678	11.4864	11.7343	11.3239	12.3042	11.1509	11.751	11.1785	12.3475	11.487	12.0546	11.8161	12.1446	12.8693	11.6389	11.4885	10.8341	11.6681	11.5122	11.0476	10.89	12.1692	12.2556	12.3174	11.3725	11.4396	11.2545
PP_Group_00707	WW		13.9297	14.1699	13.238	14.7981	12.6009	13.8846	13.9414	15.8153	12.6544	15.6028	14.6947	14.6151	13.8695	12.1735	10.6947	15.9516	13.26	12.6949	13.75	12.8429	16.1273	14.4531	12.4879	13.4855	14.6263	14.0138	14.4388	13.829	12.4344	13.8997	15.2535	14.5411	10.8095	13.9102	14.2179	13.6063	15.433	12.0492	11.038	11.0129	11.4762	11.2029	14.1271	11.2912	14.1299	13.5857	15.4005
PP_Group_00712	WW	Yes	9.04349	11.3131	9.13146	9.03141	7.99248	11.2479	9.51296	9.93765	10.9784	10.6573	8.04376	9.45012	8.75979	9.29965	10.7071	10.5404	9.37884	11.055	8.19505	9.90146	9.01685	10.5664	10.636	9.77354	11.1042	10.5908	9.83727	9.9387	10.112	11.8271	10.2777	9.7245	10.8935	10.1224	10.0149	10.3425	10.2764	10.4189	10.0864	10.5784	9.19396	10.6488	10.3716	9.75283	9.01927	11.0046	10.1931
PP_Group_00713	WW		10.8641	8.28747	8.077	7.56862	10.044	8.85281	9.05875	4.13719	8.54189	10.3095	11.733	11.3826	9.61708	5.73351	6.71146	5.81222	7.84683	8.87529	8.76749	11.1873	4.64167	9.93694	8.0904	7.90431	10.7391	8.02691	11.6488	9.16086	9.56402	7.79237	10.8093	9.43506	7.26009	4.55883	9.70017	8.86859	12.4251	7.51637	7.79983	5.68635	5.93805	7.43713	8.76151	6.4915	8.30638	6.74771	4.64259
PP_Group_00716	WW		16.3269	15.9485	16.2594	16.1365	16.1588	15.6167	15.9078	15.9209	15.9194	15.9496	15.9508	16.1935	15.9359	15.8161	15.9454	16.3619	16.0929	15.5267	15.8853	15.9111	15.922	15.7484	15.7681	15.6607	16.1546	15.9976	16.4339	15.662	15.4258	15.5195	15.9217	15.9665	16.2563	16.5539	16.0716	16.4156	15.7975	16.0229	16.494	15.8358	15.9223	16.4648	16.0251	15.2592	15.86	15.5238	15.8671
PP_Group_00724	WW		9.99034	13.1845	11.4202	9.32083	16.0639	11.7327	12.2439	11.7167	8.89064	12.5363	11.584	13.1628	9.15596	9.61772	9.96307	12.4014	9.40047	8.93416	11.1529	11.5577	12.2548	11.8085	10.3067	8.70834	11.0104	9.85561	13.2775	8.20844	8.01405	9.89966	10.5088	11.8978	10.6146	10.6037	10.637	12.074	13.3407	8.51625	11.7603	10.0727	8.73821	9.74595	10.6265	13.2808	8.95033	12.6315	13.1341
PP_Group_00725	WW		12.0151	11.1207	10.4273	11.7464	12.0475	10.9302	10.655	12.1413	11.9062	10.7103	11.492	11.8358	12.2953	11.1534	10.0577	11.9754	9.75326	12.3527	10.4936	11.3278	11.8854	12.7924	11.0642	10.9703	11.9749	10.8289	10.2585	8.36306	10.5318	9.13677	11.973	10.6605	10.7032	10.2704	12.0337	11.795	6.03891	13.5748	12.0591	12.7391	11.1257	11.4431	11.8008	9.75149	10.6208	11.2265	10.0639
PP_Group_00731	WW		10.7332	8.85769	10.6686	11.8319	13.3219	9.58998	10.1701	5.86647	10.294	14.0739	12.5769	10.3167	11.7373	8.35189	4.9663	6.55239	10.2059	9.87913	10.9907	10.869	7.48619	12.2195	9.96449	9.68413	10.125	11.4937	11.8328	12.2977	10.7988	10.2668	10.1197	12.0438	9.09829	5.58452	12.458	10.6061	10.0629	7.69347	8.27801	4.62783	8.0605	8.04811	10.7381	9.24526	12.439	10.294	3.71846
PP_Group_00732	WW		11.0356	10.6673	10.8616	10.7189	10.8779	10.3	10.5244	10.6612	10.5621	10.6357	10.6357	10.9848	10.3415	10.5595	10.764	10.939	10.8379	10.1626	10.5865	10.5363	10.6155	10.3949	10.6803	10.3474	11.1131	10.6841	11.1967	10.4041	10.0136	10.2668	10.7309	10.6845	10.6768	11.1879	10.9822	11.0368	10.3597	10.7264	11.2744	10.4443	10.6621	11.2102	10.5002	10.0071	10.4948	10.2372	10.5393
PP_Group_00747	WW		10.5535	10.869	10.015	10.9183	9.06087	10.4926	10.2393	11.936	10.8997	9.8836	10.3035	11.1772	11.0654	10.7005	10.7877	11.8927	9.81273	9.88757	9.52569	8.44474	12.1471	9.82962	10.6778	9.83053	11.2637	10.2818	8.96565	9.63936	9.00901	10.175	10.53	9.51025	10.4819	12.0882	10.7792	10.6069	9.4604	10.7891	10.464	10.4241	10.879	10.616	10.3422	9.03635	9.71419	10.1393	11.724
PP_Group_00757	WW		12.0238	12.681	12.3904	12.6253	13.5025	12.7561	12.3464	13.1089	12.4868	13.1556	12.6594	12.1381	12.39	11.9852	12.5819	12.584	12.8689	12.686	12.0191	13.0154	13.1799	12.8937	12.9162	13.4968	12.3153	12.3471	13.0506	12.1827	13.2069	11.7289	12.4177	12.6552	12.2851	13.0187	12.7962	12.3725	5.21216	11.915	12.4391	12.0797	13.0943	12.8606	12.6355	12.7636	12.516	12.8315	12.3891
PP_Group_00764	WW		12.2413	12.3506	11.8878	11.4103	11.7979	12.4267	11.8156	12.1232	11.5962	12.0397	11.9065	11.0485	12.8047	12.5076	11.6116	12.1381	11.7894	11.5209	12.633	11.0021	12.378	11.8043	12.3479	12.3909	11.7327	12.0622	12.1918	11.5374	11.7101	11.6909	12.1389	11.9447	12.2274	11.951	12.3662	12.201	11.6055	11.7101	11.8364	12.0166	11.8931	12.2181	13.2936	11.7655	12.5465	11.1425	11.6687
PP_Group_00770	WW		12.8821	11.8062	9.2189	12.2363	12.6059	12.5588	11.6354	7.14705	11.85	15.1819	13.8876	13.8051	12.9625	11.7994	9.45482	10.1165	11.6003	13.1421	12.0263	11.8938	9.38392	13.3805	7.90385	11.4871	12.008	10.8659	13.3359	13.394	12.5249	10.3715	10.8135	13.6037	10.6802	9.75404	12.685	12.3826	12.3388	9.11039	9.63822	9.845	9.51667	10.6274	11.85	10.528	11.3491	11.85	8.43149
PP_Group_00779	WW	Yes	9.43137	9.09889	9.02921	9.6695	9.79125	9.30558	9.82892	9.40641	9.59432	10.0472	8.66089	9.05698	10.4104	8.91473	9.05018	10.0441	8.63947	7.9062	9.37469	8.04266	10.1175	10.1034	9.51978	9.93028	10.6701	9.39924	9.16061	9.61945	9.01461	8.68074	10.8736	10.0656	9.94578	9.86303	9.92457	9.84881	4.89316	9.47617	10.0921	8.87515	9.74154	9.44422	9.31302	8.88979	9.57215	12.4137	9.09808
PP_Group_00783	WW		6.66326	13.0599	8.14067	13.7826	8.46321	6.22438	6.89673	9.4525	6.96372	7.89943	11.1007	13.3681	6.9181	7.79364	7.83093	11.8283	8.76513	6.97053	6.80199	8.58523	10.7281	9.54189	8.0592	12.6022	6.68767	8.55637	12.0755	5.43637	7.1068	12.7393	7.37211	5.54684	5.81638	11.3492	9.64094	7.66506	12.0329	12.1071	11.2918	12.4335	9.33554	8.44458	6.36459	6.12476	7.45917	8.1558	15.0688
PP_Group_00784	WW		12.7115	13.3001	6.21744	9.7085	8.56814	13.15	16.0205	14.9943	8.29419	15.5412	9.97483	12.4723	6.90657	11.217	6.22489	8.74209	12.6769	11.45	12.2059	11.1114	15.8277	12.2128	7.16375	13.6445	13.8229	13.0796	7.84246	7.20103	12.3187	13.3509	14.2353	14.2095	6.92222	7.23526	7.84467	13.9969	14.6071	13.2949	12.7376	10.7395	12.4163	11.2488	9.6096	11.7525	12.3529	6.94671	6.8519
PP_Group_00790	WW		13.7586	12.8412	13.1435	15.4953	13.8194	14.3042	13.8047	14.3555	13.6922	14.5642	14.1806	16.0901	14.8093	16.3778	14.6871	17.1905	13.8149	15.2955	11.2298	12.9679	17.464	9.98811	14.708	12.6586	12.8035	13.9333	15.6077	11.1725	9.51299	11.6876	15.7851	13.6454	13.6917	14.6963	11.3846	12.0835	17.8172	12.9599	13.0822	11.9154	12.0286	14.3555	13.5781	14.5106	14.9262	11.3426	13.2998
PP_Group_00813	WW		14.375	13.9554	14.586	13.8599	14.0452	8.71518	7.6383	13.786	14.3433	13.7493	14.4591	14.4648	15.7187	13.9445	13.901	14.4334	12.1667	11.7528	13.8302	14.5175	13.8131	13.1031	7.24396	13.9649	13.7989	13.5022	14.3819	12.8808	13.5069	14.0711	8.24403	12.0309	14.8436	14.2977	13.2467	14.8357	14.3004	14.7407	14.1322	14.2584	14.1119	14.2704	14.0322	12.961	13.786	13.0051	12.6979
PP_Group_00835	WW	Yes	10.0393	10.5437	9.57107	10.7599	8.6946	10.5163	10.4221	11.9145	9.07786	9.47984	10.6201	11.5816	9.77354	10.0215	10.8208	10.7245	10.7862	9.8863	11.1161	10.3357	9.43763	10.0801	11.2813	10.0084	10.8722	11.1336	4.26759	11.0711	8.8565	11.3751	11.3524	10.2242	10.4598	11.6789	11.0108	11.0809	8.42816	10.9789	10.9505	11.336	11.544	11.3037	10.7471	8.27003	10.237	11.5018	9.47144
PP_Group_00861	WW	Yes	12.4065	9.25581	9.24048	8.43302	7.86701	12.1152	12.1393	9.16114	8.4538	12.0543	10.2528	11.3225	12.074	7.71786	10.0664	10.174	9.23753	8.10501	8.529	9.00904	9.68315	10.8821	10.7572	8.51751	8.13929	8.9716	10.4692	8.47417	8.90253	9.75047	11.1447	11.578	8.02675	8.80635	10.568	11.0172	9.27265	8.16265	13.6148	9.76008	11.5447	8.87325	7.71229	8.34247	7.33136	8.06836	8.2633
PP_Group_00892	WW		15.7815	15.3557	16.2389	15.7282	16.4801	15.1113	15.4767	15.5491	15.423	16.1501	15.6818	15.7155	15.7445	15.1499	15.7295	16.4303	15.4465	14.8031	15.7305	15.7065	15.3234	16.178	16.1315	15.3534	16.2201	15.9428	16.5467	15.4144	15.2437	15.3273	15.8512	15.5522	15.6788	16.3649	15.8995	16.7053	16.1811	16.4758	15.1899	15.9868	15.8035	16.8871	15.6996	15.6827	16.2666	15.6823	15.524
PP_Group_00904	WW	Yes	9.69053	8.68537	10.126	9.72808	9.43591	8.58521	8.9042	9.13975	8.83687	8.34844	10.2289	9.12384	10.8839	9.45201	9.43539	11.3821	10.1678	8.87497	10.9656	8.8232	9.62784	10.1939	10.4506	8.89454	10.5347	10.2741	9.35741	9.50958	8.88542	9.02104	10.1161	9.94523	9.49182	9.96899	10.4081	10.8993	9.39556	10.2954	8.2976	9.93969	10.0582	10.4752	10.0346	8.70373	11.1592	9.68402	8.39183
PP_Group_00912	WW		12.5338	13.4612	10.8802	13.9972	13.6536	12.5823	14.0974	12.5731	11.8147	13.454	12.1246	13.0373	12.8286	12.9731	11.6649	14.9456	11.4278	12.398	13.6642	11.2906	13.0872	12.727	11.6909	12.6914	10.3657	11.3382	12.3438	10.9242	11.9744	12.0291	13.343	12.176	12.1198	12.3074	11.5816	13.0935	11.0304	11.5278	12.9692	12.2175	11.405	12.5533	11.7067	13.7737	11.4381	12.7128	13.1143
PP_Group_00916	WW		13.7413	10.8488	12.0516	13.0192	12.5044	13.7255	15.0197	16.2084	6.35634	12.3829	8.89007	11.1134	12.8192	12.3788	11.7732	13.1068	11.2873	7.78884	11.5128	12.9952	14.7946	5.47163	15.0429	11.7751	12.2248	14.522	9.15784	7.05221	10.1237	13.6413	14.1524	11.4629	13.7455	13.1405	12.8033	15.8519	10.17	13.8647	14.5013	10.3352	9.04591	13.2146	8.44795	11.3182	9.59077	10.3944	11.0648
PP_Group_00922	WW	Yes	11.6776	11.0564	12.3597	9.84488	11.8892	11.5183	11.4612	10.5752	11.9208	12.0665	11.0918	10.6446	12.2617	11.8747	12.4511	12.2144	11.6676	11.3238	12.3958	11.8405	11.6202	12.4252	12.3268	9.74263	12.5247	11.9314	12.3051	9.35302	11.529	9.34847	11.5774	11.4106	12.5915	9.20685	11.9266	12.7006	11.5638	12.2319	10.256	11.6097	10.3063	12.0197	11.0579	11.5827	12.033	11.2247	12.1933
PP_Group_00923	WW		10.2187	9.40586	9.35368	8.06269	9.06932	9.67431	8.71361	8.87544	10.4222	9.82447	9.24169	8.19941	10.4039	10.8249	8.71811	10.1271	9.41022	9.07755	9.71217	9.19658	9.64507	11.0157	8.3296	10.1359	10.1274	9.25271	10.2439	9.42846	9.92981	10.2849	9.25437	9.63334	9.10857	9.97998	9.66299	9.28645	8.54937	9.69412	9.89579	10.4106	9.76631	10.6796	9.13604	9.83509	9.7944	9.67431	8.9897
PP_Group_00929	WW		9.5971	10.3783	11.4071	10.6686	12.0284	10.2105	11.458	11.4151	9.07295	10.6501	10.5774	10.9174	10.4902	12.2392	10.1645	11.1108	12.0168	9.74934	9.29439	10.1662	12.1875	11.3424	12.6159	10.7145	9.41524	11.6235	9.25383	10.4402	9.87613	10.2626	11.3057	10.3949	11.3348	11.233	9.63601	10.1545	10.446	9.80592	10.5675	9.48886	10.2985	11.1219	9.41462	11.8456	10.0115	10.5202	10.1642
PP_Group_00936	WW		13.0074	12.9262	13.2629	13.1542	13.0985	13.6968	15.0536	14.521	15.6197	14.3971	13.6578	12.6822	14.6272	13.9095	14.2953	14.2273	13.8288	11.7157	12.7279	12.7093	14.3772	13.2966	13.7234	13.3706	13.3941	12.8331	12.7549	11.8052	14.0825	12.3435	11.7958	13.463	14.7543	12.6785	12.6438	12.7114	7.95697	13.2283	15.7739	13.201	12.6845	14.4115	13.6621	10.8713	13.5312	10.4255	13.536
PP_Group_00945	WW		10.1094	9.26763	9.32803	9.9966	8.20767	9.93344	9.26463	10.3388	9.88561	8.95569	10.0381	6.71934	11.3256	9.54717	8.33935	10.3136	10.0933	9.88718	11.0823	9.81257	10.4163	10.6492	10.3511	10.2135	8.51415	9.96671	10.9807	9.75871	9.61909	10.5585	7.96542	11.0635	9.70886	9.85612	10.0631	8.76539	8.40469	9.79486	11.0267	10.3201	9.68102	9.83903	11.3507	8.99192	9.10831	10.3354	9.12126
PP_Group_00947	WW		11.2971	10.7564	10.099	10.3556	10.7695	8.67256	10.1871	9.93576	10.4324	10.555	10.6753	11.0298	11.4663	10.3958	10.5379	10.9408	9.6219	9.02936	10.864	11.3523	11.5242	11.145	9.70585	9.90665	11.1117	10.9166	12.2495	10.4295	10.3939	11.0595	12.641	10.5909	8.38182	10.2205	8.54077	11.9774	8.00359	9.20276	10.0827	9.53039	9.55941	9.83009	9.02714	10.847	10.1711	9.69417	10.1778
PP_Group_00996	WW		9.58501	9.87247	8.62465	8.81952	12.3198	9.21142	10.3289	10.2396	11.3378	11.7942	10.6647	10.0762	10.1877	10.0379	10.0463	11.7441	9.6325	10.5487	10.7609	11.5527	10.6014	11.3759	10.616	10.8117	10.7055	10.3012	11.8281	9.64635	9.09047	9.12718	10.0722	10.5423	9.52842	10.8568	10.5091	11.585	8.25991	11.1454	9.79556	9.47489	10.1137	10.6602	10.3351	11.7108	11.0757	10.1282	9.91483
PP_Group_01030	WW		11.4809	9.75297	10.7212	10.6527	12.7217	11.0416	11.6444	9.51917	12.7357	11.0814	13.5222	10.6813	10.6207	11.3632	13.5584	11.5304	11.329	11.3563	17.4715	12.6478	9.16215	9.67768	10.4013	10.4492	12.6657	11.1088	15.2645	10.4959	10.5955	10.098	9.95352	11.8216	11.9399	11.3915	11.0288	12.4443	11.1394	11.0137	11.1873	10.254	10.952	11.0635	11.0931	11.5122	13.8632	10.1553	10.1166
PP_Group_01049	WW		9.99031	11.5255	10.8664	11.0931	9.92608	9.216	8.81991	10.7875	7.72868	9.48582	9.01247	10.3651	8.79119	7.87224	9.49645	8.61167	10.6915	9.72478	9.79715	9.75468	8.17314	9.97092	10.8837	10.6734	9.43679	10.3402	10.9316	11.1726	9.33369	11.2585	10.7214	10.0739	9.64967	10.5366	10.6457	10.6884	9.12233	9.64001	10.2215	10.8353	10.4883	11.3568	10.318	8.54706	10.1641	10.8406	9.05048
PP_Group_01063	WW		11.6566	13.0391	11.287	10.0318	10.2042	12.1116	10.8352	11.3109	11.0389	11.6985	10.1257	11.8982	11.9019	10.4881	10.0761	10.3242	13.179	11.6876	12.2193	10.4716	11.936	8.76646	11.3782	11.2885	11.5658	11.4405	9.86302	12.6523	10.7692	11.5256	11.059	11.4444	10.5189	11.8428	12.0665	12.0104	3.09337	9.16	11.0159	8.59379	11.625	11.3307	11.2387	10.976	10.0947	11.938	11.8583
PP_Group_01075	WW		9.38428	10.176	8.93445	9.29933	7.72256	9.42144	8.08379	9.77935	7.5245	8.35744	10.29	9.81799	10.3688	9.24842	8.85158	9.02353	8.99117	9.24067	9.53614	8.72188	9.67185	9.19237	9.70247	9.45438	9.12422	9.53421	9.31772	9.43325	8.8317	9.33214	9.33674	9.19386	9.86019	9.77761	9.4092	9.16944	8.76673	8.83204	9.29167	9.80095	9.13297	9.38519	10.1137	9.86397	9.28376	9.81451	9.34193
PP_Group_01077	WW		10.3039	10.6882	10.7137	10.6912	10.348	10.1436	10.6832	10.2772	9.71665	10.4882	9.91319	10.7779	10.5882	10.3147	7.47851	10.7618	9.80665	9.19615	10.1956	9.85801	9.9011	10.9079	10.6809	10.6333	10.7267	10.9725	10.9368	10.7714	10.1206	10.3573	11.0937	10.2896	11.2003	10.9286	9.7984	10.4411	9.80879	10.546	9.72646	10.3777	10.4657	10.0968	10.173	10.0531	9.96001	9.6264	10.4621
PP_Group_01080	WW	Yes	11.4215	12.7484	11.6298	12.9875	10.1581	11.7985	12.9814	11.3252	12.3705	11.923	11.1678	12.3433	12.1199	12.0582	11.1959	10.8499	12.7222	12.902	12.5817	12.8602	11.905	12.1249	10.0486	13.1416	11.957	10.2251	10.8951	12.363	12.4068	12.5361	13.1785	12.2386	11.9561	11.925	12.2966	10.6722	4.29606	11.2122	12.5045	11.2675	12.4943	11.6285	10.9054	12.7308	9.80524	12.0325	11.8855
PP_Group_01085	WW	Yes	10.3805	10.906	10.6099	9.38527	11.0619	9.27907	8.25231	11.5824	8.65924	8.94543	11.0879	10.8144	9.49622	9.69869	10.7916	10.2019	10.324	11.0164	11.1082	10.0922	9.9905	10.799	12.0124	11.1014	9.92561	10.2794	11.2803	10.7404	11.2373	10.4569	11.1757	10.7262	10.8044	11.4992	11.6839	10.5905	9.62278	11.2124	11.006	10.6068	10.851	10.5374	10.2841	10.6905	9.75829	9.74059	9.97338
PP_Group_01094	WW		12.3704	11.8059	11.8641	11.6876	11.4513	12.0272	11.9223	10.921	11.156	12.0206	12.5058	12.6041	13.2047	12.3312	11.9447	12.7992	11.6149	11.7424	12.0279	11.4399	11.5444	11.3292	11.484	11.9127	12.6759	12.0629	12.5454	12.0699	12.0861	11.5353	13.216	12.5739	11.2657	11.7596	11.7546	11.8518	11.5569	12.8907	11.5288	11.798	11.2515	12.0657	11.826	11.7715	11.5974	12.0219	11.8442
PP_Group_01096	WW		12.3304	12.252	12.8045	12.7272	13.8385	12.8531	13.5739	12.7475	12.9305	13.2834	14.0118	12.5536	11.8038	13.2149	11.3431	13.5385	13.8794	11.7683	12.1739	13.5344	13.2304	13.1664	13.2742	12.2062	11.5213	13.341	12.3825	13.1992	12.2787	13.6125	12.3544	12.858	13.2046	12.5671	13.3297	10.8544	13.7751	12.291	12.8468	13.0093	13.6795	12.8033	11.9611	13.7702	11.9534	13.4619	13.0717
PP_Group_01105	WW	Yes	11.6146	11.3965	10.3616	11.2713	10.2286	11.1192	9.49835	10.7711	10.2305	10.7611	10.7471	12.2155	11.7561	11.5229	9.84406	11.0209	9.86903	9.09306	10.6078	9.54075	10.1751	9.5502	10.8502	10.6423	10.6818	10.3211	10.3794	10.0188	10.3248	10.3682	11.5298	10.243	10.3948	11.2875	10.306	10.5486	10.4932	11.7273	10.9927	11.7141	9.49581	11.3396	12.2439	10.1267	9.70605	10.6158	9.58499
PP_Group_01121	WW		10.2733	8.55057	8.07963	10.2623	9.95139	11.0722	9.88746	10.6821	9.989	9.11397	9.41725	10.3715	9.97749	9.16743	9.07289	11.1566	9.41159	9.84151	9.0574	10.757	10.3062	10.1002	10.1774	9.68227	9.93726	9.92696	9.3582	7.95561	7.7088	8.93758	9.65937	9.66318	10.5759	10.4851	10.1447	9.31477	8.81112	9.6831	8.78268	9.68589	9.31022	10.2728	10.2037	8.48196	9.59035	10.0252	9.44047
PP_Group_01125	WW		16.3206	15.2627	13.7941	15.6278	15.634	13.2415	13.7709	15.8938	15.4226	15.696	13.8219	16.3391	15.4622	12.6716	15.2413	16.6099	15.6102	14.6469	15.9015	15.657	15.6589	11.5677	15.1671	15.26	13.2426	14.3386	14.9854	12.345	15.3431	15.9352	13.9357	13.1306	14.5512	16.3567	16.146	15.3526	13.387	16.3141	15.5709	15.6604	15.5267	15.1618	15.4226	15.7676	15.1704	15.4226	15.7999
PP_Group_01129	WW		10.6453	10.0407	10.495	10.4536	10.685	10.2743	10.1104	10.2186	8.75947	9.67286	11.3804	11.0208	9.84407	9.78543	9.80438	10.905	9.93439	9.96528	10.4108	10.3924	9.50514	10.0529	10.2015	10.7497	10.7253	10.5005	11.0582	10.6239	9.29698	10.4831	10.2175	10.4877	10.0913	11.5533	10.7271	10.6923	9.96714	9.86685	9.73106	9.65759	10.0016	10.2375	9.40024	10.4579	10.5991	10.6609	9.54249
PP_Group_01151	WW		10.6782	11.5941	11.1308	11.0536	11.9537	11.2913	9.7652	11.9536	9.66851	10.8399	10.3406	10.947	10.7139	10.3676	10.8925	10.4213	11.2852	10.5489	10.7484	11.1278	10.6804	10.4943	12.146	11.5936	11.2474	11.0497	11.9212	12.1684	10.8061	12.2363	11.0617	10.865	11.0546	11.4467	11.6943	11.5292	11.2292	10.3007	10.5305	11.372	11.1618	11.7404	10.663	11.2962	11.2948	11.8866	10.7861
PP_Group_01199	WW		13.5916	14.3756	12.0074	12.8255	10.9709	13.2504	12.8329	13.8608	13.1331	12.91	13.3131	13.4442	13.454	13.6473	13.2152	12.4587	12.405	13.9378	13.5036	13.3203	11.5571	13.7884	13.8327	13.6609	14.1236	12.8502	12.5583	12.4841	13.3347	13.9346	13.8982	13.0896	13.2384	12.8332	14.1275	12.7668	12.1253	13.0274	13.0542	13.0676	11.7616	13.1944	13.2194	12.347	11.2309	12.8527	12.3772
PP_Group_01203	WW	Yes	13.7083	9.73705	12.3224	12.9649	11.6277	13.2045	13.0863	12.8117	11.8301	12.4387	14.526	11.4401	11.4781	11.8433	13.6095	11.8022	14.132	11.5902	11.3764	12.1981	13.5507	10.155	11.1844	12.5093	13.4705	10.1848	11.4121	12.6534	12.5657	9.34118	12.041	12.7367	12.8562	10.3537	11.8726	10.1371	12.1279	12.0136	12.7397	10.168	11.6626	12.4524	12.4152	13.2791	14.1008	11.3967	11.5726
PP_Group_01207	WW		11.2489	11.6398	11.9435	11.5537	10.9618	11.9576	11.783	10.8409	10.8511	11.4072	11.9224	11.1881	12.2091	11.9598	11.5739	12.4552	11.0152	11.0416	10.6614	10.8802	11.2262	12.2016	12.1679	10.962	12.1706	12.1441	11.8542	11.2134	11.6814	11.3635	11.9682	11.6373	11.2875	11.2335	10.9671	11.8384	12.8011	11.8853	11.9493	11.6292	11.7058	11.3894	11.9127	10.4002	11.0295	11.0697	11.6515
PP_Group_01208	WW		12.6379	13.7785	12.6132	13.5322	12.2929	12.8	12.3803	13.7596	11.3793	13.7386	12.1129	13.5295	13.3563	13.0859	13.4001	12.675	11.9949	12.2765	13.093	12.8328	14.0565	13.3847	12.8326	13.1275	13.1	12.9259	12.5751	12.4479	12.2143	11.5252	14.1178	12.4268	13.7033	13.231	13.6619	13.8424	13.3184	12.8053	12.6792	12.58	12.076	12.7051	13.8187	12.5659	12.6129	13.5551	13.3059
PP_Group_01250	WW		10.6591	9.90695	10.4111	10.5976	10.509	9.42199	11.1732	10.2608	9.74669	10.6085	8.81109	10.7821	7.66277	9.0481	9.92941	11.1443	10.0134	10.7957	10.2698	10.4127	10.7928	10.3461	9.73546	10.8448	9.91911	10.7966	11.0718	10.4015	9.53956	9.68163	10.9299	10.3062	10.0613	11.4422	10.7914	10.028	10.3831	9.83164	10.0275	10.8104	10.792	10.2319	9.84773	10.5628	11.6567	9.12532	10.0829
PP_Group_01267	WW		9.64623	9.94526	10.7271	10.1162	10.2185	9.19324	8.73382	9.75039	7.60684	9.27386	9.49708	9.63289	8.51991	8.51567	9.6835	9.45193	9.42013	9.74132	9.23241	9.56254	7.32156	8.75964	9.86153	10.0264	9.89688	9.62645	10.8536	10.7014	8.77478	11.1893	10.7115	9.34646	8.37756	10.9086	10.0418	10.3099	9.04178	9.07749	8.79142	9.68026	10.2336	10.5898	9.12633	9.78017	10.2805	10.6101	9.38601
PP_Group_01273	WW		9.97374	9.70735	9.72361	9.86107	9.71155	9.2796	10.4023	10.6716	9.4263	9.61485	9.21304	10.1559	10.0253	10.4592	9.12626	10.9218	9.89195	9.33887	9.21287	9.96204	10.7413	8.08452	10.6407	9.46632	9.02155	10.3605	10.214	9.53385	8.62245	9.90253	10.093	8.98095	9.73575	9.23094	10.1257	9.54049	10.7965	9.45951	9.73072	9.44307	9.21339	10.0542	8.73785	10.3576	9.72191	10.0305	8.96705
PP_Group_01285	WW		11.7141	11.1753	9.58112	10.7373	11.0685	10.7374	9.80177	12.109	9.75242	10.4531	11.9899	11.1025	11.2283	10.7931	10.8582	9.79611	10.1116	10.6569	11.5951	10.2573	9.63688	11.296	11.6071	11.1815	10.6858	9.65407	11.4796	11.6547	9.67422	12.3038	11.4373	10.801	10.8719	12.4702	12.692	10.4085	9.88373	10.2362	10.5106	10.9068	10.4727	10.7888	11.7164	9.98837	10.4099	10.6683	9.20728
PP_Group_01287	WW		15.1752	14.6488	14.8205	15.2827	15.1243	14.6501	14.3505	14.537	14.0086	14.4923	15.6687	15.5517	14.4675	14.2245	14.7789	15.1113	14.3358	14.4516	14.3883	14.6982	13.9286	14.5222	14.5128	15.262	15.0121	14.9342	15.345	15.5168	13.6949	15.3716	15.0318	14.9675	14.5122	16.0244	15.1273	15.0011	14.5321	14.5342	14.6171	14.4707	14.6805	14.8025	14.2621	15.101	14.691	15.1714	14.3981
PP_Group_01290	WW	Yes	10.668	10.6837	9.32575	12.7719	11.087	10.7554	10.6396	10.9127	12.2845	11.0445	10.2604	10.0279	12.0788	10.1738	10.6503	10.5928	10.0117	12.0565	9.21232	11.3899	11.3274	11.0965	9.65771	9.72443	10.1231	8.24651	9.50058	9.19795	10.32	9.32164	10.0608	11.0381	9.30081	10.0919	11.3086	10.2046	10.0846	12.0583	11.7672	11.6615	11.2027	10.6139	11.3962	11.0542	9.57034	10.6003	9.78038
PP_Group_01368	WW	Yes	11.1783	9.33061	12.0554	12.0971	14.7069	10.7546	11.624	11.1898	11.8519	11.1034	11.497	11.6695	9.93106	9.89884	14.629	10.462	10.9124	10.3261	11.2118	14.3413	12.817	9.94472	11.9021	10.353	10.8477	11.5684	9.91463	10.9157	12.2913	10.3487	11.2572	11.0065	12.0859	11.3059	10.2737	11.5026	1.30107	10.431	12.9057	11.6151	12.73	12.6592	16.0191	11.0512	10.4452	9.4513	13.1553
PP_Group_01410	WW		9.95508	9.94232	10.584	9.24386	8.64432	10.2062	9.6255	9.66394	9.86296	9.18183	10.5948	9.15299	11.0098	9.38225	9.6676	10.7177	9.86039	8.75056	9.23297	9.8138	10.6748	10.3038	9.94022	9.25871	10.0709	10.5718	9.77717	9.68711	10.1722	9.3618	8.92372	10.0175	9.72295	9.51854	9.89178	9.55591	11.7782	9.83527	9.70446	9.72125	10.0791	9.25054	6.65587	9.0786	8.87068	10.3086	9.56632
PP_Group_01422	WW		11.4155	11.7014	10.244	12.0863	10.0834	11.051	11.3163	11.5672	10.5747	11.5352	10.7605	11.8828	10.7456	10.412	10.6726	10.5827	11.3344	10.692	11.488	11.5765	12.3652	10.9955	10.9933	11.0112	10.8536	9.96004	12.2178	10.4909	11.4095	11.6138	11.0619	11.7841	9.57723	10.5536	10.9749	9.68265	12.7811	10.3181	10.3421	10.2392	10.1939	10.1355	11.8753	10.2448	11.2881	11.247	10.2963
PP_Group_01439	WW	Yes	9.72973	10.33	8.48523	12.4281	9.85939	10.3828	10.5651	10.1586	9.4654	9.48511	8.75558	9.35733	10.5397	9.49623	9.55033	7.61382	10.672	10.1993	9.08627	9.8271	9.45946	9.30754	9.81815	10.7678	9.59732	8.21046	9.3537	12.2261	9.43423	11.5975	10.3394	10.4782	9.06741	9.7756	11.0383	9.52359	8.15094	9.33119	10.9831	9.75679	10.8917	9.73781	9.47397	10.189	8.24638	10.0754	10.6592
PP_Group_01446	WW		14.9504	14.8967	14.5109	14.4114	16.1533	14.9459	14.3206	15.6278	14.8893	14.8102	15.0206	13.7626	16.4531	16.3413	15.3886	14.8643	14.4767	14.2721	15.9156	14.651	14.7878	15.4659	15.7737	14.3364	14.8569	14.5855	15.6683	14.7224	14.5538	15.4357	15.3132	14.7246	16.4098	14.588	16.7589	14.5858	14.6682	14.5737	14.8949	15.1346	14.5714	15.0293	16.427	13.8911	14.7761	14.5077	13.3785
PP_Group_01451	WW		12.0129	11.3039	11.6585	10.3872	10.0975	11.1732	11.995	10.9988	11.5171	10.3417	11.0406	11.1498	10.1375	12.1109	9.57445	10.5314	11.0022	10.8803	10.9577	11.2301	11.0976	9.90265	10.9936	11.1102	11.2713	10.3669	9.48061	9.92459	10.612	11.0759	11.3487	9.9264	9.70902	10.8608	9.99595	11.5261	9.32105	10.909	8.85988	10.764	10.7803	12.9744	10.854	10.9348	11.1619	11.9624	10.4547
PP_Group_01465	WW		15.2565	13.3298	11.3936	15.1036	13.8107	14.5983	12.4663	6.28339	12.375	16.3628	14.2875	14.8222	14.6117	12.0926	7.3927	7.7974	13.7098	14.0337	13.6725	13.3274	5.45875	14.9271	12.2495	12.8247	14.6099	13.9469	14.1513	16.4644	13.9342	14.032	14.0185	14.4888	12.1874	6.32877	14.2721	12.5232	15.1113	9.98045	11.9354	10.0294	10.394	11.1058	15.0604	10.1847	15.7168	12.8949	4.7003
PP_Group_01474	WW		13.5452	13.1339	13.693	13.3167	13.681	13.4504	13.4699	13.5435	13.4786	13.4545	13.3511	12.1215	12.616	14.8804	12.4781	13.7936	13.9248	13.4831	13.7516	14.1831	13.3161	11.834	13.2709	13.4532	13.4117	13.7411	12.5648	12.6398	13.4036	12.8749	13.1049	13.1662	12.6501	12.9303	13.1826	12.4005	10.037	11.6864	11.6539	12.8754	12.2948	13.4452	14.009	12.5828	13.2125	14.2583	13.4783
PP_Group_01502	WW	Yes	9.34835	8.45132	9.06712	8.37625	9.65675	9.52711	8.76295	9.12995	8.886	9.21752	9.29438	9.19046	9.45459	9.00629	13.6716	9.77806	8.50424	8.55295	8.97158	9.16981	9.61137	8.83422	8.84678	8.68016	9.38826	9.2595	9.37706	8.75294	8.73333	9.4211	8.43852	9.18181	9.50619	9.47178	9.43939	8.88378	9.67052	9.03585	8.25993	8.53778	9.36026	9.42981	9.59258	8.41888	9.36394	8.27653	8.7432
PP_Group_01503	WW		10.2349	9.24811	10.7485	8.79328	11.5258	10.0781	9.41385	9.55121	9.11749	9.36366	12.3876	9.39035	9.29493	11.7995	12.3659	10.6399	8.95551	9.69126	10.1056	11.2869	10.4521	7.6816	9.87773	8.08568	11.1064	10.0769	10.946	10.1299	10.4674	8.71555	10.3505	10.0677	11.3251	10.0962	10.8134	9.32631	10.5848	9.19478	10.5625	9.87937	8.79734	9.23076	12.5498	9.83334	11.6199	10.1544	10.719
PP_Group_01516	WW		9.62979	9.76855	10.2187	8.84976	10.7164	9.71119	9.19517	10.505	10.9605	9.93792	11.8561	9.37039	11.0389	10.1207	10.1882	11.0696	10.4058	8.51897	10.5658	9.44375	11.2829	10.7499	11.3771	9.4743	11.172	9.89082	10.0045	9.5855	10.0199	8.90869	10.0283	9.89186	10.5817	9.97066	10.5702	11.9919	11.2057	10.4839	9.63625	10.3637	10.027	11.4237	10.8555	11.1564	11.8109	10.021	9.28665
PP_Group_01526	WW	Yes	13.2289	14.5337	12.4122	15.6058	13.4107	14.3941	14.5439	13.4459	14.1706	13.9765	11.8826	13.7695	14.7293	12.6249	14.1205	12.1688	14.4247	15.0415	13.7062	13.5684	13.8125	14.3514	12.0312	14.5803	13.797	10.882	13.1777	14.3709	13.3636	14.4112	14.4121	14.4728	13.6373	13.9787	15.0124	14.2316	7.94619	13.7665	14.9169	13.9271	14.0895	13.7616	13.7654	14.3972	10.3532	14.2296	13.8868
PP_Group_01527	WW		11.1178	11.4142	8.7865	9.67902	11.8177	10.4774	10.822	11.9907	10.9851	11.6299	11.0729	9.88098	9.96003	8.01958	12.0633	12.7745	10.3834	11.7361	11.2308	10.9982	12.0442	10.8087	9.72632	10.7297	11.1862	8.81028	9.62239	10.4145	10.1975	10.4465	9.70109	11.7086	10.8926	13.0871	11.2639	8.95102	9.76933	8.24929	6.96116	8.68052	7.46541	9.03643	9.65119	11.7483	11.2357	10.4486	11.567
PP_Group_01532	WW		8.86861	10.0451	8.99799	9.27179	9.25609	10.1059	9.34912	9.82749	9.04459	9.41116	10.0593	9.25182	9.75045	9.25404	10.6332	9.88459	9.86264	10.0159	9.96774	9.10437	10.2912	9.9273	10.0655	10.6047	10.722	9.9162	10.3707	8.91673	9.58897	9.8906	10.3694	10.1175	8.09691	10.2523	10.2304	9.60949	9.76074	10.0764	9.7952	9.41247	9.30562	10.2085	11.1461	9.90476	10.0552	8.26433	9.19048
PP_Group_01542	WW		16.0723	14.9452	16.6129	16.0097	16.3586	16.3481	16.2893	16.968	15.2584	16.2492	15.9477	16.4437	16.3141	16.6263	16.3552	17.2678	16.4898	16.3174	16.2802	16.652	17.0857	16.3496	17.0898	14.7936	16.5952	17.1564	15.5125	16.3009	15.9189	14.7996	16.868	15.7671	17.0996	16.636	16.3969	16.769	16.7136	15	15.1141	13.965	15.9764	16.5351	16.0416	16.9546	16.536	15.7883	13.9846
PP_Group_01555	WW	Yes	8.05625	10.6249	8.18803	11.1963	7.82917	10.2586	5.89865	8.81473	9.98619	7.39604	8.3094	7.64239	8.82762	7.00309	7.65882	8.49123	9.16644	10.5664	7.08417	8.17581	10.0786	11.7308	7.95708	8.43942	9.00888	7.52129	6.89785	9.34155	8.49555	9.5268	10.388	9.5291	11.2218	8.07762	8.99863	8.00561	7.7081	8.08452	9.53032	8.68611	8.49624	8.25579	8.91685	8.23843	8.9892	7.29438	8.02351
PP_Group_01574	WW		14.3914	10.894	9.04736	11.0164	11.4272	14.3226	14.1559	10.7129	12.6864	15.2943	11.2052	11.4046	14.7334	13.8986	11.2447	11.3334	13.8946	10.6778	14.3989	11.1294	10.9047	14.4966	14.6445	10.5107	10.889	9.89821	14.6991	11.5425	11.217	11.1668	14.4084	11.6553	11.3261	13.7575	12.2436	11.9037	11.2643	14.5507	14.7347	13.9478	14.3548	15.2356	14.834	11.2013	11.2998	11.2112	10.501
PP_Group_01608	WW		11.3544	11.5904	10.0897	10.3382	10.9307	10.693	10.3053	11.4255	10.8987	10.3696	11.0748	10.5407	9.35407	10.537	9.50764	12.2506	10.9582	9.69768	11.1647	10.9568	11.5241	8.74093	10.9455	11.617	10.688	10.3542	10.9439	9.2742	10.6966	11.0505	10.5214	9.8512	9.00141	11.9361	10.582	10.6331	10.8272	9.2999	9.34154	9.55929	11.0194	11.2351	10.4095	10.8482	11.7964	10.9868	10.5333
PP_Group_01690	WW		15.1099	15.7171	14.631	15.3123	14.015	15.1529	15.2325	14.8466	14.5649	14.4419	13.8309	15.5754	15.721	13.6332	13.9742	15.1433	14.3062	14.7403	14.3707	14.6018	14.783	15.1465	15.2857	15.5044	15.0068	15.0426	15.5475	14.2877	13.8528	14.9957	14.672	14.9793	14.8452	14.1812	14.6486	14.5187	14.8093	14.9017	15.0964	15.6589	14.9246	14.4329	14.4016	14.5071	14.0434	14.5511	15.2024
PP_Group_01703	WW	Yes	7.86752	8.89086	9.1093	9.58222	10.3842	6.56345	8.19789	7.10084	11.3474	9.32467	7.2227	7.80036	9.49959	9.71895	9.53149	11.2604	8.77557	8.75785	8.80347	8.54625	9.2422	9.64761	10.5048	9.39839	8.67904	10.5509	10.4292	7.45912	7.94687	11.2211	10.4878	7.16447	9.03514	9.00796	8.11504	11.2365	9.83699	8.75421	10.4865	9.18051	10.51	11.2146	9.99946	10.1592	8.88746	7.89044	8.26992
PP_Group_01710	WW		10.4199	9.74347	10.8957	10.1568	10.2957	9.90898	10.7432	11.2142	9.93968	10.8009	10.6222	10.2338	10.0831	10.4065	10.2767	10.4726	10.0722	9.80708	9.87506	10.9699	10.908	10.5068	10.2877	9.90275	10.4018	10.0947	10.6618	10.1914	9.99529	10.4823	10.6504	10.1342	10.4345	10.2394	10.2736	11.0951	10.0683	11.1517	10.6989	10.0711	10.8246	10.0397	10.4694	10.5684	10.6654	10.1305	9.97929
PP_Group_01713	WW		12.2117	11.4448	11.5247	11.0475	11.2642	12.4513	12.8673	10.853	10.6918	13.4309	10.9355	10.632	12.5482	11.3305	11.5691	13.2761	9.8569	10.4836	11.1488	11.0367	12.2209	12.1812	10.7768	11.2188	9.61896	11.7649	11.961	11.0241	11.2667	10.4051	11.919	12.2113	9.95489	11.6784	12.5114	10.8841	11.8797	10.1532	10.6328	14.6634	10.0441	14.3268	10.345	11.2472	11.3374	9.93366	9.83255
PP_Group_01723	WW		8.59174	9.19771	10.1952	9.2734	10.7094	10.2224	9.63436	9.84902	9.77711	9.97598	9.35312	7.32873	9.92105	9.96539	9.5581	10.2226	10.4057	10.2048	9.37325	9.85016	9.29262	11.3302	10.5297	9.23384	8.55039	10.7993	9.80058	9.60895	10.1704	9.99463	8.87043	9.60414	10.1952	10.3732	9.76309	10.7219	10.3666	10.9121	10.833	11.3738	9.42308	10.8023	10.3202	9.74282	10.5062	8.58526	10.377
PP_Group_01753	WW		10.5917	10.9415	10.5379	11.1993	11.348	11.1399	11.2387	11.4962	11.3218	11.0322	9.39914	9.97603	10.7527	10.9029	10.4737	11.1958	10.8212	11.2542	10.8374	10.7871	12.6256	11.6955	11.7238	11.5211	9.85345	10.4241	11.4415	10.5449	10.8887	9.53253	11.9813	11.3253	10.1836	10.5084	10.0758	10.0115	10.6192	8.08423	7.78459	8.27669	10.9407	10.8586	10.3073	9.96096	12.2993	11.5021	11.6529
PP_Group_01758	WW		9.68734	9.4834	11.7218	8.68825	8.59973	11.4822	8.63144	9.4583	10.9975	9.99664	8.41153	9.69035	10.4126	9.91091	10.2638	10.8212	9.92581	7.37798	8.47448	8.99512	9.75524	9.26092	11.1009	8.29545	10.721	10.989	9.20181	10.2119	9.73162	11.164	8.66219	9.15648	9.76164	8.91044	9.76715	9.74811	12.5931	10.6716	8.89822	8.67031	9.75916	9.92058	8.84263	7.89459	9.31529	7.89533	9.97728
PP_Group_01762	WW		10.7619	12.3717	11.7089	11.3803	11.3033	13.0422	11.5609	11.2212	12.1307	10.157	10.0981	11.0149	11.8736	12.6151	10.3524	11.3271	12.2135	11.631	11.6716	8.12902	9.15917	10.3415	11.7064	12.8709	12.1475	11.5923	10.9912	11.5	11.2136	10.4758	12.9998	11.5908	13.0099	12.4673	11.3362	11.6555	7.8149	11.6831	10.643	11.8414	10.8656	12.4759	12.4221	9.0391	10.992	12.0275	11.7787
PP_Group_01764	WW	Yes	10.6935	12.7624	10.1693	13.3385	12.2619	11.8985	11.6166	11.8664	12.6855	11.5264	10.7266	12.2817	11.5699	10.9606	12.7156	11.0771	11.8632	12.6113	11.231	12.6648	12.3163	11.5885	10.9647	13.1458	11.2118	10.2454	12.1344	12.3932	11.8286	12.1108	12.469	12.3111	11.3687	11.9087	13.0916	10.4453	9.01445	10.9793	12.7377	10.4964	11.7024	10.9015	10.9362	11.7944	10.9337	12.2908	12.3199
PP_Group_01771	WW		10.909	10.7691	1.54775	6.47244	11.3684	11.3034	10.4775	10.612	11.0845	10.8737	10.7382	11.1123	10.7922	9.44098	11.6093	11.8943	11.6668	10.8364	9.77114	8.68998	11.4448	10.0031	8.27323	11.6098	10.1677	6.30133	6.80028	10.2057	11.5031	11.0201	11.1175	10.9315	11.2428	11.5231	9.73099	7.94653	8.43435	1.62773	1.47119	2.84211	1.72237	4.59703	4.72889	10.0079	7.68061	10.2169	10.389
PP_Group_01784	WW		9.93014	10.9533	9.53028	6.80144	9.80134	10.0935	8.49473	11.182	9.24787	9.22679	7.43462	8.7728	10.5874	11.4962	10.5836	10.5248	11.0395	10.8064	10.7066	10.452	11.3389	10.0935	11.8068	9.86303	10.1453	9.97902	11.2879	9.84066	10.7744	10.6517	10.4408	10.6252	10.3992	9.95162	7.73461	8.78905	7.94456	9.9678	10.1511	10.4926	10.0068	10.6391	11.0173	10.852	10.3126	10.0188	10.5022
PP_Group_01823	WW		12.5125	13.0829	11.3352	12.3599	12.9809	14.0612	14.7276	12.7023	13.5004	11.9553	13.876	12.7257	13.5223	12.6602	14.0382	12.2486	12.8581	11.9449	13.2819	12.2506	12.6233	13.4845	11.3637	14.1783	12.5608	12.963	11.0412	13.5402	12.901	10.7351	13.2956	13.3737	13.0594	14.5618	10.8492	11.4414	12.1359	12.1375	12.3848	12.2791	14.1128	12.4821	12.6416	12.1048	12.022	13.3757	10.4232
PP_Group_01887	WW		12.4105	12.8253	12.6912	12.3531	13.1145	13.045	12.2495	12.269	12.8676	12.5975	12.7532	12.8179	13.2819	13.2525	12.3477	13.0894	12.5729	12.1892	13.0889	12.7076	13.1268	12.38	13.0015	12.6309	13.5976	13.2168	12.9242	12.8448	11.9747	12.4671	13.0805	12.4185	13.2075	12.924	13.2087	12.9033	10.831	12.6323	12.5495	12.4539	12.5225	12.874	12.0164	12.6982	13.0387	13.0622	12.5143
PP_Group_01889	WW		9.76399	9.1877	10.7175	10.4896	9.95081	10.3377	9.84468	10.4095	8.71822	9.60087	10.2552	8.60135	10.4243	10.3942	9.28196	9.54896	10.894	9.82593	9.99586	9.64073	10.1934	9.43991	10.8587	10.6636	10.1856	10.0409	10.4554	11.1099	9.64868	10.8254	9.74123	9.93187	9.52488	10.3111	11.7042	9.52213	10.2273	9.27487	10.2556	9.86968	10.821	10.0808	10.0316	10.602	9.92319	9.94771	10.2442
PP_Group_01892	WW		10.3925	11.2027	9.65942	10.2036	8.80685	11.2432	10.7633	11.1929	9.8614	10.7413	10.3055	10.7351	11.4067	10.257	9.98117	10.3571	10.0748	9.33012	10.3538	10.5099	11.6036	10.0495	10.3469	10.8452	9.28138	10.7542	9.92096	9.68106	10.1461	9.41351	10.9583	10.4519	10.875	10.469	10.4282	10.8212	11.4769	10.2694	9.65169	9.2334	9.70049	10.3545	10.0712	9.42348	9.83862	10.265	10.2248
PP_Group_01899	WW		9.38363	9.85513	8.79859	9.80905	10.432	10.3081	9.77787	9.3643	10.1117	10.893	9.99002	10.5044	11.0267	9.56182	10.6777	10.9397	9.66983	8.7149	9.65769	10.6651	10.3453	9.57514	9.64717	9.98776	10.6377	9.2351	10.4635	9.16739	10.338	10.1328	10.5967	10.4413	10.8223	11.4391	9.58735	9.24258	8.81691	9.99246	9.91602	9.12814	9.37721	10.1289	10.4274	10.5681	9.2695	9.62757	9.99431
PP_Group_01916	WW		12.0485	9.31876	12.4107	11.3096	11.6257	8.26433	12.7397	11.9246	9.01249	12.6297	12.4298	11.4519	8.28439	11.5887	11.7157	12.7732	11.8468	12.5757	12.2484	12.0452	12.7466	11.8513	8.57574	12.7515	12.6635	12.3872	13.0735	11.3726	12.1664	10.8407	11.7529	12.6778	11.9286	11.8624	12.8216	12.5017	12.0741	12.4774	12.4881	13.1666	12.524	12.6724	12.0153	12.0485	12.2334	11.7152	11.7971
PP_Group_01930	WW	Yes	10.0774	9.65062	10.4484	12.2857	9.88503	10.2922	10.0362	10.0326	9.44133	9.73846	9.66506	8.93416	10.2567	10.4788	9.64263	9.50087	11.0834	10.0929	9.76285	9.53419	10.2173	9.4695	9.89275	10.8797	9.90902	9.78957	9.84175	11.058	9.95012	10.6824	9.96255	10.2677	9.33208	9.97734	11.361	9.6133	8.95771	9.61144	10.8292	9.52337	10.8866	9.68271	10.3065	10.7339	9.19377	10.2399	10.5769
PP_Group_01938	WW		15.372	15.2922	16.1689	15.8776	16.0852	15.6999	15.4966	15.6472	15.9348	15.9524	15.4615	15.1461	16.054	15.8302	15.9641	16.6684	15.6261	15.1323	15.7866	15.6406	15.9172	16.0441	15.696	15.0805	16.362	16.2245	16.4211	15.2457	15.537	15.7081	15.8419	15.7367	16.1206	14.6406	16.1321	15.9605	15.9633	15.9934	15.6479	15.7837	15.5224	15.8405	15.8123	15.7297	15.778	15.7364	15.4989
PP_Group_01990	WW		13.977	14.0088	13.4281	14.3647	13.8204	13.6085	10.7941	14.8934	11.0012	12.1987	13.563	13.2158	13.1552	14.1589	13.1735	12.9352	13.4403	11.7374	13.9176	12.3864	12.9175	12.909	13.7276	13.1475	11.9942	13.2823	13.8557	15.9844	12.4217	15.4653	13.2676	13.4597	14.2231	13.7468	14.8854	12.221	13.6496	12.2379	13.0315	14.4842	14.4899	13.5177	14.9825	12.424	14.9196	12.6575	11.4856
PP_Group_02031	WW		12.3031	11.9078	11.9609	11.8105	12.3693	12.2451	11.8384	12.1422	12.0924	12.4914	12.959	12.0688	12.8126	11.9267	12.1691	13.1347	12.4484	11.7997	11.331	12.4156	12.7097	11.939	12.6551	12.0342	12.5418	12.1743	12.4485	12.0535	9.45269	12.0247	12.4116	12.4272	12.4591	12.2434	12.4642	12.318	12.8743	12.3719	11.9284	12.1166	12.3858	12.8176	12.7316	12.2992	12.7532	12.2832	12.1005
PP_Group_02044	WW		9.01124	8.99895	9.58948	8.36155	10.3608	8.49052	9.46641	9.00073	11.7135	10.2288	10.3126	9.57387	10.229	10.0987	10.3245	10.8065	9.0438	8.9254	9.46409	9.98081	10.1852	8.39238	9.8402	8.78311	10.9402	9.3199	8.81712	8.64457	9.13066	8.94142	9.83005	9.60226	9.83016	10.3041	9.87997	10.289	9.51748	9.48148	9.22901	7.68548	8.67867	9.30029	9.93967	9.40206	9.54985	9.46403	8.90095
PP_Group_02050	WW	Yes	11.2191	11.2308	12.5416	11.1015	9.99207	13.8678	13.4584	13.2361	11.9017	11.7035	13.2627	12.258	12.5203	12.7332	12.4317	13.4423	12.2249	11.5217	11.4517	11.6607	13.7674	12.7067	14.4469	10.0912	9.95085	12.8587	9.26399	11.8414	9.86922	13.075	13.0603	10.7259	12.3522	11.1262	12.1069	12.1283	10.4533	12.8563	13.0125	11.1607	12.9973	12.6999	10.7937	10.5377	10.1101	12.2597	9.43066
PP_Group_02075	WW		9.63347	11.1402	11.2507	8.76283	9.91849	9.31711	10.6285	10.1498	9.47089	10.1224	10.212	10.5553	9.7143	9.91819	11.8278	9.06734	9.65999	9.69824	10.0459	9.28008	9.65043	10.1943	10.7497	10.591	8.79312	9.71007	10.8523	7.98297	9.55264	9.77762	10.2423	10.0767	9.7725	9.52187	8.73971	10.4536	11.3176	9.87141	10.3677	10.6797	10.5652	10.807	8.72666	8.97374	10.9735	9.98436	8.39831
PP_Group_02078	WW	Yes	11.6038	11.0667	13.2517	9.18268	10.1063	11.5733	10.4025	11.0769	11.7242	10.8304	11.0595	9.77184	11.5406	13.123	9.63941	11.409	10.9078	10.8621	10.7527	11.2848	12.3436	12.8729	12.5924	11.3924	12.0709	11.8216	11.1379	9.04652	10.7144	11.5324	11.5408	9.76117	8.77406	11.0597	10.5486	8.15958	9.95629	9.19312	9.75102	10.7161	11.4281	10.7358	10.5592	10.8593	10.8898	8.64041	11.5141
PP_Group_02110	WW		12.2156	12.9177	11.896	12.5738	10.8253	12.5088	13.2418	13.1239	11.8149	12.9117	12.1414	12.2253	12.0128	11.9211	12.2894	10.97	11.1128	12.1414	12.8658	12.1202	13.0829	12.6073	12.8768	12.5321	10.8186	13.1986	11.9938	12.5831	12.3448	10.5704	12.6059	13.433	12.5257	12.3724	10.743	13.1507	12.2627	11.5619	10.9983	10.9926	9.55473	12.0435	11.4361	10.1284	11.9894	13.336	11.3473
PP_Group_02146	WW		10.5909	11.1389	11.2819	11.0416	10.5412	10.9874	10.478	11.3297	9.93269	10.7874	10.513	10.5445	11.1497	10.5993	9.71079	10.9191	12.0518	11.0235	10.9322	10.7646	11.4261	10.6971	12.2181	11.755	11.0202	11.6718	11.3794	11.7235	11.0374	12.2935	12.0179	10.5849	11.4497	11.0558	11.8047	11.4358	10.6524	10.1463	10.9386	11.6228	11.1664	11.9292	10.7045	11.6446	11.72	11.2993	10.9226
PP_Group_02157	WW		12.219	11.6233	1.30248	10.253	10.0718	11.8783	10.659	10.9674	11.0386	10.3171	10.5791	11.0312	11.5188	11.8967	10.4356	10.9903	10.5675	9.99829	10.624	11.3187	11.3988	9.83528	11.0469	11.5406	10.9914	0.907937	10.4262	10.0242	9.60437	10.3649	10.2671	10.6656	9.78764	11.0138	10.8071	10.7091	10.3701	4.93171	5.22875	1.26623	8.40506	6.78049	7.4243	10.0573	10.5781	10.6672	11.0906
PP_Group_02164	WW	Yes	10.1154	11.5207	10.5569	12.1484	10.2708	10.8434	10.7802	10.2851	12.2646	10.9596	11.7029	10.3842	11.778	10.5254	11.9199	10.9331	12.0281	10.7769	11.4217	11.1937	10.347	11.868	9.92697	11.4696	11.6168	9.47486	10.7116	12.3522	11.8996	11.4176	12.0365	11.7121	10.2122	10.6597	11.1363	11.2281	10.9761	10.6243	12.1191	10.0159	11.7582	11.6846	11.6366	10.1968	11.5458	10.8349	10.8948
PP_Group_02209	WW	Yes	13.7711	11.3959	11.8488	12.9536	10.8091	14.0251	14.4744	13.3973	14.7305	14.0367	13.8864	13.5291	12.5001	13.4323	13.4825	13.9813	15.027	13.9299	14.1709	11.9703	14.9049	13.0125	13.8918	15.4611	14.7477	13.5132	13.1236	13.5168	14.6363	12.5688	11.7117	14.2132	13.4789	12.7724	13.7645	14.7893	13.1612	14.3069	14.6931	13.1085	11.9808	13.3022	13.734	12.8064	13.1931	13.412	14.6429
PP_Group_02240	WW	Yes	8.39159	8.65438	9.7893	10.7937	10.7297	9.68717	8.9548	10.5004	8.11701	10.1434	10.4461	10.8099	9.63621	10.4887	10.5963	12.3802	10.2961	11.3766	9.90216	10.1717	13.0978	9.57037	10.0419	10.9751	8.15876	9.80195	10.8847	9.38685	10.7234	8.04186	11.5683	10.5113	10.3852	11.1486	7.99476	8.97206	12.7245	7.94163	9.84238	7.57366	9.65269	10.9789	9.43851	10.0885	10.3914	7.14087	8.83331
PP_Group_02257	WW		12.0238	11.9984	11.4918	12.3905	9.6835	12.3172	12.0753	10.5012	12.3841	13.1789	12.7462	11.988	14.0932	13.488	11.6968	15.3914	12.6404	13.4285	11.4173	12.7764	11.3241	11.4674	13.4866	12.193	11.0409	13.7553	12.2458	12.8038	11.1871	12.4189	14.3332	11.9108	12.1187	12.8994	9.20536	10.7291	10.0642	11.2298	10.9088	11.8432	10.1593	12.3419	10.6976	11.3487	15.2219	13.7121	11.8014
PP_Group_02263	WW		11.449	10.3821	10.9422	12.3584	9.42064	10.6588	10.1794	10.6001	9.87591	9.68005	10.4703	9.99145	10.0886	11.2948	9.74042	9.76658	10.2044	9.31397	9.39496	9.95142	10.0324	9.30475	9.96993	8.51576	10.6858	10.7638	9.89347	9.77197	10.0057	10.381	6.90856	9.90147	9.2657	9.77496	13.3733	10.3466	13.2583	10.5749	10.0056	9.98336	10.3323	9.85237	10.8994	8.92416	8.84582	10.3358	10.2948
PP_Group_02363	WW		11.703	11.0143	10.6175	12.3175	10.9303	12.2398	12.364	12.0011	12.639	11.7879	13.6222	11.1968	13.4952	12.2883	12.0562	13.3424	11.7464	12.1361	13.6511	11.5191	11.6912	12.7101	11.9097	10.4705	10.6895	12.3211	10.1489	10.5461	10.3464	10.8129	12.4863	12.0292	12.9444	12.602	12.5082	12.201	8.19612	12.9507	13.7401	12.7967	12.7611	12.3088	13.1961	10.5853	11.4468	11.6205	10.3844
PP_Group_02388	WW		11.0602	11.3907	11.1279	11.3699	10.8518	10.9661	10.8546	10.8036	11.3782	9.91908	9.98765	10.7951	11.0415	11.0271	10.5946	11.0469	11.4149	10.468	11.3131	10.978	10.8204	10.3603	10.1223	11.2381	12.2946	11.1396	11.7542	12.0353	10.6403	12.9179	10.121	11.319	11.2441	11.6144	11.955	10.9969	11.4103	10.7103	11.9112	11.3872	11.327	10.7103	10.6934	10.1887	10.5923	11.4833	11.6525
PP_Group_02452	WW		14.4384	12.7457	12.3559	13.5541	13.6557	15.6037	13.6245	15.1759	13.4105	15.4396	12.5106	14.4098	15.3258	13.3303	12.6924	14.5543	13.7355	13.0508	13.3259	14.9269	14.8816	13.4403	15.716	14.2123	14.088	14.5201	13.179	13.5459	11.8502	14.9522	15.1236	13.4466	14.3824	14.9578	13.8792	11.8337	13.5928	14.1768	15.2457	13.7081	13.9704	13.1502	13.4596	13.5196	13.2433	13.1531	12.8573
PP_Group_02591	WW	Yes	10.6676	10.2234	10.8299	10.8389	11.6603	11.6531	11.2167	10.7939	11.2479	12.5933	11.8875	10.815	13.0316	10.6473	11.6319	11.8754	10.6538	9.97598	11.1257	11.9767	12.1525	12.6406	11.8853	11.8608	11.2411	10.9867	12.1135	10.8902	11.7979	10.7443	11.4292	11.6048	11.5038	11.4948	11.306	11.3979	10.6665	11.4228	11.6709	11.3334	11.4806	13.3107	12.2026	11.6802	11.2683	11.0188	10.8169
PP_Group_02662	WW		10.0426	11.2141	10.5552	10.3875	9.63464	10.5832	10.3766	8.76906	9.4187	10.4649	10.1526	10.9847	9.2659	10.3216	9.67845	9.8973	10.3817	10.0338	9.55786	10.5323	10.1682	10.8582	10.8548	11.0455	9.77121	10.5056	11.4887	11.538	10.8038	11.6698	11.425	10.6235	10.2091	10.5834	9.1824	8.52517	6.88434	10.0035	10.0794	9.86317	10.4343	11.1069	11.2407	10.8889	10.4249	11.4759	10.836
PP_Group_02667	WW		12.7308	13.0957	13.4519	13.7079	14.0995	13.6142	12.8805	13.5805	12.3213	13.7796	13.7271	13.0084	13.8816	12.7391	13.656	13.9432	13.5187	12.1664	13.4819	13.5722	13.116	13.0406	14.2092	13.3303	13.0256	13.5887	14.1057	13.9804	14.6646	14.338	13.411	13.4955	13.9217	14.2506	13.8979	12.9739	13.0968	13.0111	13.2432	13.5997	13.7179	14.5225	14.9287	13.6143	14.0474	14.0638	13.4146
PP_Group_02704	WW		17.2365	4.73418	16.0909	17.6819	14.7914	17.7551	17.2503	15.3636	15.6307	17.0217	16.3965	8.05839	17.961	18.2272	16.4003	15.2711	16.276	14.291	16.4385	15.2555	16.4087	13.4778	16.8946	13.5445	14.2746	16.4319	15.6779	17.0826	16.094	17.1037	17.4306	16.4312	15.7826	15.839	17.6072	15.9606	15.2208	17.1577	17.0441	17.2854	17.4426	15.1809	15.4604	15.3149	16.7275	16.8008	15.9466
PP_Group_02739	WW		10.168	9.17345	10.4485	9.14014	11.7443	9.89963	9.14353	9.20722	9.79341	9.47541	12.1674	9.46266	9.48921	11.6156	12.6391	10.7859	8.11144	10.1373	9.91335	11.5218	10.144	8.38997	9.57187	8.54565	10.7753	9.69594	10.6588	10.0324	10.8386	8.52809	10.1681	10.0503	11.1941	10.1996	10.2654	9.16318	10.3009	9.83285	10.8192	9.92179	8.62453	9.29333	12.4016	9.73583	11.0623	10.3122	10.5655
PP_Group_02745	WW		13.5886	12.7781	15.1632	13.4856	13.5206	13.1378	14.1278	13.369	14.5255	14.4338	15.0781	12.9916	13.9486	14.2159	14.8203	12.7358	14.1767	13.0543	13.6258	14.4207	13.2391	13.5147	14.9317	13.1325	12.3786	14.7377	14.0988	13.3867	12.8288	12.9023	12.3447	13.9185	13.0365	12.841	14.9269	13.4256	11.4171	13.0947	13.2817	12.9594	12.3941	13.0145	14.8611	12.8926	14.7488	13.528	14.893
PP_Group_02748	WW		12.479	12.0758	11.892	11.4518	13.5735	12.448	11.2655	11.5586	14.134	12.9561	12.2188	12.6204	12.5415	11.986	12.5023	13.1511	12.2884	12.2533	12.1591	13.3537	11.7902	12.9272	12.5211	11.474	12.2148	12.3101	12.1321	11.4908	12.3045	12.3533	12.7415	12.3813	11.9821	13.1896	12.5244	13.3241	11.8173	13.1263	12.0885	12.2299	11.5378	12.689	11.7968	11.2785	12.4851	11.8851	12.3137
PP_Group_02757	WW		14.7756	16.0057	14.9151	15.7153	15.7248	14.9309	15.7259	16.3128	15.5785	13.8409	15.8084	15.8526	15.5347	14.9532	15.8138	15.8592	15.1221	14.3925	15.2578	15.886	14.1751	16.046	16.229	14.6132	16.0461	14.2393	16.7532	15.976	14.9614	16.0187	16.3037	15.0817	13.4237	16.5107	15.2453	15.0341	17.0382	16.2504	15.2044	15.2757	15.6617	14.7176	14.6199	15.6208	15.0895	14.7826	16.1814
PP_Group_02758	WW		13.0198	13.8659	13.2036	13.364	14.338	13.4582	11.9646	14.2366	11.9972	13.0055	12.6197	13.2608	12.688	12.6305	13.226	12.3692	13.2719	12.9552	12.6251	13.4562	12.7292	12.9281	14.4868	13.7679	13.3333	13.2667	14.1601	14.592	13.242	14.7228	13.2337	13.0876	13.2195	13.7497	14.0515	13.6062	13.1549	12.8134	12.9647	13.5123	13.4709	14.0152	12.8868	13.3612	13.4487	14.207	13.0635
PP_Group_02759	WW		12.1628	13.0271	13.6061	14.0193	11.1449	12.2421	14.482	13.3614	13.1896	14.8321	14.9366	14.542	13.0003	12.0958	13.9848	12.6962	13.6363	13.6393	13.3195	14.9444	13.4877	14.8133	14.8994	13.8792	13.272	14.1424	10.8616	14.1343	12.2669	14.1624	13.4416	13.3389	14.8298	15.2015	14.1847	12.9141	2.94997	15.0603	13.6297	12.4704	13.7554	15.6151	13.4065	14.4177	13.8723	13.8031	14.715
PP_Group_02768	WW		10.3815	10.0995	10.0727	10.3742	10.0633	9.82009	9.09835	10.0808	9.37061	9.84581	9.79153	10.4695	9.63541	9.85007	10.052	9.89786	9.17541	9.62312	9.40549	9.72445	9.38659	9.4829	10.0784	9.52322	10.4903	9.96875	9.69415	9.42668	9.27967	9.52828	10.0676	9.7844	10.0499	9.9109	9.85135	10.1739	9.61548	9.73758	9.84896	9.92213	9.53897	9.74803	10.4218	9.72002	9.70432	9.86164	9.69383
PP_Group_02774	WW		11.1911	11.7275	11.8246	12.3443	10.1252	11.9466	11.2066	12.3047	10.6753	11.5054	11.1315	9.7761	10.5701	10.8065	10.7783	11.559	12.2485	11.9256	11.5978	11.4051	10.631	11.3327	11.9524	12.0186	11.5039	12.1629	11.5898	12.6416	11.6427	12.8937	11.4765	11.916	10.7082	12.1145	12.0424	11.562	11.6998	10.7054	12.0924	11.9162	12.0489	11.9209	11.7023	11.4294	11.8246	12.7392	11.9262
PP_Group_02798	WW		13.6327	13.9865	14.2062	12.8557	13.7569	14.0997	15.276	14.4226	13.7264	14.0506	13.6642	12.904	14.4012	13.9909	14.0562	14.6138	13.605	13.578	14.4639	11.6773	14.0421	13.6327	14.3247	13.5458	13.6675	13.9599	11.1726	13.6413	13.3275	13.5632	13.6885	13.7894	14.4694	14.4442	14.2523	15.3145	11.4637	13.7941	14.0058	13.5565	12.9891	12.7281	14.1572	13.0894	13.5281	10.0848	13.911
PP_Group_02801	WW		13.4653	13.9494	13.4039	13.5113	14.3393	12.7506	13.7063	13.7041	13.4065	12.9783	13.7421	13.7529	13.5136	13.2239	13.9123	14.7594	12.7948	12.3769	13.2503	13.6273	13.0225	13.8671	14.108	12.7841	14.3395	12.6813	14.3892	13.9226	12.92	13.3917	14.283	13.4836	12.9022	14.6884	13.1688	13.3058	14.7485	14.179	13.5747	13.0844	13.8176	12.9676	12.4248	13.8332	13.9631	13.111	14.4234
PP_Group_02802	WW		17.5948	18.0354	19.1872	16.3721	13.7138	18.5102	18.0829	16.7216	17.2344	17.8815	18.349	16.535	19.2162	18.7774	17.589	18.2859	18.1882	18.205	17.1197	17.7516	18.0784	15.3396	18.515	18.9092	17.8004	11.2418	17.9948	17.9262	17.9349	17.2608	18.6227	10.7137	17.304	19.0311	19.3689	18.4607	17.2588	10.4874	11.5298	11.1009	11.3594	10.1329	17.7349	19.3597	18.9378	20.2362	18.0018
PP_Group_02805	WW		14.3261	13.5778	12.2208	12.1947	13.7127	14.4652	13.0352	12.4766	13.192	10.5192	13.1179	12.8374	14.9223	13.9249	13.1522	13.6497	12.4576	12.6726	12.5451	8.63821	14.0486	13.8846	12.8524	13.0489	12.6928	12.3154	13.5533	14.088	12.844	10.9035	12.9278	14.5258	13.4331	13.5365	13.4381	12.4308	13.5873	7.64243	8.23349	6.98711	12.3724	8.64696	12.2845	14.2026	12.2366	14.0533	12.0419
PP_Group_02806	WW		13.8464	17.0034	18.7264	17.6912	18.1478	13.5168	13.1734	13.3213	18.5533	13.0711	17.9414	12.7149	14.1423	18.6081	16.9067	12.4336	12.9847	12.7244	13.8603	11.4423	13.3171	12.9814	13.6607	13.9251	18.6211	17.2211	13.5198	18.589	12.8093	13.5138	13.1673	13.0417	18.2641	12.661	18.3934	13.8662	11.6488	14.5781	14.539	14.576	14.9139	13.372	14.141	18.226	18.1213	13.6236	18.1128
PP_Group_02822	WW		14.3806	13.3773	14.7842	13.9344	13.4261	13.4454	14.3604	12.7006	14.1525	13.5144	13.6423	13.4127	14.4988	13.9561	13.2757	13.0723	14.0987	12.7052	13.5589	13.7077	13.5285	13.4628	14.2027	13.6209	13.5781	14.3042	13.409	13.3837	11.2427	13.3156	14.5398	13.0681	12.368	13.4057	14.6729	12.7037	12.5643	13.2204	13.1031	12.9846	12.7655	12.782	14.4657	14.227	14.4618	13.4447	13.9213
PP_Group_02831	WW	Yes	10.8217	10.557	8.00506	12.2795	7.75385	10.416	10.5567	9.46013	10.1355	11.8129	7.97102	9.48456	11.5464	7.93743	13.784	11.1679	9.22413	9.95544	8.11219	8.32965	10.4513	9.12267	10.1378	11.4885	8.99036	10.0289	9.44896	9.51118	10.4395	12.8446	12.9348	11.3589	6.91272	9.75217	9.59897	9.11393	9.58854	9.94498	11.5518	9.91268	8.31352	10.4554	10.3875	10.1067	9.19651	8.34359	8.58929
PP_Group_02850	WW		9.17881	9.3345	9.78037	9.16569	10.6503	9.50848	10.0471	9.57979	9.21997	9.81782	9.43172	9.41843	9.59526	10.3627	9.01768	10.8421	9.44817	8.57686	9.45713	8.74045	9.76225	9.92545	9.73013	9.54134	9.59021	10.935	10.4467	9.84624	9.24188	9.53595	10.4691	9.3806	10.2169	10.2659	8.87973	8.61282	10.1104	9.82773	9.23655	9.7379	9.0961	9.68124	8.80732	9.44776	9.38572	8.97423	10.1566
PP_Group_02865	WW		8.97336	8.83783	10.2274	9.7427	12.4447	11.5051	10.6515	10.7938	10.0156	10.4577	11.0482	9.13677	11.4651	10.0691	10.115	10.6296	10.4234	10.3611	11.6	10.4763	10.9488	11.315	12.5084	10.1527	11.7653	11.5578	11.406	9.93528	9.76071	10.2923	11.7994	9.47425	10.1209	10.4514	9.6836	10.4107	11.551	12.2237	11.3339	11.5351	6.98434	10.7216	9.91686	10.501	11.7452	11.3337	9.79408
PP_Group_02883	WW		12.9216	13.0176	14.013	13.0381	12.8864	13.2278	13.973	13.2014	13.1113	13.4846	13.8447	12.7362	13.7119	14.0588	13.1359	13.5325	13.5707	13.2144	12.8354	14.2681	12.8975	11.9964	13.2429	12.862	12.701	14.2526	13.0475	13.0235	13.0381	12.6295	13.9147	13.35	12.8563	12.6929	13.8354	12.7734	11.3648	12.3499	12.5504	12.6328	12.0143	12.7142	13.6188	12.1762	13.7634	13.7657	14.1293
PP_Group_02884	WW		17.1083	17.1095	16.6572	16.7923	16.4097	16.8628	16.7186	16.6804	16.7176	16.5922	16.3807	16.4473	16.3221	16.8182	14.9007	16.8594	16.9415	17.0125	16.1205	16.7968	17.2653	16.1425	16.6761	16.5502	15.9306	17.2119	16.766	16.6011	16.7415	15.758	17.5546	15.7976	16.4322	17.2236	17.6477	15.2233	16.1582	15.2102	15.4093	16.5016	16.1375	15.5693	17.4943	16.3238	16.6496	16.6131	17.2004
PP_Group_02903	WW		14.3176	13.2069	13.75	13.658	14.0994	14.2118	13.0491	13.191	13.741	13.8565	14.4549	9.86415	14.9311	14.8833	12.0272	14.0748	13.6468	13.8961	15.0187	13.022	14.7419	14.2471	13.4437	13.8511	10.2072	14.046	13.5383	12.3093	13.3253	12.2333	13.3618	13.7682	14.6181	13.6666	13.9663	13.3742	14.1739	13.0656	13.9516	13.5123	13.2145	13.4992	14.1475	14.8758	13.0104	13.7849	13.234
PP_Group_02906	WW		13.6459	13.6776	12.8262	13.7178	12.4006	12.91	12.1504	14.2223	13.6407	12.2555	11.613	13.9504	12.7478	13.1737	13.3336	14.4752	12.0366	12.0689	11.2805	11.0232	14.6033	10.8529	13.292	12.7211	14.1745	12.6574	12.4379	11.2945	11.1809	12.5979	13.206	11.911	12.3408	14.5979	13.031	12.7752	12.4623	12.9266	12.4385	12.3856	13.1369	12.6593	11.8438	12.5704	11.9684	13.2277	14.4022
PP_Group_02907	WW		18.5111	18.4435	18.7266	18.2743	17.502	18.3274	18.4066	18.2409	19.0319	18.5211	18.1334	18.4103	18.5519	18.5499	18.2369	19.459	18.3148	18.3069	18.2438	18.538	18.2212	18.3763	18.3277	18.6555	18.9405	19.1578	19.0097	17.782	18.3394	17.6741	18.6599	18.3764	17.897	18.5471	18.2042	18.1992	17.4277	18.1552	17.9709	18.3556	17.827	17.6543	18.2575	18.5385	18.2319	18.0089	18.1713
PP_Group_02914	WW		10.1191	10.0183	9.76515	9.87314	10.1396	10.1799	10.125	9.81022	9.73636	10.3662	10.9918	9.96181	9.80185	12.2577	9.84221	11.1663	10.0426	10.1688	9.31042	9.43278	9.82427	9.94987	10.4715	9.44075	10.5925	9.47425	10.1281	9.15014	9.69014	9.30347	10.2365	9.8539	9.2913	9.71516	10.5114	10.73	9.11828	10.1773	9.90899	9.58149	10.1076	9.59349	10.5429	9.94395	10.7374	9.47158	10.4725
PP_Group_02915	WW		12.052	12.6729	12.1298	11.8965	13.3256	11.1372	12.2035	12.3957	12.1297	11.5993	12.2122	12.2212	12.2196	11.8419	12.7891	13.4624	11.2116	11.0148	12.0249	12.4484	11.7351	12.4505	12.6011	11.5652	13.0577	11.5268	13.3414	12.6978	11.5273	12.2049	12.7619	12.221	11.4968	13.3504	11.8867	12.1993	13.3107	12.9314	12.2296	11.712	12.4624	11.7817	10.9946	12.7946	12.7599	11.9017	13.2253
PP_Group_02938	WW		14.0645	13.0289	15.0461	14.2398	12.7756	14.7871	15.106	13.901	13.961	14.9071	14.3848	13.058	14.2543	14.6544	13.5154	13.8374	14.9745	14.0898	13.7577	15.1194	13.5121	12.8748	14.1524	14.004	13.1999	15.0906	13.4161	13.7943	13.4932	12.2558	14.6081	13.7353	12.6941	13.386	14.8379	12.6441	12.3059	13.1315	13.3691	13.2866	13.126	13.7371	14.9715	13.4096	14.3118	14.8329	14.4746
PP_Group_02953	WW		14.7414	12.5942	16.0799	11.2191	14.095	14.6911	14.5101	12.1322	12.904	13.6476	13.9907	11.2979	15.0704	12.8222	11.6167	12.655	14.1979	13.517	14.7561	13.0256	12.4894	12.7324	12.5247	14.9669	13.4723	15.4578	12.3113	14.1448	12.9697	13.2963	13.0621	13.8987	14.8347	11.2198	12.857	12.5908	12.9846	15.3678	15.8011	15.7718	15.9618	15.0608	15.0884	12.915	12.9671	13.0685	13.8023
PP_Group_02956	WW		12.6908	12.1024	12.3659	11.8457	12.8369	12.009	12.942	11.3047	11.4009	12.955	12.9211	13.1195	13.4296	12.3955	12.2003	13.405	12.2948	11.63	12.4278	11.6338	11.6299	11.714	12.3105	12.7805	13.7262	12.7934	13.52	12.176	12.5398	11.821	13.9416	13.229	11.2901	12.6301	12.9485	12.3973	11.0402	13.9748	12.5853	11.7043	11.8866	11.9716	11.6697	12.5776	11.8294	11.8588	12.2294
PP_Group_02975	WW	Yes	12.5737	13.7604	12.098	15.2871	13.5737	13.1426	13.922	12.4668	13.9591	13.4801	11.0286	12.9517	14.2332	12.187	14.2889	10.8174	13.6318	14.5463	13.3411	13.176	12.2539	13.9636	11.7466	13.8509	13.9218	10.2315	12.2765	13.8722	12.8809	13.6453	13.9361	14.265	12.3211	12.6316	14.3777	13.3249	9.41067	13.9565	14.166	14.2026	13.6225	13.652	13.503	14.2136	9.55413	14.2842	12.8956
PP_Group_02981	WW		16.3957	17.2792	15.5748	16.946	14.5192	17.4597	17.1072	12.5205	13.637	17.1513	17.1301	13.4029	16.9554	12.6564	16.7286	16.4908	16.7014	16.207	12.2384	14.1452	17.1593	16.2672	16.8457	17.5074	16.6233	16.1711	14.9249	17.0497	16.7355	16.9711	16.7997	16.8774	16.5341	15.9465	16.6831	15.2513	15.7033	13.2293	16.2672	15.2356	16.5838	15.4535	16.0629	13.0453	13.4246	14.7794	15.9981
PP_Group_02988	WW		11.8181	11.4516	10.91	11.6236	12.6116	13.3147	11.983	12.9309	12.3328	11.3323	11.079	12.115	12.5742	12.0003	11.6943	12.1345	11.3201	10.5186	11.4643	10.3874	12.5384	11.1527	12.4865	11.7393	12.4839	11.7456	11.2703	10.7444	10.3907	11.1942	11.6394	11.6184	12.6716	7.40874	11.7172	10.9616	11.4672	12.0994	10.9122	11.4384	11.3328	12.2118	11.7352	11.7807	11.4887	12.1555	11.9244
PP_Group_02998	WW		16.5458	17.9548	16.3537	16.8703	17.6225	19.0224	19.6667	13.492	17.6014	16.399	18.2565	13.2362	18.7705	17.6574	18.545	11.1367	17.3438	16.5794	18.24	16.8405	17.6802	18.6797	16.6452	19.1761	17.6264	17.7519	16.7452	18.7159	17.8231	14.0692	18.0228	17.9898	17.989	19.6501	15.8179	14.5698	17.3197	14.6242	16.866	16.9189	18.7235	17.2884	17.6451	17.248	16.9507	18.4354	11.6412
PP_Group_03011	WW		9.87505	10.2799	9.4368	7.61119	8.81744	10.4929	9.04625	8.91679	9.70805	10.4097	8.45537	12.3059	8.04358	8.00876	8.86351	10.9917	9.73779	7.24614	11.8214	9.26517	9.60545	10.3157	10.5246	8.28768	9.20332	9.66478	10.2146	8.97769	9.31214	11.0013	10.1277	9.57066	9.01312	11.6316	9.69674	9.94498	10.1993	10.77	8.9983	10.6042	8.66716	12.2342	7.68719	7.98513	9.91152	8.67403	9.48847
PP_Group_03017	WW		13.7108	11.0099	10.8086	13.0937	9.99465	13.2459	12.9602	10.3724	13.6762	13.111	14.2555	10.785	12.8579	13.1426	12.4593	11.5019	13.5516	12.5059	13.1969	9.96371	11.3229	11.9535	11.3216	11.3028	11.27	11.7159	10.8787	12.3238	10.9262	10.1744	14.136	13.5224	11.0666	11.536	13.624	11.4792	11.3679	12.1877	11.7687	12.3476	11.7446	11.0128	11.3147	13.3955	12.1124	12.8837	10.8396
PP_Group_03039	WW		12.7358	12.1248	12.0881	13.4188	12.7241	11.5107	12.463	10.7878	11.2954	13.7374	12.4831	7.84103	9.94755	11.3783	13.5633	12.2714	12.0745	10.3283	12.2136	14.3861	12.7854	12.0749	15.7456	9.68534	13.9556	12.0987	15.6584	11.3678	11.1179	12.1938	13.593	11.3905	9.02733	10.7225	12.5069	14.0592	11.8979	15.6082	15.0555	15.2489	14.4484	14.4666	14.0247	11.747	14.4707	9.36823	11.5973
PP_Group_03042	WW	Yes	13.8919	13.2608	9.83777	15.5207	5.09082	13.9436	11.8893	6.2935	8.69836	13.5683	10.5033	9.06354	14.5372	5.86925	16.0263	12.4879	11.6273	12.5825	4.4041	8.86675	13.5463	12.5708	11.7499	14.6761	12.7707	12.9806	10.4551	12.2209	13.2967	11.6738	11.6318	12.044	9.71772	11.2419	10.6391	11.3908	9.78934	4.65712	13.689	10.6685	11.8402	11.1112	11.08	12.749	8.61244	9.86635	11.2717
PP_Group_03057	WW		14.0416	15.5432	15.4628	8.98224	16.1161	15.1419	16.9396	16.9012	15.8054	13.9552	12.5784	15.0223	14.4483	14.1809	14.251	14.0806	13.0435	14.6726	15.1193	14.9085	15.7024	11.9463	14.4118	14.885	15.3665	16.0447	13.9039	13.5224	14.6451	11.993	14.1751	16.1269	13.9454	16.6713	14.1751	17.1799	13.9615	14.6217	15.5693	15.5661	12.7986	12.9824	15.6413	14.209	12.363	14.3421	13.4875
PP_Group_03065	WW		14.3463	14.5752	13.2538	14.241	13.9768	14.1273	13.4337	13.5696	13.4032	13.9439	14.0899	14.795	14.4614	14.2182	13.432	14.3652	13.2963	12.6323	13.8869	13.0234	13.4533	13.2821	14.0958	14.1581	14.342	13.5783	13.7821	13.6075	13.5687	13.5887	14.4367	13.7253	13.6937	14.1165	14.008	13.5789	13.7973	14.411	13.9409	14.2705	13.1545	14.1465	15.0012	13.8444	13.5645	13.6739	13.2617
PP_Group_03067	WW		14.8034	14.1083	14.9433	14.3338	14.7772	14.7772	14.3808	14.4564	14.41	14.4744	14.6485	13.1639	13.9306	16.1641	13.5221	14.637	15.2163	14.3653	14.6491	15.1526	14.381	12.7492	14.4723	14.3523	14.261	14.7341	13.585	14.0187	14.3569	13.8685	14.345	14.2937	13.126	14.1018	14.8965	13.1037	11.6894	12.3388	12.3456	13.3416	13.1125	14.5513	14.9341	13.3377	14.6543	15.227	14.5162
PP_Group_03076	WW		13.4454	13.9405	11.2608	12.702	8.98238	12.9222	12.9867	13.6749	12.3668	12.8205	13.8334	14.1634	12.2043	12.7064	13.0677	11.5106	11.7736	13.6921	13.1288	13.13	9.85422	13.0812	13.4503	13.3829	13.6169	12.5909	12.4789	12.7735	13.3597	13.7926	13.7239	13.1684	12.2933	12.1414	13.3607	12.9013	12.2264	13.0948	13.0934	12.6832	11.9139	12.7464	12.8093	11.5947	11.481	12.3114	12.3849
PP_Group_03079	WW		12.4622	12.8411	12.3237	12.1223	13.723	11.4055	12.4908	12.2449	12.3937	12.1956	12.5154	12.4913	12.471	12.0902	13.135	13.8127	11.3613	11.4123	12.2601	12.6373	11.9779	12.5056	12.8032	12.0108	13.5593	11.7025	13.3937	12.9504	11.7226	12.2617	13.0167	12.5761	11.9882	13.5866	12.2499	12.2707	13.3392	13.1426	12.4491	11.8004	12.6302	12.2653	11.288	13.2358	13.1703	12.075	13.2516
PP_Group_03099	WW	Yes	12.4732	13.8208	12.7177	13.6649	13.6872	12.6427	13.2417	14.1021	13.4781	11.4376	13.6302	13.8048	13.5749	12.755	13.6342	13.4542	12.9294	11.7919	12.991	13.8561	12.1975	13.7302	13.9164	12.4324	13.7743	11.9774	14.5391	13.4425	12.5857	14.2739	14.0987	12.8771	9.84301	14.5385	13.2457	12.5639	14.6626	13.858	13.0058	12.9677	13.472	12.4819	12.3675	13.3949	12.6015	12.7991	14.098
PP_Group_03105	WW		18.3115	16.6392	17.1058	17.769	15.3076	18.1225	17.9778	16.1578	18.6633	18.0986	17.7835	16.9545	18.1096	17.965	17.7172	17.7052	17.841	17.8055	17.7803	15.9001	15.9256	17.5193	16.0478	16.5578	16.2783	16.2495	16.3145	17.2054	15.8063	14.9118	18.4338	17.7772	17.1533	16.684	17.8519	16.6001	16.5792	17.3894	16.9947	17.5555	16.5988	16.0234	16.6995	16.8044	16.3824	17.5408	16.3072
PP_Group_03107	WW		13.8087	14.0345	13.8149	14.6493	12.1155	14.6066	14.4808	14.8722	14.3921	13.958	14.9532	14.9058	15.2006	14.5526	14.5342	14.3705	13.9423	13.9312	14.3228	12.6777	14.149	14.2356	14.7728	13.2634	14.9809	14.3487	8.6452	13.8401	13.0986	14.2109	14.6975	13.9918	14.658	14.5957	15.0681	14.7218	13.3946	14.8662	14.8228	14.6706	15.0808	14.7461	14.7293	12.8317	14.151	14.2683	13.9933
PP_Group_03110	WW		13.5025	13.7556	13.949	13.4255	14.3727	14.1523	13.8893	13.6754	14.3466	14.2014	14.2726	13.7576	14.3045	14.2814	13.4357	14.2248	14.0319	14.0094	14.2809	14.0854	14.7773	14.2297	14.2351	14.3827	14.5694	14.4022	14.0693	14.0822	13.825	13.5642	14.3423	14.2322	13.9934	14.256	14.4284	14.0176	10.5452	13.6085	13.7469	13.5479	14.1774	13.9122	13.2951	14.4862	14.5298	14.4405	13.9185
PP_Group_03112	WW		16.6204	16.0941	16.2511	12.522	14.4068	16.893	17.1707	13.5588	14.9854	16.1057	14.9809	17.2813	15.8156	16.6557	12.3402	15.3112	14.3732	15.1986	15.9287	15.3848	15.3042	16.6772	17.7083	15.9978	16.0715	16.893	14.6643	6.79722	17.1563	15.4778	16.8893	10.0483	10.2785	16.0427	17.9586	8.66416	7.20628	13.239	12.2157	13.4408	13.6514	13.7369	17.541	15.3766	16.4141	16.441	16.5249
PP_Group_03114	WW		14.4418	14.8116	14.3332	13.5635	15.9577	15.7076	13.3728	14.189	15.5629	14.6551	16.4064	15.0728	14.665	15.5184	14.3234	10.878	14.5792	11.7479	15.7411	13.7011	14.9904	12.4896	14.7841	14.9253	12.4745	13.5597	14.4824	15.0981	14.2657	14.2369	14.4747	14.4335	13.7359	13.8288	16.0574	13.3235	14.0471	14.2389	14.2963	14.6016	14.9196	13.9862	15.2971	12.0644	15.6644	15.3366	15.0779
PP_Group_03118	WW	Yes	14.3758	15.0094	14.0679	16.1584	16.0104	16.527	13.8015	16.9228	14.8394	15.3307	16.6901	16.7723	16.122	16.1051	15.0459	15.479	16.2825	14.6273	16.4215	15.4918	14.8005	15.3746	16.0895	15.4542	15.7468	14.2692	15.9178	16.0056	14.6261	16.6408	15.8878	15.3548	10.8021	16.9448	16.1607	14.6206	15.9327	14.7905	13.8814	14.316	14.2694	14.4861	16.3317	15.4567	14.4099	16.3159	15.2624
PP_Group_03145	WW	Yes	7.72652	9.0375	8.69462	8.93555	8.6672	7.96271	7.90113	6.25661	8.93761	8.81072	10.1499	8.33001	8.52571	7.27924	9.32391	9.82312	9.84583	9.0012	9.64799	10.0381	8.00902	10.0112	9.21083	9.48651	9.63581	9.0819	9.55562	8.69689	9.8864	10.1812	9.0054	8.08066	9.8423	8.7814	9.81492	8.37671	11.1587	9.24449	9.44934	9.37945	10.1419	9.71809	9.94955	6.47069	10.5722	8.60014	8.69494
PP_Group_03154	WW	Yes	13.3427	14.4629	12.1655	14.3804	10.8451	15.0451	13.6691	9.62365	12.9047	15.4211	12.7198	9.35345	14.9668	9.58419	13.3919	15.4696	11.6255	13.0019	11.0811	12.1551	13.9336	12.6435	12.2932	14.8158	10.6638	13.5683	12.6889	13.0928	13.2099	12.7848	14.1744	13.633	12.9382	12.8257	12.9138	11.6943	15.5346	8.68873	14.101	11.971	13.7375	12.5853	10.8173	9.29523	10.5799	11.0234	12.0563
PP_Group_03187	WW		15.1492	14.7036	14.1481	14.313	13.7788	15.5526	15.4354	13.9107	15.4928	16.1147	16.3935	12.2383	15.0475	15.8268	14.8836	8.28502	14.3453	13.6528	13.8445	16.2841	14.9407	14.4073	11.8653	14.5958	14.7859	15.884	16.3871	15.9947	16.3155	14.4201	16.4976	15.846	15.9819	14.988	14.4274	16.7731	10.9052	14.2321	15.555	15.2807	14.2313	15.5807	13.54	12.8818	15.756	17.1956	12.9353
PP_Group_03245	WW		12.3327	13.3539	14.5821	11.6339	16.5037	14.5907	12.3067	12.8812	13.2974	13.6559	13.4535	12.272	12.538	13.7762	13.5761	9.78228	15.4553	15.4014	11.9108	14.0486	15.5433	12.184	15.662	15.4614	14.2386	17.0541	15.9986	14.8185	14.5524	12.1757	15.551	14.7287	14.3996	13.6312	17.5838	15.2114	12.9634	14.8641	15.5461	15.1717	17.1968	17.3447	13.3106	8.79784	15.8946	14.3365	11.6645
PP_Group_03300	WW		12.5251	13.0633	12.4912	14.8759	12.1999	14.4372	14.75	12.7565	13.882	12.3714	11.4706	14.154	15.0569	14.4113	10.8344	13.7939	13.0825	12.7457	12.2946	12.0799	11.8974	12.0934	11.5498	9.75406	13.8029	10.4067	13.3992	11.9848	13.4814	13.1682	15.4635	12.3933	12.9182	12.5044	15.3959	12.9573	9.47386	13.7449	13.295	13.8871	12.1559	11.9414	13.2898	11.8416	11.1589	10.8176	12.7676
PP_Group_03319	WW		13.1278	10.6357	13.3521	12.0682	12.2615	9.9703	12.6735	12.393	10.8684	13.2636	12.6217	12.2864	11.9341	11.6439	13.4894	13.4031	13.1831	13.2724	12.6349	13.5103	12.921	12.6955	11.1019	13.6985	12.6417	13.6125	13.3317	13.0047	13.2302	13.1953	12.6898	13.3208	11.6981	14.0401	13.7239	12.3625	12.5164	12.028	12.6869	12.6385	12.6085	13.6313	12.2485	13.4597	13.5141	10.583	12.7327
PP_Group_03322	WW		15.1618	12.375	13.7945	12.5801	13.115	14.6855	14.4977	12.2035	11.6317	12.8525	11.7721	12.4804	12.6316	13.4406	10.9737	11.6541	13.3671	13.2257	11.6506	12.7067	11.7586	10.3845	11.9553	12.8527	13.3855	13.9542	13.3243	13.8636	12.6487	13.2301	12.7308	12.9938	12.1376	11.7464	14.86	13.1297	10.1754	13.806	13.9414	13.6707	14.6007	13.3611	13.8426	12.3812	10.416	12.6487	12.6487
PP_Group_03360	WW		9.49592	10.2185	9.80728	10.8847	7.49619	9.78985	9.71329	9.87082	8.91586	9.7115	9.32117	9.25121	9.82648	9.6249	9.39506	8.91201	10.2333	9.48307	9.35364	9.56173	9.43794	8.97962	10.1308	10.6415	10.3725	10.2704	9.86212	11.0968	9.43994	11.2422	9.85826	9.96474	8.94122	10.1317	10.191	9.77053	9.88198	8.5359	9.95925	9.81011	10.2679	9.88106	8.8345	11.1619	10.0402	10.7713	11.0317
PP_Group_03366	WW		15.615	14.9467	16.1326	14.9442	14.9061	15.3995	15.6721	15.0444	15.6784	15.4945	15.379	14.9838	15.5811	15.0108	14.2144	15.5686	14.9898	14.3727	15.11	15.7861	15.2004	14.3749	15.2352	14.6978	14.8749	15.9903	15.0886	14.8231	14.2307	14.2308	8.3301	14.8834	14.3409	15.4406	15.6513	14.6567	13.1446	14.824	14.976	15.1853	15.2253	14.7517	15.5339	14.8087	15.325	15.1012	15.6788
PP_Group_03378	WW		13.7129	12.8501	13.4695	14.1578	14.7558	15.829	13.6466	16.9897	14.2599	14.5539	16.6587	17.0282	14.9906	14.8338	15.1214	14.5128	15.3539	14.9434	15.9639	15.5344	13.2542	15.5499	15.4457	14.5139	14.588	13.9767	15.6974	15.3982	13.8493	15.7635	15.7086	14.9737	12.4395	17.5346	15.435	14.1802	14.4696	15.362	13.3711	12.6034	12.2957	15.7779	15.2246	14.6124	13.5276	15.3197	14.7658
PP_Group_03410	WW		12.0074	10.1434	11.3273	11.2108	11.4331	11.2474	10.6733	10.8397	10.688	11.5156	12.6753	8.41019	11.821	11.2241	9.8491	11.8961	10.7448	11.0125	12.1144	10.4757	11.3923	11.2539	10.742	11.5713	8.39018	11.0753	11.3672	10.185	10.7482	9.6294	10.4859	11.8911	11.3561	11.3518	10.8642	11.2208	11.2367	10.7161	11.6313	10.5439	10.7704	10.8465	11.6028	11.7323	10.8902	10.9287	11.0275
[truncated: 6,869 more rows]
[truncated: 338 more columns]

## Sheet: Table S4
Table 4. Information of 15 metabolites with potential roles of drought-tolerant prediction.
a Regression coefficients estimated by ordinary least squares (OLS) regression
b Stand error of coefficients
c A statistics based on t-test of whether the coeffcient are meaningless (H0: The coeffcient equal to 0)
[truncated: 19 more rows]

## Sheet: Table S5
Table S5. Significant SNP markers associated with all 3890 m-traits and the associations of these markers with survival rates.
[truncated: 237,653+ more rows]

[truncated: 8 more sheets: Table S6, Table S7, Table S8, Table S9, Table S10, Table S11, Table S12, Table S13]
