# Supplementary material for: Genomic basis underlying the metabolome-mediated drought adaptation of maize
Source: Genome Biol. 2021 Sep 6;22:260. doi: 10.1186/s13059-021-02481-1 (PMC8420056; doi:10.1186/s13059-021-02481-1)
Supplement: Supplementary file 3 — Additional file 3 A master file for Table S14-18, about the information of two validated genes Bx12 and ZmGLK44, and stepwise regression with m-traits and survival rate under drought stress. [file 13059_2021_2481_MOESM3_ESM.xlsx]

## Sheet: Table S14
Table S14. The CACTA TE genotypes of Bx12 locus in 385 maize inbred lines.
a TE+, CACTA insertion; TE-, CACTA deletion.
b The maize seedling survival rates after drought stress have been previously published (Wang et al., 2016)
c The expression levels of Bx12 were based on the sequencing of 197 maize inbred lines under well-watered (WW) and drought-stressed (DS) conditions.
Name	Genotypea	Survial rateb	Bx12 expression WW (TPM) c	Bx12 expression DS (TPM) c
150	TE+	6.2082
177	TE+	6.2082	0.42	19.07
238	TE-	6.2082
268	TE-	55.04
647	TE+	14.8257	2.52	11.82
812	TE+
832	TE+
1323	TE-
1462	TE+	6.2082
3411	TE+		1.87	1.65
7381	TE-	6.2082	27.87	102.17
8902	TE+	6.2082	0.92	0.83
526018	TE-	6.2082	25.1	41.52
04K5686	TE+		0.45	9.77
05W002	TE+	7.8756	1.08	8.04
05WN230	TE-	27.12	6.34	84.2
07KS4	TE+	15.3617
303WX	TE+	13.5453	0.11	3.37
384-2	TE-
3H-2	TE+
4F1	TE+	6.9092	0.98	4.43
835A	TE+	17.72	1.05	7.16
835B	TE+	25.22	0.83	141.37
A619	TE+		0.88	2.86
B11	TE-	23.63
B110	TE+	2.0794
B111	TE-	3.6893	5.96	23.17
B113	TE+	2.0794
B114	TE+	10.8025
B77	TE+	9.8077
BS16	TE-	2.0794
BT1	TE+
BY4839	TE+	2.0794
BY804	TE-	6.5875
BY809	TE-	14.6373
BY813	TE+	32.99
BY843	TE+
BY855	TE+	31.7	0.77	4.11
CHANG7-2	TE-		37.95	216.5
CHENG698	TE+	2.0794
CI7	TE+	14.0345	0.12	2.06
CIMBL10	TE+	14.5977
CIMBL102	TE-	9.3246
CIMBL104	TE-
CIMBL105	TE-	7.9307
CIMBL106	TE-	5.702	56.06	25.2
CIMBL110	TE-		10.21	47.17
CIMBL112	TE-		19.12	109.65
CIMBL116	TE-	8.5191	4.17	18.66
CIMBL117	TE-
CIMBL118	TE-
CIMBL119	TE-	2.0794
CIMBL120	TE-	5.2992
CIMBL121	TE-	31.99	4.07	53.7
CIMBL123	TE-	68.25
CIMBL124	TE-	15.3615
CIMBL125	TE-	25.27	9.99	65.07
CIMBL128	TE-		26.92	13.12
CIMBL129	TE-	36.04	12.09	42.79
CIMBL13	TE+	3.8907	1.08	8.08
CIMBL130	TE+		1.92	10.38
CIMBL131	TE-
CIMBL133	TE-	12.1054
CIMBL134	TE-		44.64	123.57
CIMBL136	TE-
CIMBL137	TE-	4.308
CIMBL138	TE-
CIMBL139	TE-	17.98	54.48	117.19
CIMBL14	TE+
CIMBL140	TE-	1.6538
CIMBL141	TE-	12.3215
CIMBL142	TE+	23.06
CIMBL143	TE-	2.0794
CIMBL145	TE+	34.49
CIMBL146	TE-		7.15	60.95
CIMBL147	TE-	42.33
CIMBL149	TE+	17.92
CIMBL150	TE+	5.2992	0.22	1.51
CIMBL151	TE-	2.0794
CIMBL152	TE+	2.0794
CIMBL153	TE-	54.27
CIMBL155	TE-		86.34	220.36
CIMBL156	TE+	10.8429	0.87	2.17
CIMBL157	TE-	27.24	165.57	226.2
CIMBL16	TE-	4.4014	9.47	40.29
CIMBL17	TE+	61.85
CIMBL18	TE-	22.75
CIMBL19	TE-	74.2	33.44	111.1
CIMBL2	TE-	52.19
CIMBL20	TE-
CIMBL22	TE-	65.65
CIMBL24	TE-		44.7	34.09
CIMBL25	TE-	13.752
CIMBL26	TE-		10.97	59.93
CIMBL28	TE-	13.3501	28.79	306.99
CIMBL29	TE-	7.0476	14.5	40.24
CIMBL30	TE-
CIMBL31	TE-
CIMBL32	TE-	53.2	39.68	106.12
CIMBL33	TE-
CIMBL34	TE-
CIMBL35	TE-
CIMBL37	TE-
CIMBL38	TE-	9.727
CIMBL39	TE-
CIMBL40	TE-	25.35
CIMBL41	TE-
CIMBL43	TE-	9.5256
CIMBL44	TE-
CIMBL45	TE-		86.23	123.61
CIMBL46	TE-	49.98
CIMBL48	TE-	5.2992
CIMBL49	TE-	2.0794	56.12	369.75
CIMBL5	TE-	6.031	6.29	59.16
CIMBL51	TE-	33.24
CIMBL53	TE-	41.41	60.18	443.4
CIMBL57	TE-
CIMBL58	TE-	6.6049
CIMBL59	TE-	2.0794
CIMBL6	TE-	21.86	15.11	172.99
CIMBL60	TE-	48.77
CIMBL65	TE-
CIMBL67	TE-
CIMBL68	TE-	11.3839	6.35	18.84
CIMBL69	TE-	16.5699
CIMBL7	TE-	19.33	8.88	40.42
CIMBL70	TE-	77.91
CIMBL72	TE-		6.57	53.75
CIMBL73	TE-
CIMBL75	TE-	60.98	19.43	37.27
CIMBL76	TE-
CIMBL77	TE-	7.3119	424.34	811.73
CIMBL8	TE+		0.32	1.31
CIMBL80	TE-		9.26	62.11
CIMBL83	TE-	7.3699	40.81	119.22
CIMBL84	TE-	3.6893
CIMBL87	TE-	15.375	44.07	134.39
CIMBL88	TE-	10.5723
CIMBL89	TE-	14.96	13.98	145.17
CIMBL90	TE-	2.0794
CIMBL93	TE-	4.1501
CIMBL94	TE-	45.91
CIMBL96	TE-	25.22	46.07	262.29
CIMBL97	TE-
CIMBL99	TE-	12.7403	115.04	280.46
CML113	TE-		61.49	48.45
CML114	TE-	12.669
CML115	TE-	13.6713
CML116	TE-	11.368
CML118	TE-	63.47
CML122	TE-	7.728
CML130	TE-	32.04	7.62	144.56
CML134	TE-	3.8907	14.14	50.3
CML139	TE-	5.2993	42.9	42.61
CML163	TE-	10.93
CML165	TE-	33.88	5.21	27.21
CML166	TE-		15.37	128.38
CML168	TE-
CML170	TE-	40.24	30.98	18.84
CML171	TE-	23.01	209.42	137.61
CML172	TE-	25.02	149.44	452.6
CML191	TE-	2.0794
CML20	TE-	7.1105	42.13	23.99
CML226	TE-
CML28	TE-		41.18	61.41
CML285	TE-		17.25	37.5
CML286	TE-
CML289	TE-
CML290	TE-	9.8419	9.78	193.75
CML298	TE-	56.54
CML304	TE-	31.96
CML307	TE-		22.3	158.38
CML31	TE-	16.0818
CML32	TE-	26.83	9.93	36.15
CML323	TE-	3.6893	29.2	36.44
CML324	TE-	5.3113
CML325	TE-	21.17	1.52	21.53
CML326	TE-
CML360	TE-	3.6894	78.64	187.65
CML361	TE-	3.6893	41.61	52.89
CML364	TE-
CML40	TE-		27.6	155.28
CML408	TE-		51.31	69.88
CML411	TE-	41.76
CML415	TE-	15.1889
CML422	TE-	5.335	13.64	148.74
CML423	TE-	43.73	23.35	51.57
CML426	TE-	2.9931	0.75	4.58
CML428	TE-		9.98	18.9
CML430	TE-		19.3	57.33
CML431	TE-	30.25
CML433	TE-	17.23	63.3	65.66
CML465	TE-
CML470	TE-	32.64	1.97	3.55
CML479	TE-	32.55
CML493	TE-	34.05	24.48	64.38
CML496	TE-	20.27	108.02	74.42
CML50	TE-	26.67
CML51	TE-		14.45	26.86
CML69	TE-	53.68
D047	TE-		1.43	146.84
D863F	TE+	5.2995	4.03	8.46
DAN3130	TE+	28.81
DAN360	TE+	2.0794	2.28	4.89
DAN598	TE-
DAN599	TE-	8.9582	120.05	101.38
DE.EX	TE+		0.89	9.01
DH29	TE-
DONG237	TE-	9.584
DONG46	TE+	2.0794	0.12	14.09
EN25	TE+	6.9094
FCD0602	TE+	3.3966	0.87	3.05
GEMS1	TE-	17.74
GEMS10	TE-	13.5507	11.55	61.05
GEMS11	TE+	21.43	0.32	4.74
GEMS15	TE+	4.9775
GEMS18	TE-	2.0794
GEMS20	TE-	14.8257
GEMS21	TE+	2.0794	0.44	28.49
GEMS23	TE+	6.6685	1.74	3
GEMS24	TE+		0	5.34
GEMS27	TE+
GEMS30	TE-	18.8	5.32	11.77
GEMS31	TE-	5.2993
GEMS32	TE+	7.6121
GEMS33	TE+	6.4673
GEMS35	TE-	2.0794	13.98	33.54
GEMS36	TE+	15.7251
GEMS37	TE+	35.49	0.23	2.66
GEMS39	TE-	8.0366
GEMS40	TE+	12.343	0.11	1.93
GEMS41	TE+	61.45
GEMS43	TE-		34.72	49.57
GEMS44	TE+	10.3597	0.35	4.14
GEMS47	TE+		3.1	16.24
GEMS48	TE+	5.2995	0	18.92
GEMS49	TE+	4.8572	0.2	6.01
GEMS50	TE+	6.9496	1.22	3.18
GEMS52	TE+
GEMS56	TE+	2.0794	0.31	14.11
GEMS57	TE+
GEMS58	TE+	25.75
GEMS59	TE-	39.83
GEMS6	TE+	2.0794
GEMS61	TE+	2.0794
GEMS63	TE+	26.23	0	1.93
GEMS64	TE+	8.2784
GEMS65	TE+	17.11
GY1032	TE+	2.5727	0.6	3.67
GY237	TE+
GY386	TE+	24.42
GY386B	TE+		13.89	7.35
GY462	TE+	3.6893
GY923	TE+	2.0794
HB	TE-
HTH-17	TE+	15.9257
HUANGC	TE+
HYS	TE-	5.7595
IRF291	TE+		0.37	4.24
IRF314	TE+	8.5349
J4112	TE+	5.2995
JH96C	TE+	49.65
JI63	TE+	13.3496	20.15	23.25
JI846	TE+	8.1973
JI853	TE-	35.89
JIAO51	TE-	44.87	28.59	109.58
JY01	TE-	9.4912
K10	TE+	2.0794
K22	TE+	3.0405
LG001	TE-	2.0794
LIAO138	TE+	11.4175
LIAO159	TE+	11.7391	0.11	138.83
LIAO5262	TE+	14.3559
LIAO5263	TE+	8.5194
LK11	TE-	2.0794
LX9801	TE-	2.0794	83.83	464.31
LY	TE-		21.82	77.56
LY042	TE+	30.58
M165	TE+		0.12	4.83
M97	TE+	6.3566
MN	TE+
MO113	TE+	4.9775
NAN21-3	TE+	12.4865
NMJT	TE+		0.11	7.21
P138	TE+
P178	TE+	2.0794	2.11	8.88
QI205	TE-	6.9092
QI319	TE+		0.32	6.09
R08	TE+
RY697	TE+
RY713	TE+	2.0794
RY729	TE+	17.89	1.42	8.45
RY737	TE-
SC55	TE-	2.0794
SHEN137	TE-
SHEN5003	TE+	1.6538
SI434	TE+	2.5727
SI444	TE-		15.45	209.92
SI446	TE-	2.0794	0	0.82
SW92E114	TE-	39.04	14.58	41.3
SY1052	TE-	15.1208	0	0.34
SY1077	TE+
SY999	TE+
TIAN77	TE-	28.04
TIE7922	TE+	2.0794	0.1	15.02
TX5	TE-
TY10	TE-		21.83	745.06
TY11	TE-	9.6407
TY2	TE-	7.5133	42.02	211.23
TY3	TE-	6.9094
TY4	TE-	26.46	95.47	364.69
TY5	TE-	3.5284
TY6	TE-	5.702	69.95	148.55
TY7	TE-
TY9	TE-		46.11	766.05
W138	TE+	2.0794	0.1	2.9
WH413	TE-	2.0794	67.45	210.28
WU109	TE+	13.7518
XUN971	TE+	2.0794
XZ698	TE+	2.0794	1.14	3.38
YAN414	TE+
YE107	TE+
YE515	TE-	7.6336
YE52106	TE+	10.158
YU374	TE+	2.0794	3.15	17.83
YU87-1	TE+		0.63	12.78
Z2018F	TE+	2.0794
ZAC546	TE+	2.0794	0	8.76
ZB648	TE+	32.91
ZHENG28	TE+	5.2995
ZHENG29	TE+	2.1811
ZHENG30	TE+	4.9775
ZHENG32	TE+	2.0794	1.22	4.39
ZHENG35	TE+	4.8572
ZHENG58	TE+
ZHENG653	TE+	1.6538
ZHI41	TE+	2.0794
ZHONG69	TE-	10.1297	23.78	89.29
ZI330	TE-
ZZ01	TE+	12.3432
ZZ03	TE+	4.9775	0	6.14
5213	TE+	6.2082	0	7.22
04K5702	TE-
B73	TE+	2.0794	1.12	3.65
BGY	Unknown
BY807	TE-	5.2992	0.32	0.11
BZN	TE+	3.7077
CIMBL12	TE-	30.46	13.01	56.02
CIMBL122	TE-	47.43
CIMBL42	TE-	49.19
CIMBL47	TE-	38.69
CIMBL55	TE-	82.98	102.83	286.92
CIMBL74	TE-	32.78
CIMBL91	TE+	65.64
CIMBL92	TE+	52.6
CIMBL95	TE-	32.07	18.87	53.11
CML26	Unknown		89.82	246.47
CML287	TE-		13.76	81.88
DAN4245	TE-	2.0794
DH3732	TE-	2.0794	211.76	293.83
DSB	TE-
GEMS16	TE-	2.0794	7.32	119.76
GEMS25	TE+	42.02
GEMS3	TE+	2.0794
GEMS5	TE+	43.21
GEMS51	TE+	59.86
GEMS54	TE+	4.1495	0.22	46.38
GEMS55	Unknown	29.19	0	0.39
GEMS60	TE+	14.8977
GEMS62	Unknown	6.3237	0.33	0.51
GY220	TE+		0.93	6.54
H21	TE-
JH59	TE+	2.0794	1.88	12.66
L3180	TE+	1.6538	1.38	2.6
LIAO5114	TE+	2.0794	0	3.74
LXN	TE+	2.0794	5.17	9.34
M153	TE+	2.0794
MO17	TE+	2.0794	1.79	0.98
S22	TE-	18.18	5.03	64.61
SY1039	TE+	21.48
TT16	TE+		0.62	2.16
TY8	TE-		37.2	433.82
YE488	TE+
YE8001	TE+	21.88	0.54	1.59
ZHENG22	TE+		0.89	1.74

## Sheet: Table S15
Table S15. The CACTA TE genotypes of Bx12 locus in 672 landraces.
a The landraces and theirnames were based from a previous publication (Guo et al., 2018).
b TE+, CACTA insertion; TE-, CACTA deletion.
c ABS, absolute.
TF_lab number a	Genotypes	Latitude (°)	ABS_Latitude (°) c	Longitude (°)	Group
TF_LR01_A5	TE-	48	48	-64	North US
TF_LR01_A6	TE-	48	48	-64	North US
TF_LR01_A7	TE+	47	47	-92	North US
TF_LR01_A8	TE+	47	47	-92	Central US
TF_LR01_A9	TE+	46	46	-100
TF_LR01_A10	TE+	46	46	-100	Southwest US
TF_LR01_A11	TE-	46	46	-100
TF_LR01_A12	TE+	46	46	-100	North US
TF_LR01_B1	TE-	46	46	-64	North US
TF_LR01_B2	TE+/-	46	46	-100	North US
TF_LR01_B3	TE+/-	46	46	-100	North US
TF_LR01_B4	TE+/-	46	46	-100	North US
TF_LR01_B5	TE+	46	46	-100	North US
TF_LR01_B6	TE-	46	46	-100	North US
TF_LR01_B7	TE-	46	46	-96	North US
TF_LR01_B8	TE+/-	46	46	-100	North US
TF_LR01_B11	TE+	45	45	-101
TF_LR01_C2	TE-	43	43	-98	North US
TF_LR01_C3	TE+	43	43	-80
TF_LR01_C4	TE-	43	43	-80	North US
TF_LR01_C5	TE-	43	43	-89	North US
TF_LR01_C6	TE+	43	43	-102	North US
TF_LR01_C7	TE+/-	43	43	-80	North US
TF_LR01_C8	TE+	43	43	-89	Central US
TF_LR01_C9	TE+	43	43	-98	Central US
TF_LR01_C10	TE+	43	43	-89	Central US
TF_LR01_C11	TE+/-	43	43	-89	Central US
TF_LR01_C12	TE+	43	43	-98	Central US
TF_LR01_D1	TE+	42	42	-84
TF_LR01_D3	TE+	42	42	-96	North US
TF_LR01_D4	TE-	42	42	-96	North US
TF_LR01_D6	TE+/-	42	42	-71	North US
TF_LR01_D9	TE+	42	42	-93	Central US
TF_LR01_D10	TE-	42	42	-71	North US
TF_LR01_D11	TE+/-	42	42	-71
TF_LR01_D12	TE-	41	41	-92	Central US
TF_LR01_E2	TE+	41	41	-92	Central US
TF_LR01_E4	TE+	41	41	-92	North US
TF_LR01_E5	TE+	41	41	-92	North US
TF_LR01_E6	TE+/-	41	41	-71
TF_LR01_E8	TE+	41	41	-92	Central US
TF_LR01_E9	TE-	41	41	-87	Central US
TF_LR01_E10	TE+	41	41	-97	Central US
TF_LR01_E11	TE+	41	41	-93	Central US
TF_LR01_E12	TE+	40	40	-76	Central US
TF_LR01_F1	TE-	40	40	-82	Central US
TF_LR01_F2	TE+	40	40	-82	Central US
TF_LR01_F3	TE+/-	40	40	-89	Central US
TF_LR01_F4	TE+/-	40	40	-76	Central US
TF_LR01_F5	TE+	39	39	-95	North US
TF_LR01_F6	TE+	39	39	-95	North US
TF_LR01_F7	TE-	39	39	-93	Central US
TF_LR01_F8	TE-	38	38	-104	North US
TF_LR01_F9	TE-	38	38	-78	Central US
TF_LR01_F10	TE+	38	38	-104	North US
TF_LR01_F11	TE+	38	38	-104	North US
TF_LR01_F12	TE-	38	38	-96
TF_LR01_G3	TE-	38	38	-96	Central US
TF_LR01_G4	TE+	38	38	-96	Central US
TF_LR01_G6	TE+	38	38	-96	Central US
TF_LR01_G8	TE+	38	38	-96
TF_LR01_G10	TE+	38	38	-96	Central US
TF_LR01_G11	TE+	38	38	-104	North US
TF_LR01_G12	TE+	38	38	-104	North US
TF_LR01_H1	TE+	38	38	-96	Central US
TF_LR01_H2	TE+	37	37	-93	Central US
TF_LR01_H3	TE-	37	37	-94	Central US
TF_LR01_H4	TE-	37	37	-77	Central US
TF_LR01_H5	TE+/-	37	37	-77	Central US
TF_LR01_H6	TE+/-	37	37	-77
TF_LR01_H7	TE-	37	37	-80	Central US
TF_LR01_H8	TE-	37	37	-77	Central US
TF_LR01_H9	TE-	37	37	-80	Central US
TF_LR01_H10	TE+/-	37	37	-89	Central US
TF_LR01_H11	TE+/-	37	37	-80
TF_LR01_H12	TE+	37	37	-95	Central US
TF_LR02_A1	TE+	37	37	-94	Central US
TF_LR02_A2	TE+	37	37	-96	Central US
TF_LR02_A4	TE+	36	36	-92	Central US
TF_LR02_A6	TE+/-	36	36	-95	North US
TF_LR02_A9	TE-	36	36	-96
TF_LR02_A10	TE-	36	36	-95	Central US
TF_LR02_A12	TE+	36	36	-112	Southwest US
TF_LR02_B1	TE+	36	36	-111	Southwest US
TF_LR02_B2	TE+	36	36	-111	Southwest US
TF_LR02_B6	TE+	36	36	-105	Southwest US
TF_LR02_B7	TE+	36	36	-105	Southwest US
TF_LR02_B9	TE+	36	36	-90	Central US
TF_LR02_B11	TE-	36	36	-110	Southwest US
TF_LR02_B12	TE+/-	36	36	-112	Southwest US
TF_LR02_C1	TE-	36	36	-88	Central US
TF_LR02_C2	TE+/-	36	36	-110
TF_LR02_C3	TE-	35	35	-98	North US
TF_LR02_C6	TE+/-	35	35	-110	Southwest US
TF_LR02_C8	TE+	35	35	-110	Southwest US
TF_LR02_C9	TE+/-	35	35	-106	Southwest US
TF_LR02_C10	TE+	35	35	-106	Southwest US
TF_LR02_C11	TE+	35	35	-106	Southwest US
TF_LR02_C12	TE-	35	35	-106	Southwest US
TF_LR02_D4	TE-	35	35	-107	Southwest US
TF_LR02_D5	TE+	35	35	-107	Southwest US
TF_LR02_D6	TE+/-	35	35	-106	Southwest US
TF_LR02_D7	TE-	35	35	-106	Southwest US
TF_LR02_D8	TE+/-	35	35	-106	Southwest US
TF_LR02_D9	TE-	35	35	-106	Central US
TF_LR02_D10	TE-	35	35	-105	Southwest US
TF_LR02_D12	TE+	35	35	-110	Southwest US
TF_LR02_E2	TE+/-	35	35	-110	Southwest US
TF_LR02_E3	TE+	35	35	-110	Southwest US
TF_LR02_E4	TE+	35	35	-110	Southwest US
TF_LR02_E5	TE+	35	35	-110
TF_LR02_E6	TE+	35	35	-110	Southwest US
TF_LR02_E7	TE-	34	34	-114	West Mexico
TF_LR02_E9	TE+	34	34	-106	Southwest US
TF_LR02_F1	TE+	33	33	-110	Southwest US
TF_LR02_F2	TE+	33	33	-110	Southwest US
TF_LR02_F3	TE-	33	33	-105	Southwest US
TF_LR02_F4	TE+/-	33	33	-110	Central US
TF_LR02_F5	TE-	33	33	-111	West Mexico
TF_LR02_F6	TE+	32	32	-97	Central US
TF_LR02_F7	TE-	32	32	-97	Central US
TF_LR02_F8	TE+/-	32	32	-99	Central US
TF_LR02_F9	TE+	32	32	-99	Central US
TF_LR02_F10	TE+	32	32	-111	West Mexico
TF_LR02_F11	TE+	32	32	-112	West Mexico
TF_LR02_F12	TE-	32	32	-112	West Mexico
TF_LR02_G1	TE+/-	31	31	-91	Central US
TF_LR02_G2	TE-	31	31	-111	West Mexico
TF_LR02_G3	TE-	30	30	-111	West Mexico
TF_LR02_G5	TE-	29	29	-109	West Mexico
TF_LR02_G6	TE-	29	29	-110	Meso-American Lowland
TF_LR02_G9	TE-	29	29	-108	Central US
TF_LR02_H3	TE-	28	28	-109	Meso-American Lowland
TF_LR02_H4	TE-	28	28	-109	West Mexico
TF_LR02_H5	TE-	28	28	-108
TF_LR02_H8	TE-	28	28	-107	West Mexico
TF_LR03_A1	TE-	28	28	-107	West Mexico
TF_LR03_A2	TE-	28	28	-107	West Mexico
TF_LR03_A3	TE-	27	27	-101	Meso-American Lowland
TF_LR03_A7	TE-	26	26	-98	Meso-American Lowland
TF_LR03_A8	TE-	26	26	-108
TF_LR03_A11	TE-	26	26	-108	West Mexico
TF_LR03_B3	TE-	25	25	-99	Meso-American Lowland
TF_LR03_B4	TE-	25	25	-107	West Mexico
TF_LR03_B5	TE-	25	25	-107	West Mexico
TF_LR03_B6	TE-	25	25	-107	West Mexico
TF_LR03_B7	TE-	25	25	-107	West Mexico
TF_LR03_B8	TE-	25	25	-107	West Mexico
TF_LR03_B9	TE-	25	25	-107	West Mexico
TF_LR03_B11	TE-	24	24	-107	West Mexico
TF_LR03_B12	TE-	24	24	-107	West Mexico
TF_LR03_C1	TE-	24	24	-99	Meso-American Lowland
TF_LR03_C2	TE-	24	24	-99	Meso-American Lowland
TF_LR03_C6	TE-	23	23	-106	West Mexico
TF_LR03_C7	TE-	23	23	-99
TF_LR03_C9	TE-	22	22	-105	West Mexico
TF_LR03_C10	TE-	22	22	-105	West Mexico
TF_LR03_C11	TE-	22	22	-105	West Mexico
TF_LR03_C12	TE-	22	22	-97	Meso-American Lowland
TF_LR03_D1	TE-	22	22	-104	West Mexico
TF_LR03_D2	TE-	22	22	-103	West Mexico
TF_LR03_D3	TE-	22	22	-103	West Mexico
TF_LR03_D5	TE-	22	22	-103	West Mexico
TF_LR03_D6	TE-	22	22	-103
TF_LR03_D7	TE-	22	22	-103	West Mexico
TF_LR03_D8	TE-	22	22	-102	Highland Mexico
TF_LR03_D9	TE-	22	22	-103	West Mexico
TF_LR03_D10	TE-	21	21	-86
TF_LR03_D11	TE-	21	21	-105	West Mexico
TF_LR03_D12	TE-	21	21	-105	West Mexico
TF_LR03_E1	TE-	21	21	-105	West Mexico
TF_LR03_E2	TE-	21	21	-105
TF_LR03_E3	TE-	21	21	-105	West Mexico
TF_LR03_E4	TE-	21	21	-105	West Mexico
TF_LR03_E5	TE-	21	21	-98	Meso-American Lowland
TF_LR03_E6	TE-	21	21	-104	West Mexico
TF_LR03_E8	TE-	21	21	-104
TF_LR03_E9	TE-	21	21	-104	West Mexico
TF_LR03_E10	TE-	21	21	-104	Meso-American Lowland
TF_LR03_E11	TE-	21	21	-104	West Mexico
TF_LR03_F1	TE-	21	21	-104
TF_LR03_F2	TE-	21	21	-102	West Mexico
TF_LR03_F3	TE-	21	21	-104	West Mexico
TF_LR03_F4	TE-	21	21	-102	West Mexico
TF_LR03_F5	TE-	21	21	-101	West Mexico
TF_LR03_F6	TE-	21	21	-102	West Mexico
TF_LR03_F7	TE-	21	21	-100
TF_LR03_F10	TE-	20	20	-89
TF_LR03_F11	TE-	20	20	-88	Meso-American Lowland
TF_LR03_F12	TE-	20	20	-75	Meso-American Lowland
TF_LR03_G1	TE-	20	20	-75
TF_LR03_G2	TE-	20	20	-97
TF_LR03_G3	TE-	20	20	-97	Meso-American Lowland
TF_LR03_G7	TE-	20	20	-97	Meso-American Lowland
TF_LR03_G8	TE-	20	20	-103	West Mexico
TF_LR03_G9	TE-	20	20	-103	West Mexico
TF_LR03_G10	TE-	20	20	-103	West Mexico
TF_LR03_G11	TE-	20	20	-101	Highland Mexico
TF_LR03_G12	TE-	20	20	-100	Meso-American Lowland
TF_LR03_H1	TE-	20	20	-102	West Mexico
TF_LR03_H2	TE-	20	20	-102	West Mexico
TF_LR03_H5	TE-	20	20	-102
TF_LR03_H6	TE-	20	20	-98	Highland Mexico
TF_LR03_H8	TE-	20	20	-103	Highland Mexico
TF_LR03_H9	TE-	20	20	-103	West Mexico
TF_LR03_H10	TE-	20	20	-103	Highland Mexico
TF_LR03_H11	TE-	20	20	-103	Highland Mexico
TF_LR03_H12	TE-	20	20	-103	Highland Mexico
TF_LR04_A1	TE-	20	20	-103	Highland Mexico
TF_LR04_A4	TE-	19	19	-104	West Mexico
TF_LR04_A5	TE-	19	19	-104	West Mexico
TF_LR04_A6	TE-	19	19	-103	West Mexico
TF_LR04_A7	TE-	19	19	-104
TF_LR04_A8	TE-	19	19	-96	Meso-American Lowland
TF_LR04_A9	TE-	19	19	-104	West Mexico
TF_LR04_A10	TE-	19	19	-96	Meso-American Lowland
TF_LR04_A11	TE-	19	19	-103	West Mexico
TF_LR04_B1	TE-	19	19	-102	West Mexico
TF_LR04_B2	TE-	19	19	-97	Meso-American Lowland
TF_LR04_B3	TE-	19	19	-102	West Mexico
TF_LR04_B4	TE-	19	19	-103	Highland Mexico
TF_LR04_B5	TE-	19	19	-103	Highland Mexico
TF_LR04_B6	TE-	19	19	-103	Highland Mexico
TF_LR04_B7	TE-	19	19	-103	Highland Mexico
TF_LR04_B10	TE-	19	19	-102	West Mexico
TF_LR04_B11	TE-	19	19	-97	Highland Mexico
TF_LR04_C3	TE-	19	19	-98	Highland Mexico
TF_LR04_C4	TE-	19	19	-99
TF_LR04_C8	TE-	19	19	-98	West Mexico
TF_LR04_C10	TE-	19	19	-102	Highland Mexico
TF_LR04_C11	TE-	19	19	-97	Highland Mexico
TF_LR04_C12	TE-	19	19	-99
TF_LR04_D1	TE-	19	19	-98	Highland Mexico
TF_LR04_D2	TE-	19	19	-97	Highland Mexico
TF_LR04_D4	TE-	19	19	-99	Highland Mexico
TF_LR04_D6	TE-	19	19	-99	Highland Mexico
TF_LR04_D7	TE-	19	19	-99	Highland Mexico
TF_LR04_D8	TE-	19	19	-99	Highland Mexico
TF_LR04_D9	TE-	18	18	-96	Meso-American Lowland
TF_LR04_D10	TE-	18	18	-96	Meso-American Lowland
TF_LR04_D11	TE-	18	18	-99	West Mexico
TF_LR04_D12	TE-	18	18	-99	West Mexico
TF_LR04_E1	TE-	18	18	-99
TF_LR04_E2	TE-	18	18	-98	West Mexico
TF_LR04_E3	TE-	18	18	-99	West Mexico
TF_LR04_E4	TE-	18	18	-98	West Mexico
TF_LR04_E6	TE-	18	18	-98	Highland Mexico
TF_LR04_E7	TE-	18	18	-97
TF_LR04_E8	TE-	18	18	-98	Highland Mexico
TF_LR04_E9	TE-	18	18	-99	Highland Mexico
TF_LR04_E10	TE-	18	18	-74	Meso-American Lowland
TF_LR04_E11	TE-	18	18	-74	Meso-American Lowland
TF_LR04_F1	TE-	18	18	-72
TF_LR04_F2	TE-	18	18	-74	Meso-American Lowland
TF_LR04_F3	TE-	17	17	-64	Meso-American Lowland
TF_LR04_F4	TE-	17	17	-94	Meso-American Lowland
TF_LR04_F5	TE-	17	17	-96	Meso-American Lowland
TF_LR04_F7	TE-	17	17	-96	Meso-American Lowland
TF_LR04_F8	TE-	17	17	-97
TF_LR04_F10	TE-	17	17	-96	Meso-American Lowland
TF_LR04_F11	TE-	17	17	-96	Meso-American Lowland
TF_LR04_F12	TE-	17	17	-96	Meso-American Lowland
TF_LR04_G1	TE-	17	17	-96	Highland Mexico
TF_LR04_G3	TE-	17	17	-96
TF_LR04_G4	TE-	17	17	-97
TF_LR04_G5	TE-	17	17	-97	West Mexico
TF_LR04_G7	TE-	16	16	-95	Meso-American Lowland
TF_LR04_G8	TE-	16	16	-94	Meso-American Lowland
TF_LR04_G9	TE-	16	16	-94	Meso-American Lowland
TF_LR04_G11	TE-	16	16	-94	Meso-American Lowland
TF_LR04_G12	TE-	16	16	-94	Meso-American Lowland
TF_LR04_H2	TE+	16	16	-90	Meso-American Lowland
TF_LR04_H3	TE-	16	16	-98	Meso-American Lowland
TF_LR04_H5	TE-	16	16	-93	Meso-American Lowland
TF_LR04_H6	TE-	16	16	-93	Meso-American Lowland
TF_LR04_H7	TE-	16	16	-92	Meso-American Lowland
TF_LR04_H8	TE-	16	16	-93	Meso-American Lowland
TF_LR04_H9	TE-	16	16	-93	Meso-American Lowland
TF_LR04_H10	TE-	16	16	-92	Highland Mexico
TF_LR04_H12	TE-	16	16	-92	Meso-American Lowland
TF_LR05_A1	TE-	16	16	-92	Meso-American Lowland
TF_LR05_A3	TE-	16	16	-93	Meso-American Lowland
TF_LR05_A6	TE-	16	16	-93	Meso-American Lowland
TF_LR05_A7	TE-	16	16	-96	Meso-American Lowland
TF_LR05_A10	TE-	16	16	-92	Meso-American Lowland
TF_LR05_A11	TE-	16	16	-92	Meso-American Lowland
TF_LR05_A12	TE-	16	16	-92	Meso-American Lowland
TF_LR05_B2	TE-	16	16	-92	Highland Mexico
TF_LR05_B3	TE-	16	16	-92	Highland Mexico
TF_LR05_B6	TE-	15	15	-92	Meso-American Lowland
TF_LR05_B8	TE-	15	15	-92	Meso-American Lowland
TF_LR05_B9	TE-	15	15	-92	Meso-American Lowland
TF_LR05_B12	TE-	15	15	-92	Meso-American Lowland
TF_LR05_C2	TE-	15	15	-89
TF_LR05_C3	TE-	15	15	-92	Meso-American Lowland
TF_LR05_C4	TE-	15	15	-92	Meso-American Lowland
TF_LR05_C5	TE-	15	15	-92	Meso-American Lowland
TF_LR05_C6	TE-	15	15	-92	Meso-American Lowland
TF_LR05_C7	TE-	15	15	-92
TF_LR05_C8	TE-	15	15	-92	Meso-American Lowland
TF_LR05_C9	TE-	15	15	-92	Meso-American Lowland
TF_LR05_C10	TE-	15	15	-90	Meso-American Lowland
TF_LR05_C11	TE-	15	15	-91	Meso-American Lowland
TF_LR05_C12	TE-	15	15	-91	Highland Mexico
TF_LR05_D1	TE-	15	15	-91
TF_LR05_D2	TE-	15	15	-91	Meso-American Lowland
TF_LR05_D3	TE-	15	15	-90	Meso-American Lowland
TF_LR05_D4	TE-	15	15	-91	Highland Mexico
TF_LR05_D5	TE-	15	15	-91	Meso-American Lowland
TF_LR05_D6	TE-	15	15	-92	Highland Mexico
TF_LR05_D7	TE-	15	15	-91	West Mexico
TF_LR05_D10	TE-	15	15	-91	Highland Mexico
TF_LR05_D11	TE-	15	15	-91	Meso-American Lowland
TF_LR05_E1	TE-	15	15	-91	Highland Mexico
TF_LR05_E2	TE-	14	14	-61	Meso-American Lowland
TF_LR05_E3	TE-	14	14	-61	Meso-American Lowland
TF_LR05_E4	TE-	14	14	-90	Meso-American Lowland
TF_LR05_E5	TE-	14	14	-61	Meso-American Lowland
TF_LR05_E6	TE-	14	14	-61	Meso-American Lowland
TF_LR05_E7	TE-	14	14	-91	Meso-American Lowland
TF_LR05_E8	TE-	14	14	-89	Meso-American Lowland
TF_LR05_E9	TE-	14	14	-89	Meso-American Lowland
TF_LR05_E10	TE-	14	14	-90	Coastal Brazil
TF_LR05_E11	TE-	14	14	-90	Highland Mexico
TF_LR05_E12	TE-	14	14	-90	Meso-American Lowland
TF_LR05_F1	TE-	14	14	-90	Meso-American Lowland
TF_LR05_F2	TE-	14	14	-90	Meso-American Lowland
TF_LR05_F3	TE-	14	14	-90	Highland Mexico
TF_LR05_F5	TE-	14	14	-90	Highland Mexico
TF_LR05_F7	TE-	14	14	-90	Highland Mexico
TF_LR05_F8	TE-	14	14	-91	Highland Mexico
TF_LR05_F9	TE-	14	14	-91	Highland Mexico
TF_LR05_F10	TE-	14	14	-91	Highland Mexico
TF_LR05_F11	TE-	14	14	-91	Highland Mexico
TF_LR05_F12	TE-	14	14	-91	Highland Mexico
TF_LR05_G1	TE-	14	14	-91	Highland Mexico
TF_LR05_G2	TE-	14	14	-91	Highland Mexico
TF_LR05_G3	TE-	14	14	-91	Highland Mexico
TF_LR05_G5	TE-	14	14	-91	Highland Mexico
TF_LR05_G6	TE-	14	14	-91	Highland Mexico
TF_LR05_G8	TE-	11	11	-72	Lowland South America
TF_LR05_G9	TE-	10	10	-74	Lowland South America
TF_LR05_G10	TE-	10	10	-61
TF_LR05_G11	TE-	10	10	-68	Meso-American Lowland
TF_LR05_G12	TE-	10	10	-69	Meso-American Lowland
TF_LR05_H1	TE-	10	10	-68	Meso-American Lowland
TF_LR05_H2	TE-	10	10	-63	Meso-American Lowland
TF_LR05_H3	TE-	10	10	-71	Meso-American Lowland
TF_LR05_H4	TE-	10	10	-74	Lowland South America
TF_LR05_H6	TE-	10	10	-68	Meso-American Lowland
TF_LR05_H7	TE-	10	10	-68	Meso-American Lowland
TF_LR05_H8	TE-	10	10	-69	Meso-American Lowland
TF_LR05_H10	TE-	10	10	-69	Meso-American Lowland
TF_LR05_H11	TE-	10	10	-67	Meso-American Lowland
TF_LR05_H12	TE-	10	10	-67	Lowland South America
TF_LR06_A1	TE-	10	10	-67	Meso-American Lowland
TF_LR06_A2	TE-	10	10	-67	Meso-American Lowland
TF_LR06_A3	TE-	10	10	-69	Meso-American Lowland
TF_LR06_A5	TE-	10	10	-69	Meso-American Lowland
TF_LR06_A6	TE-	10	10	-69
TF_LR06_A7	TE-	10	10	-69	Meso-American Lowland
TF_LR06_A8	TE-	10	10	-68	Meso-American Lowland
TF_LR06_A9	TE-	10	10	-67	Meso-American Lowland
TF_LR06_A10	TE-	10	10	-73
TF_LR06_A11	TE-	10	10	-73	Lowland South America
TF_LR06_A12	TE-	10	10	-73	Lowland South America
TF_LR06_B1	TE-	10	10	-61	Meso-American Lowland
TF_LR06_B2	TE-	9	9	-75	Lowland South America
TF_LR06_B3	TE-	9	9	-72	Meso-American Lowland
TF_LR06_B4	TE-	9	9	-72	Meso-American Lowland
TF_LR06_B5	TE-	9	9	-69	Meso-American Lowland
TF_LR06_B6	TE-	9	9	-67	Lowland South America
TF_LR06_B7	TE-	9	9	-63	Lowland South America
TF_LR06_B8	TE-	9	9	-68	Lowland South America
TF_LR06_B9	TE-	9	9	-63
TF_LR06_B11	TE-	9	9	-63	Meso-American Lowland
TF_LR06_B12	TE-	8	8	-77	Lowland South America
TF_LR06_C2	TE-	8	8	-64	Lowland South America
TF_LR06_C3	TE-	8	8	-64	Lowland South America
TF_LR06_C5	TE-	8	8	-64	Lowland South America
TF_LR06_C6	TE-	8	8	-64	Lowland South America
TF_LR06_C8	TE-	8	8	-70	Meso-American Lowland
TF_LR06_C9	TE-	8	8	-64
TF_LR06_C11	TE-	8	8	-64	Lowland South America
TF_LR06_C12	TE-	8	8	-75
TF_LR06_D3	TE-	8	8	-71	Lowland South America
TF_LR06_D4	TE-	8	8	-63	Meso-American Lowland
TF_LR06_D5	TE-	8	8	-63	Meso-American Lowland
TF_LR06_D8	TE-	8	8	-63	Meso-American Lowland
TF_LR06_D9	TE-	8	8	-75	Lowland South America
TF_LR06_D11	TE-	8	8	-63	Meso-American Lowland
TF_LR06_D12	TE-	8	8	-63	Lowland South America
TF_LR06_E1	TE-	8	8	-72	Lowland South America
TF_LR06_E2	TE-	8	8	-72	Lowland South America
TF_LR06_E3	TE-	8	8	-72
TF_LR06_E4	TE-	8	8	-71	Lowland South America
TF_LR06_E5	TE-	8	8	-73	Meso-American Lowland
TF_LR06_E6	TE-	8	8	-71	Meso-American Lowland
TF_LR06_E7	TE-	8	8	-71	Lowland South America
TF_LR06_E8	TE-	8	8	-73	Lowland South America
TF_LR06_E9	TE-	8	8	-72	Lowland South America
TF_LR06_E10	TE-	8	8	-71	Lowland South America
TF_LR06_E11	TE-	8	8	-71	Lowland South America
TF_LR06_F1	TE-	7	7	-67	Meso-American Lowland
TF_LR06_F2	TE-	7	7	-71	Meso-American Lowland
TF_LR06_F3	TE-	7	7	-75	Lowland South America
TF_LR06_F4	TE-	7	7	-72	Meso-American Lowland
TF_LR06_F5	TE-	7	7	-72	Lowland South America
TF_LR06_F6	TE-	7	7	-72	Lowland South America
TF_LR06_F7	TE-	7	7	-72	Lowland South America
TF_LR06_F8	TE-	7	7	-72	Lowland South America
TF_LR06_F9	TE-	7	7	-73	Lowland South America
TF_LR06_F10	TE-	7	7	-72	Lowland South America
TF_LR06_F11	TE-	7	7	-72	Lowland South America
TF_LR06_F12	TE-	7	7	-62	Lowland South America
TF_LR06_G1	TE-	7	7	-72	Lowland South America
TF_LR06_G2	TE-	7	7	-72	Lowland South America
TF_LR06_G3	TE-	7	7	-72	Lowland South America
TF_LR06_G4	TE-	7	7	-72
TF_LR06_G5	TE-	6	6	-73	Lowland South America
TF_LR06_G6	TE-	6	6	-73	Lowland South America
TF_LR06_G7	TE-	5	5	-55
TF_LR06_G8	TE-	5	5	-55	Meso-American Lowland
TF_LR06_G12	TE-	5	5	-73	Lowland South America
TF_LR06_H1	TE-	5	5	-73	Lowland South America
TF_LR06_H2	TE-	5	5	-73	Lowland South America
TF_LR06_H3	TE-	5	5	-73
TF_LR06_H4	TE-	5	5	-73	Lowland South America
TF_LR06_H8	TE-	4	4	-77	Lowland South America
TF_LR06_H9	TE-	4	4	-74	Lowland South America
TF_LR06_H10	TE-	4	4	-74	Lowland South America
TF_LR06_H12	TE-	4	4	-74	Lowland South America
TF_LR07_A1	TE-	4	4	-74	Lowland South America
TF_LR07_A2	TE-	4	4	-74	Lowland South America
TF_LR07_A4	TE-	4	4	-75	Lowland South America
TF_LR07_A6	TE-	4	4	-73	Lowland South America
TF_LR07_A7	TE-	4	4	-73	Lowland South America
TF_LR07_A8	TE-	4	4	-73	Lowland South America
TF_LR07_A9	TE-	4	4	-73
TF_LR07_B1	TE-	3	3	-76	Lowland South America
TF_LR07_B2	TE-	3	3	-76	Lowland South America
TF_LR07_B4	TE-	2	2	-75	Lowland South America
TF_LR07_B8	TE-	1	1	-78	Lowland South America
TF_LR07_B11	TE-	1	1	-75	Lowland South America
TF_LR07_C2	TE-	1	1	-77	Lowland South America
TF_LR07_C3	TE-	1	1	-77	Lowland South America
TF_LR07_C4	TE-	1	1	-77	Lowland South America
TF_LR07_C5	TE-	1	1	-77	Lowland South America
TF_LR07_C6	TE-	1	1	-77	Lowland South America
TF_LR07_C7	TE-	1	1	-77	Lowland South America
TF_LR07_C8	TE-	1	1	-77
TF_LR07_C9	TE-	1	1	-77	Meso-American Lowland
TF_LR07_D5	TE-	0	0	-78	Lowland South America
TF_LR07_D6	TE-	0	0	-78	Central US
TF_LR07_D7	TE-	0	0	-77	Central US
TF_LR07_D8	TE-	0	0	-78	Lowland South America
TF_LR07_D9	TE-	0	0	-78	Meso-American Lowland
TF_LR07_D10	TE-	0	0	-78	Andean Highland
TF_LR07_D11	TE-	0	0	-78	Andean Highland
TF_LR07_D12	TE-	0	0	-78	Andean Highland
TF_LR07_E1	TE-	0	0	-78	Andean Highland
TF_LR07_E4	TE-	0	0	-78	Andean Highland
TF_LR07_E5	TE-	0	0	-78	Central US
TF_LR07_E6	TE-	0	0	-78	Andean Highland
TF_LR07_E7	TE-	0	0	-78	Andean Highland
TF_LR07_E9	TE-	0	0	-78	Andean Highland
TF_LR07_E11	TE-	0	0	-78	Andean Highland
TF_LR07_F1	TE-	0	0	-78	Andean Highland
TF_LR07_F2	TE-	0	0	-78	Andean Highland
TF_LR07_F4	TE+	0	0	-78	Central US
TF_LR07_F5	TE-	0	0	-78	Central US
TF_LR07_F7	TE-	0	0	-78	Andean Highland
TF_LR07_F9	TE-	0	0	-78	Andean Highland
TF_LR07_F11	TE-	-1	1	-80	Lowland South America
TF_LR07_F12	TE-	-1	1	-80	Meso-American Lowland
TF_LR07_G1	TE-	-1	1	-80	Meso-American Lowland
TF_LR07_G6	TE-	-1	1	-77	Lowland South America
TF_LR07_G7	TE-	-1	1	-77	Lowland South America
TF_LR07_G8	TE-	-1	1	-77	Lowland South America
TF_LR07_G12	TE-	-1	1	-78	Andean Highland
TF_LR07_H1	TE-	-1	1	-78	Andean Highland
TF_LR07_H4	TE-	-1	1	-78	Central US
TF_LR07_H5	TE-	-1	1	-78	Andean Highland
TF_LR07_H7	TE-	-2	2	-78
TF_LR07_H9	TE-	-2	2	-78	Andean Highland
TF_LR07_H10	TE-	-2	2	-78	Andean Highland
TF_LR07_H12	TE-	-3	3	-79	Lowland South America
TF_LR08_A2	TE-	-3	3	-78	Lowland South America
TF_LR08_A4	TE-	-4	4	-79	Andean Highland
TF_LR08_A5	TE-	-4	4	-79	Lowland South America
TF_LR08_A6	TE-	-4	4	-79	Lowland South America
TF_LR08_A7	TE-	-4	4	-79	Andean Highland
TF_LR08_A8	TE-	-4	4	-79	Andean Highland
TF_LR08_A9	TE-	-4	4	-79	Meso-American Lowland
TF_LR08_A10	TE-	-4	4	-78	Lowland South America
TF_LR08_A11	TE-	-4	4	-78	Lowland South America
TF_LR08_A12	TE-	-4	4	-78	Lowland South America
TF_LR08_B1	TE-	-4	4	-78	Lowland South America
TF_LR08_B2	TE-	-5	5	-76	Bolivian Lowland
TF_LR08_B3	TE-	-5	5	-76	Bolivian Lowland
TF_LR08_B7	TE-	-5	5	-79	Andean Highland
TF_LR08_B8	TE-	-5	5	-79	Andean Highland
TF_LR08_B10	TE-	-5	5	-79	Andean Highland
TF_LR08_B11	TE-	-6	6	-79	Andean Highland
TF_LR08_B12	TE-	-6	6	-79	Andean Highland
TF_LR08_C2	TE-	-6	6	-79	Andean Highland
TF_LR08_C3	TE-	-6	6	-79	Andean Highland
TF_LR08_C4	TE-	-6	6	-76	Bolivian Lowland
TF_LR08_C5	TE-	-6	6	-76	Bolivian Lowland
TF_LR08_C6	TE-	-6	6	-77	Andean Highland
TF_LR08_C8	TE-	-6	6	-78	Andean Highland
TF_LR08_C9	TE-	-6	6	-78	Andean Highland
TF_LR08_C10	TE-	-7	7	-79	Lowland South America
TF_LR08_C11	TE-	-7	7	-79	Lowland South America
TF_LR08_D1	TE+	-7	7	-78	Central US
TF_LR08_D2	TE-	-7	7	-78	Andean Highland
TF_LR08_D4	TE-	-7	7	-78	Andean Highland
TF_LR08_D5	TE-	-7	7	-78	Central US
TF_LR08_D6	TE-	-8	8	-78	Lowland South America
TF_LR08_D7	TE-	-8	8	-78	Lowland South America
TF_LR08_D9	TE-	-8	8	-78	Meso-American Lowland
TF_LR08_D10	TE-	-8	8	-79	Lowland South America
TF_LR08_E1	TE-	-8	8	-77	Andean Highland
TF_LR08_E2	TE-	-8	8	-77	Andean Highland
TF_LR08_E4	TE-	-8	8	-36	Bolivian Lowland
TF_LR08_E5	TE-	-9	9	-76	Meso-American Lowland
TF_LR08_E6	TE-	-9	9	-75	Lowland South America
TF_LR08_E7	TE-	-9	9	-76	Andean Highland
TF_LR08_E9	TE-	-10	10	-77	Andean Highland
TF_LR08_E10	TE-	-11	11	-77	Lowland South America
TF_LR08_E11	TE-	-11	11	-77	Andean Highland
TF_LR08_E12	TE-	-11	11	-77	Andean Highland
TF_LR08_F2	TE-	-11	11	-77	Andean Highland
TF_LR08_F3	TE-	-11	11	-77	Andean Highland
TF_LR08_F4	TE-	-11	11	-77	Andean Highland
TF_LR08_F5	TE-	-11	11	-77	Andean Highland
TF_LR08_F6	TE-	-11	11	-68	Bolivian Lowland
TF_LR08_F10	TE-	-11	11	-68	Bolivian Lowland
TF_LR08_F12	TE-	-11	11	-67	Bolivian Lowland
TF_LR08_G1	TE-	-11	11	-67	Coastal Brazil
TF_LR08_G3	TE-	-11	11	-76	Andean Highland
TF_LR08_G7	TE-	-11	11	-75	Andean Highland
TF_LR08_G10	TE-	-12	12	-69	Bolivian Lowland
TF_LR08_G11	TE-	-12	12	-72	Meso-American Lowland
TF_LR08_G12	TE-	-12	12	-72	Lowland South America
TF_LR08_H2	TE-	-12	12	-74	Andean Highland
TF_LR08_H3	TE-	-12	12	-74	Andean Highland
TF_LR08_H4	TE-	-12	12	-74
TF_LR08_H7	TE-	-12	12	-74
TF_LR08_H8	TE-	-12	12	-74	Andean Highland
TF_LR08_H9	TE-	-12	12	-74	Andean Highland
TF_LR08_H10	TE+/-	-12	12	-75	Central US
TF_LR08_H11	TE-	-12	12	-74	Andean Highland
TF_LR08_H12	TE-	-12	12	-74	Central US
TF_LR09_A1	TE-	-12	12	-74	Andean Highland
TF_LR09_A9	TE-	-13	13	-73
TF_LR09_A10	TE-	-13	13	-73
TF_LR09_B1	TE-	-13	13	-71	Andean Highland
TF_LR09_B2	TE-	-13	13	-71	Andean Highland
TF_LR09_B3	TE-	-13	13	-71
TF_LR09_B4	TE-	-13	13	-71
TF_LR09_B5	TE-	-13	13	-71	Andean Highland
TF_LR09_B6	TE-	-14	14	-65	Bolivian Lowland
TF_LR09_B8	TE-	-14	14	-64	Bolivian Lowland
TF_LR09_B10	TE-	-14	14	-64	Bolivian Lowland
TF_LR09_B11	TE-	-14	14	-62	Bolivian Lowland
TF_LR09_B12	TE-	-14	14	-62	Bolivian Lowland
TF_LR09_C6	TE-	-14	14	-69
TF_LR09_C7	TE-	-14	14	-71	Central US
TF_LR09_C8	TE-	-14	14	-71	Andean Highland
TF_LR09_D2	TE-	-15	15	-69
TF_LR09_D5	TE-	-15	15	-68	Andean Highland
TF_LR09_D8	TE+	-16	16	-60
TF_LR09_D9	TE-	-16	16	-68	Andean Highland
TF_LR09_D10	TE-	-16	16	-68	Andean Highland
TF_LR09_E4	TE-	-16	16	-67
TF_LR09_E5	TE-	-16	16	-68	Andean Highland
TF_LR09_E6	TE-	-16	16	-68	Andean Highland
TF_LR09_E7	TE-	-16	16	-68	Andean Highland
TF_LR09_E8	TE-	-16	16	-67
TF_LR09_E10	TE-	-16	16	-68	Andean Highland
TF_LR09_E11	TE-	-17	17	-63	Meso-American Lowland
TF_LR09_E12	TE-	-17	17	-63	Meso-American Lowland
TF_LR09_F1	TE-	-17	17	-63	Bolivian Lowland
TF_LR09_F2	TE-	-17	17	-63	Coastal Brazil
TF_LR09_F3	TE-	-17	17	-63	Andean Highland
TF_LR09_F4	TE-	-17	17	-65	Andean Highland
TF_LR09_F7	TE-	-17	17	-63	Andean Highland
TF_LR09_F9	TE-	-17	17	-63	Central US
TF_LR09_F10	TE-	-17	17	-63	Central US
TF_LR09_F11	TE-	-17	17	-65	Andean Highland
TF_LR09_G3	TE-	-17	17	-65	Andean Highland
TF_LR09_G4	TE-	-17	17	-65	Andean Highland
TF_LR09_G6	TE-	-18	18	-55	Bolivian Lowland
TF_LR09_G7	TE-	-18	18	-70	Andean Highland
TF_LR09_G8	TE-	-18	18	-70	Andean Highland
TF_LR09_G9	TE+	-18	18	-59	Central US
TF_LR09_G10	TE-	-18	18	-59	Bolivian Lowland
TF_LR09_G11	TE-	-19	19	-69	Andean Highland
TF_LR09_G12	TE-	-19	19	-69	Andean Highland
TF_LR09_H6	TE-	-19	19	-65	Andean Highland
TF_LR09_H7	TE-	-19	19	-65	Andean Highland
TF_LR09_H8	TE-	-19	19	-69	Andean Highland
TF_LR09_H9	TE-	-19	19	-65	Andean Highland
TF_LR09_H10	TE-	-19	19	-69	Andean Highland
TF_LR09_H11	TE-	-19	19	-65	Andean Highland
TF_LR10_A1	TE-	-19	19	-65	Andean Highland
TF_LR10_A2	TE-	-19	19	-65	Andean Highland
TF_LR10_A3	TE-	-19	19	-69	Andean Highland
TF_LR10_A5	TE-	-19	19	-69
TF_LR10_A6	TE-	-20	20	-56	Coastal Brazil
TF_LR10_A7	TE-	-20	20	-56	Coastal Brazil
TF_LR10_A9	TE-	-20	20	-63	Bolivian Lowland
TF_LR10_A10	TE-	-20	20	-63	Bolivian Lowland
TF_LR10_A11	TE-	-20	20	-63	Bolivian Lowland
TF_LR10_A12	TE-	-20	20	-44	Coastal Brazil
TF_LR10_B2	TE-	-20	20	-44	Coastal Brazil
TF_LR10_B3	TE-	-21	21	-63	Bolivian Lowland
TF_LR10_B4	TE-	-21	21	-63	Central US
TF_LR10_B5	TE-	-21	21	-63	Bolivian Lowland
TF_LR10_B6	TE-	-21	21	-64	Central US
TF_LR10_B7	TE-	-21	21	-64	Meso-American Lowland
TF_LR10_B8	TE+/-	-21	21	-64	Central US
TF_LR10_B11	TE-	-21	21	-64	Andean Highland
TF_LR10_C6	TE-	-21	21	-64	Andean Highland
TF_LR10_C7	TE-	-21	21	-64
TF_LR10_C10	TE-	-21	21	-64	Andean Highland
TF_LR10_C11	TE-	-22	22	-48	Coastal Brazil
TF_LR10_C12	TE-	-22	22	-63	Bolivian Lowland
TF_LR10_D2	TE-	-22	22	-48
TF_LR10_D3	TE-	-22	22	-48
TF_LR10_D4	TE-	-22	22	-48	Coastal Brazil
TF_LR10_D5	TE-	-22	22	-48	Coastal Brazil
TF_LR10_D6	TE-	-22	22	-48	Coastal Brazil
TF_LR10_D7	TE-	-22	22	-48	Coastal Brazil
TF_LR10_D8	TE-	-22	22	-48	Coastal Brazil
TF_LR10_D9	TE-	-22	22	-51	Coastal Brazil
TF_LR10_D10	TE-	-22	22	-51	Coastal Brazil
TF_LR10_E1	TE-	-23	23	-51	Coastal Brazil
TF_LR10_E2	TE-	-23	23	-51	Coastal Brazil
TF_LR10_E3	TE-	-23	23	-70	Andean Highland
TF_LR10_E4	TE-	-23	23	-70	Andean Highland
TF_LR10_E5	TE-	-23	23	-70	Andean Highland
TF_LR10_E10	TE-	-23	23	-65	Andean Highland
TF_LR10_E11	TE-	-23	23	-70	Andean Highland
TF_LR10_F5	TE-	-26	26	-56	Meso-American Lowland
TF_LR10_F6	TE-	-26	26	-56	Coastal Brazil
TF_LR10_F7	TE-	-26	26	-56	Coastal Brazil
TF_LR10_F8	TE-	-26	26	-56	Coastal Brazil
TF_LR10_F10	TE-	-26	26	-56	Coastal Brazil
TF_LR10_F11	TE-	-27	27	-52	Coastal Brazil
TF_LR10_F12	TE+/-	-27	27	-52	Central US
TF_LR10_G3	TE-	-29	29	-53	Coastal Brazil
TF_LR10_G4	TE+/-	-29	29	-53	Coastal Brazil
TF_LR10_H2	TE-	-30	30	-55	Coastal Brazil
TF_LR10_H3	TE-	-30	30	-53	Coastal Brazil
TF_LR10_H4	TE-	-30	30	-53	Coastal Brazil
TF_LR10_H5	TE-	-30	30	-53	Coastal Brazil
TF_LR11_A6	TE-	-31	31	-56	Central US
TF_LR11_A7	TE+	-31	31	-56	Coastal Brazil
TF_LR11_A8	TE-	-31	31	-56	Coastal Brazil
TF_LR11_A9	TE-	-31	31	-56	Coastal Brazil
TF_LR11_A10	TE-	-31	31	-56	Meso-American Lowland
TF_LR11_A11	TE-	-31	31	-56	Coastal Brazil
TF_LR11_B3	TE+	-32	32	-58
TF_LR11_B4	TE+	-32	32	-58
TF_LR11_B5	TE+	-32	32	-58
TF_LR11_C4	TE-	-33	33	-70	Central US
TF_LR11_C6	TE-	-35	35	-71	Central US
TF_LR11_C7	TE-	-36	36	-73	Central US
TF_LR11_C8	TE-	-36	36	-73	Central US
TF_LR11_D9	TE+	-39	39	-72
TF_LR11_D10	TE+/-	-39	39	-72

## Sheet: Table S16
Table S16 Metabolite profiling of ZmGLK44-OE lines under well-watered (WW) and drought-stressed (DS) conditions.
a (-) negative transgenic siblings.
b (+) positive transgenic lines
c Sample batch 1 were planted and sampled in 2019.7 and Sample batch 2 were planted and sampled in 2019.9
Metabolites	Type	Putative metabolite	Sample batcha	ZmGLK44-OE10(-), WW1 b	ZmGLK44-OE10(-), WW2	ZmGLK44-OE10(-), WW3	ZmGLK44-OE10(+), WW1 c	ZmGLK44-OE10(+), WW2	ZmGLK44-OE10(+), WW3	ZmGLK44-OE10(-), DS1	ZmGLK44-OE10(-), DS2	ZmGLK44-OE10(-), DS3	ZmGLK44-OE10(+), DS1	ZmGLK44-OE10(+), DS2	ZmGLK44-OE10(+), DS3
PN_Group_00568	ZmGLK44 associated		1	507908	392586	521013	512265	379816	511104	3.87365e+06	2.99602e+06	2.18768e+06	6.57091e+06	5.19591e+06	5.49179e+06
PN_Group_01468	ZmGLK44 associated		1	1.41733e+06	1.28977e+06	NA	NA	932040	1.23623e+06	2.26721e+06	1.6249e+06	1.15263e+06	2.4412e+06	2.18072e+06	1.8193e+06
PN_Group_06519	ZmGLK44 associated		1	7660.86	NA	11676.9	3621.36	6169.78	2999.32	17779.6	17680.1	10203.9	34542.8	29243.5	23304.4
PN_Group_13729	ZmGLK44 associated		1	23008	15949.8	10011.8	21938.4	14136.3	20900.2	197738	161650	155959	387455	310862	281912
PN_Group_13787	ZmGLK44 associated		1	76079.8	43876.3	38790.5	NA	35252.2	61617.3	1.52092e+06	1.63059e+06	1.98052e+06	2.83397e+06	2.67535e+06	2.72569e+06
PN_Group_16095	ZmGLK44 associated		1	121007	84843.9	48984.9	90920.5	53991.4	53147.2	553698	469372	449172	1.04785e+06	839114	773063
PP_Group_00358	ZmGLK44 associated	Achillamide derivative	1	11103.1	10213.1	12837.7	12678.8	13075.5	NA	61073	35367.8	47323.7	56468	51907.5	62701.3
PP_Group_00384	ZmGLK44 associated	Tryptophan	1	21757.2	31928.3	NA	NA	7950.4	14962	34242.2	52683.1	34403.8	84237	NA	97432.7
PP_Group_00439	ZmGLK44 associated	Achillamide derivative	1	521.511	2919.06	1417.25	712.937	NA	973.608	NA	1536.05	2182.62	998.347	NA	1364.42
PP_Group_00660	ZmGLK44 associated		1	NA	NA	NA	NA	NA	410.94	12623.8	1897.75	258.587	69292.8	52008.5	NA
PP_Group_00718	ZmGLK44 associated	2-Aminoadipic acid	1	3.78476e+06	5.50989e+06	4.26067e+06	5.18041e+06	4.28033e+06	2.987e+06	6.68174e+06	5.83929e+06	7.34868e+06	6.63859e+06	6.76238e+06	6.14482e+06
PP_Group_00904	ZmGLK44 associated	ethyl 6-acetamido-4-hydroxyquinoline-3-carboxylate	1	17333.9	23533.1	28038.5	30580.6	27414.4	30724.2	52721.2	69448.1	91579.3	95080.6	97350.9	123701
PP_Group_01649	ZmGLK44 associated		1	83723.1	60228.9	53600.9	56834.3	27678.4	53679.1	505465	506866	496852	1.0141e+06	817418	779928
PP_Group_02644	ZmGLK44 associated		1	15417.8	6714.53	7941.97	17613.2	10760	9207.74	194187	181310	226449	445360	328649	396003
PP_Group_04030	ZmGLK44 associated		1	38519.7	28158.7	28546.5	45659.1	24203.6	40268.4	451514	374944	404321	837796	723520	842119
PP_Group_05091	ZmGLK44 associated	Achillamide	1	101562	78225.8	74659.8	93081.2	63621.2	81267.5	96789.1	59319.2	91311.1	85418.6	96170.1	58423
PP_Group_06368	ZmGLK44 associated		1	3439.08	240.871	NA	4073.11	1002.05	NA	3490.44	4796.35	5665.58	4268.37	3390.83	NA
PP_Group_07793	ZmGLK44 associated		1	262525	209449	221084	238028	143903	215322	1.66532e+06	1.18413e+06	962321	3.07212e+06	2.41088e+06	2.46591e+06
PP_Group_09211	ZmGLK44 associated		1	1944.91	753.55	474.02	NA	114.91	2082.77	110610	54583.3	50213.8	228928	171738	184048
PP_Group_10737	ZmGLK44 associated		1	403415	274567	335480	482112	265469	386946	4.88852e+06	3.91869e+06	3.99502e+06	8.40146e+06	7.73259e+06	8.67431e+06
PP_Group_18074	ZmGLK44 associated		1	356277	437209	350254	384679	217762	343533	221036	276470	255014	229044	NA	200496
PP_Group_18635	ZmGLK44 associated	1-Acetyl-3-carboxy-3,4-dihydro-beta-carboline	1	NA	31906.5	39891.6	30292.5	41527.6	45644	42787.9	18881.3	23478.4	64218.9	49101.2	38553.8
PP_Group_19216	ZmGLK44 associated	34N/N-Acetyl-beta-oxotryptamine	1	6090.83	4799.34	2409.5	7651.59	5315.58	5391.44	119694	98324	NA	149948	127692	NA
PP_Group_28722	ZmGLK44 associated		1	6431.14	2343.12	NA	1152.2	NA	1794.91	NA	9490.54	15727.8	2038.61	1345.51	6470.57
IAld	Trptophan relative pathway		2	207403	239287	247054	159860	218329	244374	337102	455615	692515	591362	654992	755409
IAM	Trptophan relative pathway		2	12683	27348.1	26642.9	22198.8	21831	30530	52706.8	37926.4	36598.7	61060.7	48974.8	60163.7
IAA	Trptophan relative pathway		2	43179.4	55999.9	64978.8	44789.4	49513.4	76262.1	78468.9	77694.4	115032	74610.8	82571.7	96495.1
IAA-Me	Trptophan relative pathway		2	11953.8	15754.3	14727.8	11883.5	12760.4	16224.3	11534.8	18943	28783	21979	17500.5	22421.7
OxIAA	Trptophan relative pathway		2	142765	261695	283795	150113	147370	324428	69330.6	65359.2	69602.6	78857.7	59226.7	95812.2
5OHIAA	Trptophan relative pathway		2	51390	41830	41900	48200	41670	45910	49380	38610	41360	49970	49720	51930
IBA	Trptophan relative pathway		2	8876	29360	27660	15100	24390	21570	23530	17640	40360	15040	24230	19340
IAA-Ala	Trptophan relative pathway		2	12903.6	10781.1	10885.4	18380.6	16540.1	24665.2	19617.3	20238.5	39583	83830.6	88359.2	136039
IAA-Val	Trptophan relative pathway		2	2967.56	3635.55	4414.28	3097.42	3520.29	5381.16	6177.08	4979.85	6920.04	6751.2	6384.7	7071.84
IAA-Asp	Trptophan relative pathway		2	32444.9	36890.3	36530.2	31523.8	40728.9	40479.8	27662.9	24069.6	36492.6	28155.6	31178.8	41837
OxIAAsp	Trptophan relative pathway		2	2.76691e+06	4.85361e+06	3.68439e+06	2.77274e+06	4.1105e+06	3.51341e+06	1.97261e+06	1.43852e+06	2.22371e+06	2.58109e+06	2.70837e+06	2.80012e+06
Tryptamine	Trptophan relative pathway		2	194012	229912	191827	173232	104017	188941	993987	4.00188e+06	6.84176e+06	7.04893e+06	3.99691e+06	3.78394e+06
Serotonin	Trptophan relative pathway		2	38454.1	43763.4	41087.2	36794.9	33357	61031.9	66177.7	128513	110311	190614	105719	96657.6
Indole	Trptophan relative pathway		2	28190	29940	29620	21120	24380	27910	31820	33500	26940	34500	34110	33090
DIBOA-hex	Benzoxazine		2	1770000	2240000	1880000	2860000	3090000	2840000	2090000	2590000	2290000	2980000	3070000	3090000
DIMBOA	Benzoxazine		2	36700	1570000	1620000	731000	355000	1010000	96800	362000	690000	407000	580000	262000
DIMBOA-hex	Benzoxazine		2	2670000	8370000	6410000	9780000	9600000	9480000	4750000	2920000	7420000	6690000	8040000	6740000
HBOA	Benzoxazine		2	1960	13100	18400	8540	8350	13700	3950	11700	14100	16100	12800	5920
HBOA-hex	Benzoxazine		2	682000	692000	757000	1300000	1940000	1640000	1580000	1250000	1160000	1510000	1750000	1590000
HDMBOA-hex	Benzoxazine		2	60100	46300	63900	60600	80400	80800	94100	50700	49300	63900	95700	95900

## Sheet: Table S17
Table S17. RNA deep sequencing of ZmGLK44-OE positive and negative siblings under drought conditions.
a (+) positive transgenic lines; (-) negative transgenic siblings.
b The catelogories were download from cornCyc 9.0 (https://corncyc-b73-v3.4.maizegdb.org/)
Gene	ZmGLK44-OE#10 (+), DS (TPM)a			ZmGLK44-OE#10 (-), DS (TPM)a			Gene Annotation	Catelogories in Fig 5cb
	Repeat1	Repeat2	Repeat3	Repeat1	Repeat2	Repeat3
GRMZM2G028307	12.86	13.85	26.7	56.6	43.63	8.8	Melibiase family protein	ajugose biosynthesis II (galactinol-independent)
GRMZM2G095126	57.06	55.88	67.98	190.82	173.58	26.99	alpha-galactosidase 1	ajugose biosynthesis II (galactinol-independent)
GRMZM2G063756	9.32	10.68	5.73	0.7	1.34	1.1	Bx5, cytochrome P450, family 71, subfamily A	DIBOA-glucoside biosynthesis
GRMZM2G167549	7.07	7.27	4.56	0.1	0	0.19	Bx3, cytochrome P450, family 71, subfamily A	DIBOA-glucoside biosynthesis
GRMZM2G463996	3.67	3.79	3.53	1.24	1.27	1.9	UDP-Glycosyltransferase superfamily protein	DIBOA-glucoside biosynthesis
GRMZM2G017550	21.14	20.9	21.04	4.83	12.62	24.32	PLC-like phosphodiesterases superfamily protein	glycerophosphodiester degradation
GRMZM2G018820	901.12	828.26	947.77	239.87	448.01	1335.82	senescence-related gene 3	glycerophosphodiester degradation
GRMZM2G034611	20.43	18.34	26.27	7.07	4.55	2.15	suppressor of npr1-1 constitutive 4	glycerophosphodiester degradation
GRMZM2G064750	16.31	15.49	19.49	5.52	2.23	2.84	Protein kinase superfamily protein	glycerophosphodiester degradation
GRMZM2G333045	8.64	7.68	12.36	4.12	1.6	1.64	suppressor of npr1-1 constitutive 4	glycerophosphodiester degradation
GRMZM2G395778	4.38	4.32	5.71	0.28	0.4	0	Protein kinase superfamily protein	glycerophosphodiester degradation
GRMZM2G473511	2.14	1.85	2.51	0.06	0.07	0.12	Protein kinase superfamily protein	glycerophosphodiester degradation
GRMZM2G502350	45.1	54.27	78.26	9.1	3.29	4.08	receptor serine/threonine kinase, putative	glycerophosphodiester degradation
GRMZM5G825193	39.66	50.85	60.09	19.15	10.95	8.1	Protein kinase family protein	glycerophosphodiester degradation
GRMZM2G137868	5	5.82	11.98	31.15	16.18	2.15	alanine:glyoxylate aminotransferase	glycine biosynthesis
GRMZM2G147256	60.67	56.64	45.33	22.73	31.97	41.63	threonine aldolase 1	glycine biosynthesis
GRMZM2G147268	241.78	231.77	202.69	102.15	123.45	227.85	threonine aldolase 1	glycine biosynthesis
GRMZM2G359559	5.41	5.16	10.79	27	17.46	4.39	alanine:glyoxylate aminotransferase	glycine biosynthesis
GRMZM2G080828	450.49	459.52	470.32	292.47	278.28	347.66	ornithine-delta-aminotransferase	L-N delta-acetylornithine biosynthesis|L-arginine degradation VI (arginase 2 pathway)|L-arginine degradation I (arginase pathway)
GRMZM2G174671	590.29	573.49	474.99	286.46	369.14	540.69	arginase	L-N delta-acetylornithine biosynthesis|L-arginine degradation VI (arginase 2 pathway)|L-arginine degradation I (arginase pathway)
GRMZM2G053720	310.89	330.71	302.22	111.87	239.06	355.4	Methylenetetrahydrofolate reductase family protein	L-N delta-acetylornithine biosynthesis|L-proline degradation
GRMZM2G117956	14.47	12.83	10.49	6.5	7.02	3.58	Methylenetetrahydrofolate reductase family protein	L-N delta-acetylornithine biosynthesis|L-proline degradation
GRMZM2G051219	505.38	478.4	368.58	209.33	205.95	407.31	tryptophan biosynthesis 1	L-tryptophan biosynthesis
GRMZM2G122198	0.69	0.98	2.04	9.81	6.59	1.51	phosphoribosylanthranilate isomerase 1	L-tryptophan biosynthesis
GRMZM2G161337	628.18	658.98	541.82	236.75	323.76	500.66	anthranilate synthase 2	L-tryptophan biosynthesis
GRMZM2G005024	9.36	8.91	7.51	4.96	4.31	16.13	tryptophan synthase beta-subunit 1	L-tryptophan biosynthesis|DIBOA-glucoside biosynthesis
GRMZM2G015436	14.06	15.02	19.22	8.28	7.57	7.38	Aldolase-type TIM barrel family protein	L-tryptophan biosynthesis|DIBOA-glucoside biosynthesis
GRMZM2G046191	3.59	3.27	2.79	36.22	27.56	10.98	Aldolase-type TIM barrel family protein	L-tryptophan biosynthesis|DIBOA-glucoside biosynthesis
GRMZM5G856142	3.26	1.45	3.7	0	0	0		L-tryptophan biosynthesis|DIBOA-glucoside biosynthesis
GRMZM2G089698	92.82	90.14	66.84	45.67	33.43	56.21	hydroxycinnamoyl-CoA shikimate/quinate hydroxycinnamoyl transferase	phenylpropanoid biosynthesis
GRMZM2G100158	164.83	169.46	135.76	87.37	107.86	228.19	ferulic acid 5-hydroxylase 1	phenylpropanoid biosynthesis
GRMZM2G105330	62.91	61.31	54.51	21.64	19.64	36.13	acyl activating enzyme 5	phenylpropanoid biosynthesis
GRMZM2G115422	51.9	64.34	34.22	16.99	20.51	179.15	HXXXD-type acyl-transferase family protein	phenylpropanoid biosynthesis
GRMZM2G120539	92.26	92.26	96.97	36.6	40.81	102.73	acyl activating enzyme 1	phenylpropanoid biosynthesis
GRMZM2G138074	258.36	276.53	192.76	185.82	121.63	46.57	cytochrome P450, family 98, subfamily A, polypeptide 3	phenylpropanoid biosynthesis
GRMZM2G165192	31.38	31.51	21.5	11.48	15.19	27.6	HXXXD-type acyl-transferase family protein	phenylpropanoid biosynthesis
GRMZM5G844562	4.17	3.21	4.15	11.79	8.95	4.59	GroES-like zinc-binding alcohol dehydrogenase family protein	phenylpropanoid biosynthesis
GRMZM2G077181	20.63	22.37	23.94	141.51	99.25	48.28	seed imbibition 2	stachyose biosynthesis
GRMZM2G127147	435.25	449.76	485.22	183.52	159.65	261.04	Raffinose synthase family protein	stachyose biosynthesis
GRMZM2G361984	1.25	1.13	0.77	8.96	13.69	19.38	galactinol synthase 1	stachyose biosynthesis
AC233893.1_FG003	6.38	5.58	13.74	3.27	2.55	3.46	3-ketoacyl-CoA synthase 6	very long chain fatty acid biosynthesis I
GRMZM2G063024	8.23	7.49	5.03	3.62	1.66	0.49	3-ketoacyl-CoA synthase 1	very long chain fatty acid biosynthesis I
GRMZM2G104626	126.96	124.8	86.46	67.13	72.26	140.92	3-ketoacyl-CoA synthase 1	very long chain fatty acid biosynthesis I
GRMZM2G126199	31.89	33.79	71.26	31.93	23.45	23.46	NAD(P)-binding Rossmann-fold superfamily protein	very long chain fatty acid biosynthesis I
GRMZM2G156620	121.71	122.46	147.45	60.02	54.02	137.82	3-ketoacyl-CoA synthase 11	very long chain fatty acid biosynthesis I
GRMZM2G569948	30.05	30.04	22.78	14.06	9.54	6.81	3-ketoacyl-CoA synthase 11	very long chain fatty acid biosynthesis I
GRMZM5G854500	3.61	3.57	3.14	2.54	1.49	1.3	3-ketoacyl-CoA synthase 12	very long chain fatty acid biosynthesis I
AC166636.1_FG009	0.79	0.73	0.74	0.21	0.04	0	pumilio 7
AC177897.2_FG002	193.98	200.08	177.79	71.4	109.48	196.47	SPX (SYG1/Pho81/XPR1) domain-containing protein / zinc finger (C3HC4-type RING finger) protein-related
AC177899.2_FG009	0.21	0.22	0.36	1.89	1.08	0.15	Pentatricopeptide repeat (PPR) superfamily protein
AC186195.4_FG001	2.91	3.5	2.89	0.25	0.52	0.15
AC187157.4_FG002	2.72	2.54	2.51	8.14	7.18	2.65	mitotic phosphoprotein N\' end (MPPN) family protein
AC187157.4_FG005	5.49	5.27	6.39	3.95	3.12	2.44	Homeobox-leucine zipper family protein / lipid-binding START domain-containing protein
AC187207.3_FG006	0.53	0.72	0.77	0	0.08	0
AC187263.4_FG001	18.73	15.46	21.15	59.13	33.46	13.91
AC190816.3_FG007	0	0.14	0.55	3.46	1.62	2.46
AC191097.3_FG007	1.77	3.16	4.9	12.63	11.58	3.64	Cytochrome b561/ferric reductase transmembrane protein family
AC193379.3_FG001	2.76	3.22	3.82	1.05	2.06	4.44	Leucine-rich repeat protein kinase family protein
AC194824.2_FG005	6.52	8.23	5.25	0.34	0.23	0.33
AC196158.3_FG002	5.52	5.45	8.84	24.45	21.83	3.04
AC196488.3_FG007	0	0	0	1.47	1.77	0.48
AC197150.3_FG003	2.84	1.94	3.9	1.94	1.49	3.99	cyclic nucleotide gated channel 9
AC198353.5_FG001	7.5	7.4	14.98	33.92	25.5	1.96	serine carboxypeptidase-like 40
AC204050.4_FG006	51.14	48.7	34.24	11.76	18.37	62.54	mitogen-activated protein kinase kinase kinase 16
AC204530.4_FG002	1.58	1.76	2.04	5.98	3.91	0.8	dgd1 suppressor 1
AC205324.3_FG003	4.08	4.09	3.57	1.57	0.46	1.07
AC205574.3_FG006	0.69	0.71	1.62	5.43	2.66	0.2	TCP family transcription factor 4
AC206198.3_FG001	0.36	0.5	0.59	3.09	2.45	0.59
AC208201.3_FG001	62.39	62.03	50.8	29.37	38.02	79.83	Mitochondrial substrate carrier family protein
AC208897.3_FG004	515.29	530.6	386.75	228.52	250.21	694.52	Major facilitator superfamily protein
AC209705.3_FG004	2	2.06	2.79	6.85	5.18	0.47	Transducin/WD40 repeat-like superfamily protein
AC209858.4_FG002	2.01	1.41	4.11	10.21	4.72	1.13	transducin family protein / WD-40 repeat family protein
AC210013.4_FG018	160.68	157.24	133.71	84.63	86.84	272.36	Chaperonin-like RbcX protein
AC211892.4_FG002	1.42	1.46	1.68	4.08	3.69	1.19	Disease resistance protein (CC-NBS-LRR class) family
AC212323.4_FG010	8.89	4.99	3.99	1.17	1.62	2.33
AC213455.3_FG008	3.62	2.39	4.71	0.43	1.62	20.04	Peptidase M50 family protein
AC217887.3_FG004	171.75	175.65	131.01	60.89	87.31	177.15	O-Glycosyl hydrolases family 17 protein
AC217947.4_FG002	71.3	75.25	56.25	27.75	36.97	74.13	P450 reductase 2
AC225718.2_FG004	138.37	145.26	86.11	32.48	49.44	90.07	Ribonuclease H-like superfamily protein
AC225718.2_FG006	7.94	6.77	7.37	57.63	11.72	7.11	Calcium-binding EF-hand family protein
AC233851.1_FG010	55.31	48.07	36.92	12.11	28.82	204.3
AC233894.1_FG005	3.39	2.55	4.6	10.86	9.32	2.41
AC233910.1_FG008	76.11	75.03	71.79	33.98	45.83	95.69	PRLI-interacting factor, putative
AC234520.1_FG005	1.95	2.07	4.28	8.81	6	1.04
AC234528.1_FG001	3.04	3.63	2.72	0.06	0.23	0.17	RNA-binding (RRM/RBD/RNP motifs) family protein
AF546187.1_FG012	21.53	22.28	14.7	7.67	12.12	18.75	C2H2 and C2HC zinc fingers superfamily protein
AY542798.1_FG003	46.91	44.94	40.45	24.53	28.33	52.67	DWNN domain, a CCHC-type zinc finger
GRMZM2G000052	434.67	429.8	386.4	177.44	267.04	587.3	polyamine oxidase 2
GRMZM2G000236	31.98	33.4	16.72	12.71	19.83	126.74	12-oxophytodienoate reductase 1
GRMZM2G000288	6.05	2.72	6.8	16.33	15.76	2.57
GRMZM2G000423	56.42	57.45	51.75	28.59	28.42	45.34	2-oxoglutarate (2OG) and Fe(II)-dependent oxygenase superfamily protein
GRMZM2G000587	1.81	0.9	1.5	10.66	2.8	1.13	glucosyl transferase family 8
GRMZM2G000592	3.47	3.73	4.1	1.61	2.34	4.72	DNA repair metallo-beta-lactamase family protein
GRMZM2G000741	1.27	1.36	2.72	6.83	4.51	0.62	Mitochondrial substrate carrier family protein
GRMZM2G000775	1.74	1.49	2.14	11.15	4.86	0.14
GRMZM2G000976	0.39	0.29	0.64	1.93	2.16	0.25	Exostosin family protein
GRMZM2G001088	2.45	2.56	3.25	8.2	6.06	1.59	Sas10/Utp3/C1D family
GRMZM2G001645	208.67	209.1	193.6	99.24	79.95	218.68	hydroxy methylglutaryl CoA reductase 1
GRMZM2G001889	1.49	1.7	2.7	10.38	3.67	0.31
GRMZM2G001991	36.4	38.02	22.82	15.01	15.22	19.73	NAD(P)-binding Rossmann-fold superfamily protein
GRMZM2G002765	1.17	1.61	1.86	5.14	3.7	1.01	AXR1-like
GRMZM2G002805	39.71	38.96	30.59	14.33	15.2	87.42	C2H2-type zinc finger family protein
GRMZM2G002828	172.69	176.44	123.09	77.03	89.96	144.34	Cyclin-like family protein
GRMZM2G002863	0.65	0.38	0.64	1.84	2.23	1.04	pentatricopeptide (PPR) repeat-containing protein
GRMZM2G003002	1.91	1.95	1.96	17.77	4.65	0.56	winged-helix DNA-binding transcription factor family protein
GRMZM2G003033	1.13	1.16	2.8	6.31	4.13	1.24	mitochondrial substrate carrier family protein
GRMZM2G003038	7.54	6.27	12.52	28.57	15.79	3.56	arginine methyltransferase 11
GRMZM2G003424	0.94	0.65	1.66	3.92	3.75	0.59	Zinc finger (CCCH-type) family protein / RNA recognition motif (RRM)-containing protein
GRMZM2G003682	0.62	1.08	0.91	3.41	3.07	0.72	ortholog of sugar beet HS1 PRO-1 2
GRMZM2G003715	12.01	14.78	14.85	2.63	1.56	1.23	NAC 014
GRMZM2G003988	142.97	134.44	123.54	77.3	81.46	115.47	LEM3 (ligand-effect modulator 3) family protein / CDC50 family protein
GRMZM2G004083	3.23	3.34	4.8	14.34	13.34	10.83	Alkaline phytoceramidase (aPHC)
GRMZM2G004183	1.71	1.03	1.39	5.87	3.23	0.86	TRICHOME BIREFRINGENCE-LIKE 19
GRMZM2G004445	12.04	10.69	11.72	6.63	6.34	15.14	TRICHOME BIREFRINGENCE-LIKE 11
GRMZM2G004641	5.26	6.38	4.88	13.12	24.07	13.19	BEL1-like homeodomain 7
GRMZM2G004741	4.75	4.62	7.42	19.28	12.54	3.08	global transcription factor group E4
GRMZM2G004856	53.64	53.25	66.3	14.04	31.37	113.63	glycosyl hydrolase family 10 protein / carbohydrate-binding domain-containing protein
GRMZM2G005155	12.24	12.75	11.33	6.73	8.57	16.87	K-box region and MADS-box transcription factor family protein
GRMZM2G005278	3.94	4.24	6.38	10.41	15.85	3.54	TBP-associated factor 5
GRMZM2G005419	2.15	1.11	2.79	8.64	7.26	0.79
GRMZM2G005641	6.23	5.93	6.97	3.26	3.65	5.29	vesicle-associated membrane protein 724
GRMZM2G005825	197.13	209.18	151.42	57.35	144.34	469.7
GRMZM2G005980	3.38	2.71	6.21	15.85	8.07	1.69	PENTATRICOPEPTIDE REPEAT 596
GRMZM2G006363	2.54	2.62	2.06	0.82	0.13	10.94
GRMZM2G006370	9.09	7.48	6.26	3.11	6.05	12.89	Protein kinase superfamily protein
GRMZM2G006791	13.64	13.71	20.8	47.39	38.61	8.33	thylakoidal ascorbate peroxidase
GRMZM2G006853	2.65	3.53	4.03	22.88	26.02	51.71	osmotin 34
GRMZM2G006977	4.22	4.21	5.03	17.98	7.96	4.36	calcium ATPase 2
GRMZM2G007151	1681.36	1711.47	1466.12	817.11	902.78	1340.68	plasma-membrane associated cation-binding protein 1
GRMZM2G007160	27.03	24.58	24.77	11.26	9.75	31.55
GRMZM2G007372	3.93	4.25	10.58	21.93	11.56	0.98	Tetratricopeptide repeat (TPR)-like superfamily protein
GRMZM2G007715	0.23	0.1	0.69	2.45	2.96	1.65	Insulinase (Peptidase family M16) protein
GRMZM2G007867	65.94	67.51	54.44	22.83	27.68	92.33	Plant Tudor-like RNA-binding protein
GRMZM2G008216	204.66	200.81	157.56	98.48	120.36	172.28	Cytidine/deoxycytidylate deaminase family protein
GRMZM2G008287	1.66	1.93	3.75	12.96	6.24	1.19	protein arginine methyltransferase 6
GRMZM2G008359	4.96	5.16	5.05	20.83	20.33	9.75	CBL-interacting protein kinase 1
GRMZM2G009045	203.72	209.48	167.51	96.85	137.65	313.37	phosphate transporter 3;1
GRMZM2G009443	1781.87	1760.44	1668.15	1179.96	977.11	1075.65	CLPC homologue 1
GRMZM2G009475	2.51	2.09	1.76	0.24	0.61	0.7
GRMZM2G009724	1.59	1.86	2.06	7.5	4.11	0.56	BTB-POZ and MATH domain 1
GRMZM2G010091	0.57	0.88	0.83	5.59	2.69	0.46	wall-associated kinase 2
GRMZM2G010306	6.43	6.87	4.82	1.99	4.4	18.24	Dynamin related protein 5A
GRMZM2G010664	0.85	0.75	1.6	3.93	2.82	0.12	Tetratricopeptide repeat (TPR)-like superfamily protein
GRMZM2G010783	366.41	345.4	241.25	132.92	194.62	269.65	Hypoxia-responsive family protein
GRMZM2G010871	130.23	127.5	129.62	39.83	50.45	276.57	heat shock transcription factor A6B
GRMZM2G010953	1.7	1.25	1.84	8.18	5.68	0.48	Protein kinase superfamily protein
GRMZM2G010962	3.68	4.22	4.91	12.2	11.86	0.95	S-locus lectin protein kinase family protein
GRMZM2G011523	4.58	5.29	2.41	21.21	18.49	32.31
GRMZM2G011553	4.04	5.15	4.92	11.43	15.02	2.69	Glycine-rich protein family
GRMZM2G012183	79.14	84.87	42.64	20.37	34.04	32.66
GRMZM2G012391	1.12	1.64	4	14.5	6.8	0.34	Cytochrome P450 superfamily protein
GRMZM2G012434	98.96	97.39	129.05	26.66	23.4	11.57	peptide transporter 2
GRMZM2G012756	5.12	5.17	6.96	0	0	0
GRMZM2G012926	70.94	70.76	73.6	42.91	53.11	96.4	NB-ARC domain-containing disease resistance protein
GRMZM2G012964	1.19	1.49	2.52	7.5	3.87	0.64	pumilio 2
GRMZM2G013002	7.86	9.73	8.24	39.27	29.97	3.37	expansin B2
GRMZM2G013255	2.54	1.73	1.87	0.48	0.18	0.06	alpha-L-fucosidase 1
GRMZM2G014366	22.38	25.06	29.1	2.39	4.72	2.82	Protein kinase superfamily protein
GRMZM2G014750	1.11	0.97	2.56	7.78	4.68	0.76	La protein 1
GRMZM2G015100	0.79	1.67	1.92	5.33	3.22	0.88	nuclear assembly factor 1
GRMZM2G015406	0.22	0.13	0.18	1.03	0.78	0.09	Leucine-rich repeat protein kinase family protein
GRMZM2G015432	0.72	0.67	0.48	24.84	21.83	6.24
GRMZM2G015859	0.63	0.37	1.27	9.76	3.57	0.69	Ribosomal protein S4 (RPS4A) family protein
GRMZM2G016039	1.66	0.99	1.18	6.6	5.68	1.24	basic helix-loop-helix (bHLH) DNA-binding superfamily protein
GRMZM2G016290	14.1	12.42	16.49	5.64	10.31	33.92	RmlC-like cupins superfamily protein
GRMZM2G016802	0.22	0.63	0.57	2.53	2.02	0.04	NB-ARC domain-containing disease resistance protein
GRMZM2G017145	108.93	111.63	82.2	40.64	35.69	55.7
GRMZM2G017186	452	454.89	468	257.49	296.64	440.06	Glycosyl hydrolase family protein
GRMZM2G017334	110.59	109.35	94.47	40.46	60.04	127.2	P-loop containing nucleoside triphosphate hydrolases superfamily protein
GRMZM2G018254	0.31	0.32	0.3	1.89	1.05	0.25	GRAS family transcription factor
GRMZM2G018436	10.69	11.33	8.78	4.94	4.99	11.46	Arabidopsis NAC domain containing protein 87
GRMZM2G018487	0.75	0.9	1.47	4.13	3.9	0.06	WRKY DNA-binding protein 39
GRMZM2G018678	4.45	4.27	4.67	13.55	12.8	2.64
GRMZM2G019085	0	0	0	1.66	3.06	1.37
GRMZM2G019446	13.21	11.08	11.03	27.94	33.51	35.39	bZIP transcription factor family protein
GRMZM2G019619	147.5	154.05	130.78	84.9	81.71	115.73	Glycosyl hydrolase superfamily protein
GRMZM2G019689	1.6	2.08	2.86	7.52	4.54	0.91	Tetratricopeptide repeat (TPR)-like superfamily protein
GRMZM2G019744	0.72	1.11	1.18	4.47	3.64	0.35	Cysteine proteinases superfamily protein
GRMZM2G020146	202.57	200.81	120.17	85.75	120.26	86.54	SERINE CARBOXYPEPTIDASE-LIKE 49
GRMZM2G020484	55.53	57.42	62.32	29.18	28.27	43.59	peptide transporter 1
GRMZM2G021106	9.63	11.22	6.71	1.19	1.93	5.35	Pyridoxal phosphate phosphatase-related protein
GRMZM2G021710	0.25	0.32	0.6	1.93	1.02	0.27	Tetratricopeptide repeat (TPR)-like superfamily protein
GRMZM2G022065	1.36	1.64	3.56	9.46	5.9	1.01	RING/U-box superfamily protein
GRMZM2G022470	1.83	2.06	2.45	0.25	0.34	0.32	glycosyltransferase family protein 28
GRMZM2G022856	0.94	1.19	1.75	3.63	3.69	0.68	glucan synthase-like 5
GRMZM2G023364	0.33	0.17	0	3.76	2.19	0.65
GRMZM2G023444	482.83	480.57	412.67	178.44	268.02	666.25	Protein kinase superfamily protein
GRMZM2G023791	72.95	75.89	66.51	34.4	42.75	40.99
GRMZM2G024109	7.24	6.83	7.76	25.73	12.04	4.33
GRMZM2G025059	1.62	1.67	2.39	7.44	5.9	1.29	XH/XS domain-containing protein
GRMZM2G025302	2.56	5.47	11.11	0	0	0	ethylene induced calmodulin binding protein
GRMZM2G025833	55.9	57.15	47.43	25.35	27.85	69.81	beta-amylase 1
GRMZM2G025860	4.01	4.55	4.81	1.63	1.76	0.7	ABC transporter family protein
GRMZM2G025895	1.35	1.6	2.83	14.53	4.75	2.25	WRKY family transcription factor
GRMZM2G026470	42.59	44.28	31.91	18.55	27.02	35.17	pyrophosphorylase 3
GRMZM2G026839	0.07	0.28	0.23	1.36	0.65	0.13	Protein of unknown function (DUF3741)
GRMZM2G026889	26.01	24.87	14.91	10.9	9.49	14.31	Nucleotide-diphospho-sugar transferases superfamily protein
GRMZM2G026922	33.78	33.5	23.51	12.38	17.12	26.95	Uncharacterised conserved protein (UCP012943)
GRMZM2G026983	8.88	6.12	11.84	31.56	14.9	3.9	Domain of unknown function (DUF3598)
GRMZM2G027198	72.39	77.48	46.44	37.61	43.26	116.06	uclacyanin 1
GRMZM2G027439	0.61	0.79	0.9	1.92	3.23	0.05	receptor like protein 44
GRMZM2G027490	7.6	7.87	10.81	40.16	33.94	2.12
GRMZM2G027851	1105.5	1104.66	1286.04	484.62	754.64	1358.88	sodium hydrogen exchanger 2
GRMZM2G027962	5.57	7.92	8.05	0	0	0
GRMZM2G028129	1176.34	1194.22	899.79	512.95	816.42	2071.38	P-loop containing nucleoside triphosphate hydrolases superfamily protein
GRMZM2G028219	0	0	0	20.48	19.58	14.57	Peroxidase superfamily protein
GRMZM2G028286	0.4	0.34	0.61	2.77	1.19	0.35	Cellulose-synthase-like C12
GRMZM2G028926	2.65	2.47	2.31	0.93	1.39	4.99	calcium dependent protein kinase 1
GRMZM2G028986	267.89	254.21	240.89	103.13	185.21	480.42	cytochrome B5 isoform B
GRMZM2G029058	260.66	234.15	179.65	128.91	144.79	250.55	CTC-interacting domain 8
GRMZM2G029824	5.07	4.76	13.23	31.14	13.73	2.61	peroxin 11c
GRMZM2G029850	6.74	5.76	5.33	2.04	3.53	9.71
GRMZM2G030099	11.39	12.1	9.07	4.01	5.12	16.92	heptahelical transmembrane protein2
GRMZM2G030165	0.52	0.47	0.64	3.04	1.8	0.14	Core-2/I-branching beta-1,6-N-acetylglucosaminyltransferase family protein
GRMZM2G030272	13.6	13.17	14.69	3.77	3.88	18.83	WRKY DNA-binding protein 46
GRMZM2G030567	0	0.28	0.1	2.05	1.1	0.36
GRMZM2G031001	127.39	128.39	106.3	70.82	75.89	97.74	Arabidopsis NAC domain containing protein 87
GRMZM2G031062	0	0	0	2.5	0.3	0.29	Acyl-CoA N-acyltransferases (NAT) superfamily protein
GRMZM2G031065	0.6	0.97	0.68	2.46	3.76	0	alpha/beta-Hydrolases superfamily protein
GRMZM2G031138	8.16	7.16	6.61	3.48	4.34	1.43	UDP-Glycosyltransferase superfamily protein
GRMZM2G031893	10.32	9.73	5.49	3.4	4.3	5.77	CDPK-related kinase 3
GRMZM2G031917	3.01	3.05	1.84	13.41	14.04	2.92
GRMZM2G032104	2.91	3.2	4.65	11.96	7.11	1.83	tRNA/rRNA methyltransferase (SpoU) family protein
GRMZM2G032132	0.8	0.7	0.31	1.85	2.59	0.46	Protein kinase superfamily protein
GRMZM2G032182	94.97	101.02	95.23	56.56	60.22	146.98	Mitochondrial substrate carrier family protein
GRMZM2G032219	3.54	3.7	1.44	17.19	14.59	4.07	Seven transmembrane MLO family protein
GRMZM2G032276	2.22	2.88	1.94	5.85	9.29	11.77	HXXXD-type acyl-transferase family protein
GRMZM2G032430	1.41	1.46	1.74	7.78	6.58	0.11
GRMZM2G032484	55.1	49.99	47.21	29.32	33.31	74.95
GRMZM2G032583	0.39	0.87	0.69	0.14	0.11	0.31
GRMZM2G032640	2.97	3.71	6.13	12.97	10.14	0.55
GRMZM2G032807	485.66	514.94	474.05	264.07	230.97	360.09	Heavy metal transport/detoxification superfamily protein
GRMZM2G033093	0.38	0.44	0.32	1.39	3.15	0.27	AGAMOUS-like 16
GRMZM2G033515	55.64	56.79	49.38	31.88	18.28	80.15	cytosolic NADP+-dependent isocitrate dehydrogenase
GRMZM2G033694	2.06	1.25	2.68	6.97	5.86	0.78	histone-lysine N-methyltransferase ASHH3
GRMZM2G033724	1.66	1.43	1.94	4.56	3.93	1.23	Trypsin family protein
GRMZM2G033862	1.78	1.63	2.85	0	0.55	0.14
GRMZM2G034079	0	0	0	1.74	0.51	0.25	quinolinate phoshoribosyltransferase
GRMZM2G034389	2.39	1.92	2.15	9.31	5.74	0.84	peptide transporter 2
GRMZM2G034534	81.68	84.21	75.01	33.37	61.47	105.12	alpha/beta-Hydrolases superfamily protein
GRMZM2G034882	340.48	333.9	284.35	144.26	223.99	412.56	WPP domain interacting protein 2
GRMZM2G035134	119.17	122.68	105.69	57.47	82.08	153.83	Pyridoxal phosphate phosphatase-related protein
GRMZM2G035256	0.74	0.84	1.09	4.08	2.85	0.43	alpha/beta-Hydrolases superfamily protein
GRMZM2G035503	1.06	1.57	0.58	3.92	4.47	1.32	Glycosyl hydrolase family protein
GRMZM2G036019	3.26	2.71	5.96	17.23	8.1	1.33
GRMZM2G036351	226.76	215.92	129.83	64.27	115.49	482.86	TIFY domain/Divergent CCT motif family protein
GRMZM2G036464	762.66	730.22	617.08	377.24	382.19	441.23	glutamine synthase clone R1
GRMZM2G036605	3.62	2.86	4.62	0.35	1.66	0.68
GRMZM2G036826	117.04	125.71	117.62	71.61	76.22	134.31	Pathogenesis-related thaumatin superfamily protein
GRMZM2G037189	0.8	1.14	2.27	15.28	1.84	3.91	dehydration-induced protein (ERD15)
GRMZM2G037265	195.82	177.41	211.26	46.57	91.29	429.32	seed imbibition 1
GRMZM2G037422	117.18	114.11	109.58	28.9	52.74	223.66	ARM repeat superfamily protein
GRMZM2G037615	30.9	29.73	32.78	10.02	19.12	66.04	seed imbibition 1
GRMZM2G038050	1.63	1.48	2.39	4.94	4.39	0.32	Acyl-CoA N-acyltransferase with RING/FYVE/PHD-type zinc finger protein
GRMZM2G038783	8.06	8.02	14.62	43.23	22.45	4.85	CONSTANS-like 4
GRMZM2G038926	0	0	0	46.98	48.11	7.82
GRMZM2G039246	45	51.23	24.67	3.76	7.6	1.19	HPT phosphotransmitter 4
GRMZM2G039278	2.93	2.33	1.38	0.3	0.56	0	cytochrome P450, family 81, subfamily D, polypeptide 8
GRMZM2G039385	66.19	59.66	41.43	29.08	29.43	41.52	phosphatidyl serine synthase family protein
GRMZM2G039454	2.46	2.7	3.66	8.9	9.04	3.97	cellulose synthase 1
GRMZM2G039586	4.05	3.4	8.07	17.09	10.19	1.13	GATA type zinc finger transcription factor family protein
GRMZM2G039671	1.34	1.11	2.76	5.37	3.33	0.79
GRMZM2G039886	13.03	11.37	22.01	6.28	9.06	61.67	DNAJ heat shock family protein
GRMZM2G040441	2.6	3.04	3.09	10.1	6.78	2.95	Seven transmembrane MLO family protein
GRMZM2G040508	2.66	3.75	4.43	10.31	9.92	1.37	Leucine-rich repeat protein kinase family protein
GRMZM2G040634	10.52	10.69	12.79	35.03	29	15.99
GRMZM2G041039	51.43	63.78	68.06	23.24	25.16	165.71
GRMZM2G041055	5.01	5.73	9	22.02	12.81	1.45
GRMZM2G041171	0.6	1.32	1.99	0.1	0	0	Plant transposase (Ptta/En/Spm family)
GRMZM2G041235	0.81	0.84	0.96	3.3	3.97	0.4
GRMZM2G041493	2452.4	2318.56	1540.67	884.05	1235.03	2359
GRMZM2G041732	1.2	0.94	2.97	7.82	3.15	0.55	P-loop containing nucleoside triphosphate hydrolases superfamily protein
GRMZM2G041959	900.44	897.14	689.1	416.47	592.48	971.85	Galactose oxidase/kelch repeat superfamily protein
GRMZM2G042008	0.58	0.18	0.62	1.93	2.34	1.07	Eukaryotic aspartyl protease family protein
GRMZM2G042027	1.19	1.38	2	5.08	5.42	1.79	S-adenosylmethionine carrier 1
GRMZM2G042179	34.77	36	34.11	18.6	17.25	60.85	UDP-D-glucuronate 4-epimerase 1
GRMZM2G042599	3.5	2.88	4.98	11.8	8.47	1.24	adenosine deaminases;RNA binding;RNA binding;adenosine deaminases
GRMZM2G042664	0.24	0.05	0.23	1.02	0.94	0.52
GRMZM2G042666	1.45	1.25	2.16	6.52	4.12	0.34	indeterminate(ID)-domain 4
GRMZM2G042995	13.93	13.6	21.22	44.75	38.16	2.35
GRMZM2G043191	42.71	44.04	27.98	17.84	29.92	61.7	inositol polyphosphate 5-phosphatase 11
GRMZM2G043857	0.56	0.58	1.03	3.59	1.92	0.34	Ankyrin repeat family protein
GRMZM2G044038	8.86	10.01	17.64	39.86	35.43	0.73	SOS3-interacting protein 1
GRMZM2G044175	34.33	32.44	30.61	19.03	16.15	47.65	sphingoid base hydroxylase 2
GRMZM2G044537	0.17	0.87	1.33	9.04	2.07	1.07	brassinosteroid-responsive RING-H2
GRMZM2G044773	5	4.28	1.95	1.02	1.06	2.94	RING/U-box superfamily protein
GRMZM2G044832	1.31	1.5	1.78	6.24	3.55	0.85
GRMZM2G044997	3.01	3.85	4.6	12.18	7.18	0.93	RNAse THREE-like protein 2
GRMZM2G045720	395.32	404.11	407.18	182.48	207.3	657.98	eukaryotic release factor 1-3
GRMZM2G045976	82.67	81.99	75.42	40.64	49.54	93.74	Arabidopsis Inositol phosphorylceramide synthase 1
GRMZM2G045999	3	2.86	2.14	0.17	0.24	2.36
GRMZM2G046231	0	0	0	14.4	3.1	0	APR-like 5
GRMZM2G046459	0.18	0.18	0.13	1.61	0.9	0.13	O-Glycosyl hydrolases family 17 protein
GRMZM2G046474	1.67	3.14	3.73	7.01	8.76	2.96	Phototropic-responsive NPH3 family protein
GRMZM2G046681	4.38	4.8	9.29	22.69	10.87	3.23	Major facilitator superfamily protein
GRMZM2G047299	10.56	10.03	9.94	184.38	168.45	22.69	Uncharacterised protein family (UPF0041)
GRMZM2G047763	5	4.27	11.78	3.13	2.01	0.43
GRMZM2G047813	10.63	8.17	8.13	6.27	3.56	2.71	histone H2A 12
GRMZM2G047995	159.43	152.48	128.41	76.2	74.87	174.87	alpha/beta-Hydrolases superfamily protein
GRMZM2G048129	592.08	607.18	629.34	447.89	255.86	686.38
GRMZM2G048210	88.95	88.52	94.83	47.2	58.68	156.43	Protein kinase superfamily protein
GRMZM2G048295	89.93	81.75	74.11	32.79	50.04	142.66	myb domain protein 15
GRMZM2G048616	142.49	147.92	151.82	81.6	59.92	109.24	Aldolase-type TIM barrel family protein
GRMZM2G048801	0.37	0.42	0.81	2.11	1.61	0.49	Leucine-rich repeat protein kinase family protein
GRMZM2G048836	68.95	64.82	72.23	44.91	29.82	80.77	FTSH protease 6
GRMZM2G049070	2.38	4.37	4.86	10.81	11.86	1.2	RING/U-box superfamily protein
GRMZM2G049088	1.46	1.27	1.86	5.34	3.25	0.45	AGC (cAMP-dependent, cGMP-dependent and protein kinase C) kinase family protein
GRMZM2G049201	2.28	2.24	4.59	10.57	5.37	2.2	Transducin/WD40 repeat-like superfamily protein
GRMZM2G049349	27.4	29.17	54.05	18.68	21.86	137.8	ethylene-dependent gravitropism-deficient and yellow-green-like 3
GRMZM2G049990	18.67	20.53	13.36	52.32	47.11	5.7
GRMZM2G050172	59.99	66.08	55.05	34.09	36.84	68.7	RELA/SPOT homolog 3
GRMZM2G050177	55.95	56.45	85.27	21.28	35.54	132.88	seed imbibition 1
GRMZM2G050216	50.7	61.33	58.92	23.49	17.37	55.44	RING/U-box superfamily protein
GRMZM2G050234	62.85	64.49	66.78	23.96	26.57	105.83	2-oxoglutarate (2OG) and Fe(II)-dependent oxygenase superfamily protein
GRMZM2G050273	52.78	43.59	57.82	12.51	24.4	164.82	seed imbibition 1
GRMZM2G050481	2.76	2.65	4.21	12.15	8.13	0.82	alanine:glyoxylate aminotransferase
GRMZM2G050590	2.43	2.37	2.39	6.48	6.19	1.05	E2F transcription factor 1
GRMZM2G050607	70.77	63.63	46.13	21.85	17.21	128.54	Late embryogenesis abundant protein
GRMZM2G051135	28.34	28.49	44.46	9.32	26.65	124.11	multiprotein bridging factor 1C
GRMZM2G051689	11.45	9.99	19.85	1.01	0.61	0.44	Sec14p-like phosphatidylinositol transfer family protein
GRMZM2G051697	0.22	0.15	0.65	5.21	1.07	0.21	phosphoglycerate/bisphosphoglycerate mutase family protein
GRMZM2G051753	5.83	7.61	5.63	3.6	3.85	5.24	HCO3- transporter family
GRMZM2G051782	289.27	283.68	411.49	200.77	186.36	206.97	tubulin alpha-5
GRMZM2G051806	264.47	253.38	235.34	107.96	117.66	397.79	hexokinase 2
GRMZM2G051842	83.94	82.87	60.85	43.02	43.28	45.67	pfkB-like carbohydrate kinase family protein
GRMZM2G052078	3.14	3.65	5.23	11.56	9.73	1.54	CLIP-associated protein
GRMZM2G052178	5.86	4.48	9.89	21.31	13.09	3.44
GRMZM2G052869	1920.87	1634.07	2098.42	1256.43	922.77	2060.59
GRMZM2G053079	6.24	6.34	4.75	19.08	15.81	11.2
GRMZM2G053196	1.64	1.61	3.6	9.2	5.69	0.56	Pentatricopeptide repeat (PPR) superfamily protein
GRMZM2G053298	2.81	3.96	4.39	1.72	1.26	0.35	Plant regulator RWP-RK family protein
GRMZM2G053397	3.77	3.87	3.28	8.6	9.43	3.93	cyclopropyl isomerase
GRMZM2G053485	2.66	3.1	5.98	24.62	9.8	1.63
GRMZM2G054120	6.86	7.91	12.19	29.5	25.08	1.36
GRMZM2G054123	31.47	36.69	27.76	19.12	19.9	42.78	S-adenosylmethionine synthetase family protein
GRMZM2G054405	1.35	0.89	3.02	8.11	4.86	0.24	transferases, transferring glycosyl groups
GRMZM2G054870	101.7	103.18	95.22	46.19	53.02	103.85	SNARE associated Golgi protein family
GRMZM2G055052	0	0.07	0.13	1.52	1.29	0.97	CYS, MET, PRO, and GLY protein 1
GRMZM2G055054	0.16	0.49	0.21	0	0	0.05	exocyst complex component sec15A
GRMZM2G055567	3.91	3.91	3.66	1.91	2.84	9.56	DNA-directed RNA polymerase family protein
GRMZM2G055704	2.88	3.16	3.18	11.73	14.06	2.98	Heavy metal transport/detoxification superfamily protein
GRMZM2G056252	1987.19	1990.04	1737.04	990.21	1102.39	1391.83	fatty acid desaturase 2
GRMZM2G056403	10.31	8.85	13.04	29.79	27.37	3.96	ARM repeat superfamily protein
GRMZM2G056419	3.95	3.21	3.74	11.63	7.6	2.9	actin-related protein C1B
GRMZM2G056431	29.7	27.7	31.22	18.99	16.12	25.99	Copper transport protein family
GRMZM2G056467	11.96	11.01	10.86	6.72	4.31	15.05	Protein of unknown function (DUF1645)
GRMZM2G056600	1.19	1.22	2.21	9.37	2.89	0.58	homeobox protein 16
GRMZM2G056612	1.76	1.77	1.85	5.47	4.54	0.75	CDPK-related kinase
GRMZM2G056934	25.87	25.75	28.98	15.53	15.41	8.09	Ankyrin repeat family protein
GRMZM2G057023	40.07	37.96	38.79	19.53	21.74	27.63	interferon-related developmental regulator family protein / IFRD protein family
GRMZM2G057026	167.18	182.34	175.6	104	96.31	208.06	Pre-mRNA splicing Prp18-interacting factor
GRMZM2G057247	3.61	3.12	4.52	2.66	1.8	1.29	formin homolog 6
GRMZM2G057611	21.12	18.54	23.65	15.15	11.78	4.78	Major facilitator superfamily protein
GRMZM2G057690	1.48	1.57	1.4	0.1	0.5	0.29	Chalcone-flavanone isomerase family protein
GRMZM2G057778	11.07	12.18	20.45	1.79	3.5	1.06	glucan synthase-like 3
GRMZM2G057955	7.51	9.47	10.48	16.66	38.63	1.15	CAPRICE-like MYB3
GRMZM2G058862	3.44	4.22	5.19	0	0	0	TatD related DNase
GRMZM2G059029	1.21	1.77	0.89	4.88	6.16	2.65	glycine-rich protein
GRMZM2G059381	495.03	489.18	431.08	247.89	287.35	317.22	long-chain acyl-CoA synthetase 7
GRMZM2G059397	0	0.11	0.1	4.3	0.42	0.1	tetraspanin8
GRMZM2G059618	3.35	4.59	4.15	13.01	10.13	3.37	Sas10/Utp3/C1D family
GRMZM2G059964	14.12	11.16	8.16	39.23	49.04	8.27	Bifunctional inhibitor/lipid-transfer protein/seed storage 2S albumin superfamily protein
GRMZM2G060116	8.52	6.86	4.67	1.79	2.64	11.7	NAC domain containing protein 102
GRMZM2G060265	14.84	14.79	13.23	24.48	46.72	14.33	GRAS family transcription factor
GRMZM2G060451	1.11	0.79	1.37	4.39	2.26	0.21	Chaperone DnaJ-domain superfamily protein
GRMZM2G060659	8.65	8.57	7.31	2.48	5.52	9.77	sucrose synthase 6
GRMZM2G060924	4.11	3.24	6.39	18.05	7.84	3.43	ATPase family associated with various cellular activities (AAA)
GRMZM2G060940	182.84	182.19	122.57	91.59	69.14	86.59	2-oxoglutarate (2OG) and Fe(II)-dependent oxygenase superfamily protein
GRMZM2G061126	54.07	54.6	83.7	175.98	196.67	14.12
GRMZM2G061408	1.35	1.6	3.07	16.43	5.05	2.58	WRKY family transcription factor
GRMZM2G061626	26.93	35.64	28.7	16.4	15.85	76.44	C2H2-type zinc finger family protein
GRMZM2G061695	91.45	87.25	89.4	56.44	41.73	64.98
GRMZM2G061791	1.5	1.66	3.2	9.65	4.53	0.31
GRMZM2G061929	20.58	21.53	44.68	126.87	192.84	73.23
GRMZM2G061990	0.35	0.47	0.44	2.05	1.16	0.34	carbamoyl phosphate synthetase B
GRMZM2G062391	16.51	19.88	16.28	9.36	10.66	12.7	Basic-leucine zipper (bZIP) transcription factor family protein
GRMZM2G062470	5.5	5.79	9.83	23.37	12.2	3.34	ARABIDOPSIS SERIN PROTEASE
GRMZM2G062613	4.53	3.88	7.47	20.76	13.08	2.09	catalytics
GRMZM2G062638	3.18	3.28	4.48	13.72	7.65	0.81	ATP-dependent peptidases;nucleotide binding;serine-type endopeptidases;DNA helicases;ATP binding;damaged DNA binding;nucleoside-triphosphatases
GRMZM2G063048	4.94	5.84	11.04	3.9	1.19	0.87	NAD(P)-binding Rossmann-fold superfamily protein
GRMZM2G063133	122.45	128.11	99.79	45.1	60.32	120.52	Core-2/I-branching beta-1,6-N-acetylglucosaminyltransferase family protein
GRMZM2G063192	3.54	3.15	3.48	13.2	7.71	1.54	Transducin family protein / WD-40 repeat family protein
GRMZM2G063203	29.51	28.89	27.9	13.53	20.35	27.52	Duplicated homeodomain-like superfamily protein
GRMZM2G063287	276.99	293.16	274.91	94.74	88.21	612.18	late embryogenesis abundant domain-containing protein / LEA domain-containing protein
GRMZM2G063988	13.71	12.55	15.06	8.19	7.17	1.55	Chaperone protein htpG family protein
GRMZM2G064594	11.95	10.03	17.89	69.48	73	55.11	lipase 1
GRMZM2G064723	0.98	0.73	0.79	2.77	2.67	0.22	Calcineurin-like metallo-phosphoesterase superfamily protein
GRMZM2G065194	83.49	79.66	54	42.03	29.72	18.73	NYC1-like
GRMZM2G065374	0.63	0.53	0.73	2.17	2	0.19	phytochrome interacting factor 3-like 6
GRMZM2G065655	0.97	0.32	0.99	4.46	2.33	0.2	cysteine-rich RLK (RECEPTOR-like protein kinase) 20
GRMZM2G066197	327.71	347.35	277.28	162.45	166.74	175.58
GRMZM2G066234	0.71	0.63	0.73	4.02	2	0.67
GRMZM2G066428	0.13	0.14	0.65	5.3	0.94	0.84	Transmembrane amino acid transporter family protein
GRMZM2G066441	45.72	43.13	47.1	19.73	25.68	50.23	cytochrome P450, family 704, subfamily A, polypeptide 2
GRMZM2G066480	1	1.03	2.27	0.43	0.1	0	Plant transposase (Ptta/En/Spm family)
GRMZM2G066618	6.37	5.32	6.13	1.95	3.54	2.98	Long-chain fatty alcohol dehydrogenase family protein
GRMZM2G066876	25.59	24.89	26.21	11.37	14.78	23.69	FORMS APLOID AND BINUCLEATE CELLS 1C
GRMZM2G067225	238.33	236.71	194.48	164.02	111.53	301.35	allene oxide synthase
GRMZM2G067242	1.19	1.18	2.04	5.68	3.24	0.99	AAA-type ATPase family protein
GRMZM2G067624	0.81	0.31	0.51	2.92	2.48	0.38	squamosa promoter binding protein-like 4
GRMZM2G067915	55.7	65.89	56.1	30.97	35.65	89.99	carboxyesterase 18
GRMZM2G068151	132.86	130.89	107.22	70.65	76.42	123.82	Protein kinase superfamily protein
GRMZM2G068323	2.1	2.35	3.75	7.53	5.93	0.97	Pentatricopeptide repeat (PPR) superfamily protein
GRMZM2G068331	107.77	105.96	91.36	34.22	60.07	142.78	RING/FYVE/PHD zinc finger superfamily protein
GRMZM2G068947	0.55	0.38	0.36	3.28	2.72	0.18	12-oxophytodienoate reductase 1
GRMZM2G068952	1.8	1.62	2.79	7.4	4.37	1.75	Ribosomal protein L4/L1 family
GRMZM2G069126	3.11	2.31	2.94	0.37	0.38	0.36	C-repeat/DRE binding factor 2
GRMZM2G069203	183.01	174.23	201.14	63.62	100.5	553.78	serine acetyltransferase 1;1
GRMZM2G069542	1241.82	1244.48	803.65	444.79	639.2	784.49	phosphoenolpyruvate carboxylase 3
GRMZM2G069722	13.24	15.08	7	3.52	6.76	9.41	cytochrome P450, family 81, subfamily D, polypeptide 5
GRMZM2G069726	2.79	2.48	4.6	12.56	6.54	1.59	P-loop containing nucleoside triphosphate hydrolases superfamily protein
GRMZM2G069905	5.45	5.37	5.73	2.98	2.13	0.51
GRMZM2G069911	18.17	18.44	47.22	83.46	77.21	137.37	histone H1-3
GRMZM2G069928	24.14	24.56	23.22	13.32	16	25.69
GRMZM2G070041	5.59	5.98	7.48	0.94	0.34	0.13	Plant transposase (Ptta/En/Spm family)
GRMZM2G070047	53.55	51.28	28.47	106.72	146.88	122.44	sumo conjugation enzyme 1
GRMZM2G070109	15.21	17.51	7.66	7.32	8.27	8.68	cytochrome P450, family 96, subfamily A, polypeptide 10
GRMZM2G070322	0	0.2	0.06	1.71	2.02	1.68	Leucine-rich repeat (LRR) family protein
GRMZM2G070455	61.03	58.67	69.24	28.85	22.04	49.77	Eukaryotic aspartyl protease family protein
GRMZM2G070765	0.29	0.3	0.64	1.9	1.39	0.19	cellular apoptosis susceptibility protein, putative / importin-alpha re-exporter, putative
GRMZM2G070899	10.26	9.27	9.68	29.61	18.52	9.18	DYNAMIN-like 1E
GRMZM2G071162	0.92	0.42	1.19	25.93	12.18	2.8	Pentatricopeptide repeat (PPR) superfamily protein
GRMZM2G071374	1.09	2.02	1.06	0.56	0.2	0.63	Calcium-dependent lipid-binding (CaLB domain) family protein
GRMZM2G071582	6.25	8.27	9.75	23.74	20.06	2.58	Calcium-dependent ARF-type GTPase activating protein family
GRMZM2G072205	0.47	0.24	0.96	3.27	1.66	0.43	fatty acid biosynthesis 1
GRMZM2G072240	0	0.27	0.32	1.55	2.13	0.19	serine carboxypeptidase-like 40
GRMZM2G072550	2.58	2.43	2.91	8.78	6.73	1.63
GRMZM2G072569	0.19	0.11	0.19	0.91	0.89	0.16	Leucine-rich receptor-like protein kinase family protein
GRMZM2G072632	4.18	4.27	4.65	2.79	1.93	7.01	Auxin efflux carrier family protein
GRMZM2G072658	46.47	46.37	46.45	24.22	26.28	25.77	receptor-like protein kinase 2
GRMZM2G073324	6.72	4.85	6.25	3	2.9	11.93	EID1-like 3
GRMZM2G073460	2.68	2.35	3.37	8.9	6.64	1.21	Tetratricopeptide repeat (TPR)-like superfamily protein
GRMZM2G073511	53	53.63	58	23.2	35.27	93.6	Tetratricopeptide repeat (TPR)-like superfamily protein
GRMZM2G073743	3.67	3.39	5.12	13.23	7.19	0.55	chloroplastic lipocalin
GRMZM2G073750	0.42	0.36	0.83	3.54	1.84	0.31	auxin response factor 6
GRMZM2G073805	6.32	4.84	5.67	2.15	3.57	16.15	GRAS family transcription factor
GRMZM2G073826	0.23	0.7	0.89	4.14	2.88	0.11	Homeodomain-like protein
GRMZM2G073836	0.29	0.4	0.57	2.77	1.77	0	myb domain protein 3r-4
GRMZM2G074252	1.77	2.03	2.91	9.87	5.98	0.77
GRMZM2G074454	1.41	0.97	1.65	5.12	3.08	0.39	ketose-bisphosphate aldolase class-II family protein
GRMZM2G074672	63.66	65.65	29.68	5.51	4.37	2.13	vacuolar iron transporter 1
GRMZM2G074759	192.36	187.57	147.92	66.22	88.01	238.73	AMP-dependent synthetase and ligase family protein
GRMZM2G074844	7.2	0	0	0	0	0	F-box family protein
GRMZM2G074857	187.91	213.41	184.54	134.09	107.17	162.58	chloroplast sulfur E
GRMZM2G075019	14.58	13.21	10.19	6.71	7.62	9.41	Zinc finger (C3HC4-type RING finger) family protein
GRMZM2G075244	48.35	48.57	23.02	13.52	18.32	40.33	cytochrome P450, family 709, subfamily B, polypeptide 2
GRMZM2G075461	125.76	123.02	51.98	32.96	41.66	86.04	cytochrome P450, family 709, subfamily B, polypeptide 2
GRMZM2G075701	4.5	4.11	5.62	27.23	19.9	9.76	sterol methyltransferase 2
GRMZM2G075992	5.67	4.68	4	15.3	11.73	2.12	shaggy-like kinase 13
GRMZM2G076584	58.65	55.38	54.84	31.68	19.69	85.19	Glycosyl hydrolase superfamily protein
GRMZM2G076593	13.37	13.26	10.16	31.59	41.16	6.01	amino acid permease 2
GRMZM2G076747	7.65	8.48	4.61	1.1	0.76	0.36
GRMZM2G076766	3.29	3.3	4.91	0	0	0
GRMZM2G076943	0.43	0.2	0.84	1.79	4.16	0.23	cysteine-rich RLK (RECEPTOR-like protein kinase) 8
GRMZM2G077183	16.65	17.04	19.11	6.69	9.84	3.82	glutathione S-transferase THETA 1
GRMZM2G078090	25.09	26.28	24.28	11.87	14.21	31.8
GRMZM2G078178	0.8	0.44	0.48	2.24	2.11	0.48	Plant protein of unknown function (DUF828) with plant pleckstrin homology-like region
GRMZM2G078274	2.55	2.07	2.97	13.87	8.03	1.39	auxin response factor 6
GRMZM2G078416	1.42	1.3	1.34	4.36	2.89	0.2	Pentatricopeptide repeat (PPR) superfamily protein
GRMZM2G078458	1.52	1.2	2.44	4.39	4.47	0.92	SET domain-containing protein
GRMZM2G078465	74.7	73.82	34.2	8.54	3.55	7.61	UDP-glycosyltransferase 74 F1
GRMZM2G078541	138.23	127.83	120.46	39.56	61.59	235.46	Trypsin family protein
GRMZM2G078566	37.07	38.08	13.86	1.02	1.65	1.77	O-Glycosyl hydrolases family 17 protein
GRMZM2G078804	172.53	166.87	119.04	51.41	95.9	106.54	Plant invertase/pectin methylesterase inhibitor superfamily protein
GRMZM2G079263	14.62	11.86	8.58	5.46	7.54	8.58	Pectin lyase-like superfamily protein
GRMZM2G079290	1.22	2.69	4.19	17.44	11.52	0
GRMZM2G079376	1.15	0.59	1.69	0	0	2.79	receptor lectin kinase
GRMZM2G079440	3695.56	3941.52	4369	2611.62	2223.27	6073.77	Dehydrin family protein
GRMZM2G079645	7.66	10.34	3.77	0	0	0
GRMZM2G079832	0.88	1.41	2.37	6.6	3.51	2.98
GRMZM2G080111	38.87	36.07	25.43	20.23	15.16	16.72	basic leucine-zipper 58
GRMZM2G080320	5.36	4.63	3.4	1.64	2.32	4.8	alpha/beta-Hydrolases superfamily protein
GRMZM2G080503	0.6	0.5	0.71	2.45	2.37	0.35	Leucine-rich repeat transmembrane protein kinase family protein
GRMZM2G080524	263.35	246.76	183.32	115.94	154.51	216.92	alpha/beta-Hydrolases superfamily protein
GRMZM2G080542	2.78	3.19	5.85	12.53	7.99	1.85	protein arginine methyltransferase 10
GRMZM2G080549	1.51	1.1	1.14	0.09	0.27	0.17	20S proteasome subunit PAA2
GRMZM2G080567	138.6	130.61	87.25	3.84	3	2.73	Protein of unknown function (DUF1677)
GRMZM2G080839	14.19	13.22	5.25	5.66	4.24	9.99	FAD-binding Berberine family protein
GRMZM2G080940	191.76	184.95	157.98	106.76	115.45	243.46	alpha/beta-Hydrolases superfamily protein
GRMZM2G081158	0.25	0.16	0.55	1.45	1.09	0.16	auxin response factor 6
GRMZM2G081462	26.85	30.59	63.64	137.36	65.95	25.17	dicarboxylate diiron protein, putative (Crd1)
GRMZM2G081504	0.89	0.78	1.45	4.12	2.34	0.22	acylaminoacyl-peptidase-related
GRMZM2G081573	0.33	0.48	0.56	4.46	3.79	1.07	multidrug resistance-associated protein 11
GRMZM2G081943	5.38	3.94	7.39	19.48	11	3	Protein of unknown function (DUF1639)
GRMZM2G082131	3.81	4.41	7.89	19.78	17.01	7.33	cell division cycle 48C
GRMZM2G082302	1.51	1.49	2.32	5.33	4.49	1.2	IBR domain-containing protein
GRMZM2G082544	0.51	0.62	1.07	4.92	2.56	0.08
GRMZM2G082924	2943.37	2809.13	2043.08	688.31	960.53	1695.94	Cytidine/deoxycytidylate deaminase family protein
GRMZM2G083497	4.27	4.56	8.27	20.13	11.53	2.08	ribosomal protein S15A
GRMZM2G083538	0.95	1.13	0.88	4.2	3.46	1.7	ACT domain repeat 4
GRMZM2G083572	0.74	0.49	0.73	2.12	2.06	0.38
GRMZM2G083580	3.2	2.48	5.32	10.57	7.92	1.85	P-loop containing nucleoside triphosphate hydrolases superfamily protein
GRMZM2G084276	12.8	13.81	11.75	0	0.53	0.59
GRMZM2G084327	3.03	2.28	4.62	15.24	12.2	5.37	Protein of unknown function (DUF1218)
GRMZM2G084486	124.44	123.42	116.83	45.05	68.04	136.39	high affinity K+ transporter 5
GRMZM2G084694	193.3	195.17	183.94	94.57	95.53	218.59	Plant neutral invertase family protein
GRMZM2G085078	1137.86	1210.83	938.89	492.36	737.99	757.47	NADH-dependent glutamate synthase 1
GRMZM2G085176	34.18	30.44	29.82	12.76	18.21	59.22	GDSL-like Lipase/Acylhydrolase superfamily protein
GRMZM2G085199	0.61	0.49	0.34	2.09	2.22	0.33	basic helix-loop-helix (bHLH) DNA-binding superfamily protein
GRMZM2G085845	32.05	29.01	35.06	17.28	16.89	31.76	Cytochrome P450 superfamily protein
GRMZM2G085921	1.52	1.22	1.02	8.66	7.73	0.82
GRMZM2G086163	13.56	12.39	8.2	8.13	5.82	12.7	Heavy metal transport/detoxification superfamily protein
GRMZM2G086242	0.42	0.43	0.98	3.7	1.98	0.72	CemA-like proton extrusion protein-related
GRMZM2G086287	0.57	1.27	1.74	5.56	3.93	0.62	dentin sialophosphoprotein-related
GRMZM2G086365	8.57	4.43	9.52	22.62	22.03	12.8	DHBP synthase RibB-like alpha/beta domain;GTP cyclohydrolase II
GRMZM2G086403	4.32	5.08	5.3	13.48	13.1	4.83	PLATZ transcription factor family protein
GRMZM2G086430	73.36	70.95	47.07	30.88	36.93	64.56	Major Facilitator Superfamily with SPX (SYG1/Pho81/XPR1) domain-containing protein
GRMZM2G086714	102.83	93.72	77.03	54.65	47.2	93.12	RELA/SPOT homolog 3
GRMZM2G086841	147.62	154.91	131.21	93.06	69.83	121.41	Chaperone DnaJ-domain superfamily protein
GRMZM2G086856	38.81	38.33	36.46	26.96	19.83	45.2	Protein of unknown function (DUF1645)
GRMZM2G086992	2.76	3.48	3.92	10.58	6.85	3.08	membrane-anchored ubiquitin-fold protein 2
GRMZM2G087079	6.41	7.64	11.43	28.27	14.62	2.37
GRMZM2G087146	110.56	104.35	75.54	26.67	35.68	129.27	Protein kinase superfamily protein
GRMZM2G087482	0.85	0.9	1.51	4.71	3.21	0.26	Acyl-CoA N-acyltransferase with RING/FYVE/PHD-type zinc finger protein
GRMZM2G087875	209.87	202.71	151.25	56.9	90.84	210.27	cytochrome P450, family 81, subfamily D, polypeptide 8
GRMZM2G088005	23.9	24.71	13.21	8.72	7.39	34.26	DNA binding
GRMZM2G088613	6.22	5.22	4.8	1.99	4.06	11.42	Transducin/WD40 repeat-like superfamily protein
GRMZM2G089282	10.59	12.75	9.34	5.34	7.85	25.04
GRMZM2G089317	364.43	352.34	338.32	218.78	211.75	484.31	NIFU-like protein 2
GRMZM2G089557	17.72	18.4	18.8	4.4	2.09	15.59	C2H2 and C2HC zinc fingers superfamily protein
GRMZM2G089696	7.45	6.01	11.3	29.05	14.62	3.37	Domain of unknown function (DUF3598)
GRMZM2G090493	1.01	1.11	0.86	3.64	2.8	1.04	ARM repeat superfamily protein
GRMZM2G090500	2.31	3.13	2.65	5.29	10.01	8.83	Plant protein of unknown function (DUF827)
GRMZM2G090568	90.64	98.19	81.46	48.41	20.14	7.92	catalase 2
GRMZM2G090669	43.89	55.63	39.72	22.27	30.02	71.02	Transmembrane proteins 14C
GRMZM2G091456	211.55	207.38	154.24	54.56	114.45	197.96	FAD/NAD(P)-binding oxidoreductase family protein
GRMZM2G091478	2.72	3.05	3.2	2.39	1.21	1.11	ABC2 homolog 6
GRMZM2G091511	6.58	9.19	7.53	3.88	3.44	0.94	soluble N-ethylmaleimide-sensitive factor adaptor protein 33
GRMZM2G091743	20.9	16.5	45	203.98	69.7	1.58
GRMZM2G091857	122.44	135.61	143.58	63.89	74.47	222.74
GRMZM2G092123	2.33	2.41	3.06	10.21	5.16	0.54	Tetratricopeptide repeat (TPR)-like superfamily protein
GRMZM2G092432	4.39	3.16	2.89	1.37	1.47	4.78	ACT domain repeat 8
GRMZM2G092497	1.58	1.35	2.22	6.28	4.06	1.28
GRMZM2G092739	1.41	1.1	2.72	8.93	4.73	0.62	Pentatricopeptide repeat (PPR) superfamily protein
GRMZM2G092758	81.17	70.85	79.57	23.37	9.14	21.2
GRMZM2G093441	294.33	279.4	270.82	140.75	192.52	502.86	alpha/beta-Hydrolases superfamily protein
GRMZM2G093603	2.54	2.22	1.98	6.38	5.03	0.87	Terpenoid cyclases/Protein prenyltransferases superfamily protein
GRMZM2G093809	3.67	2.46	2.27	9.26	10.81	2.67	Leucine-rich repeat transmembrane protein kinase family protein
GRMZM2G094375	507.14	527.7	341.32	112.15	272.47	201.68	laccase 7
GRMZM2G094510	65.23	59.04	88.33	27.9	50.2	429.37
GRMZM2G094602	5.54	4.77	5.57	2.05	2.67	8.58	Zinc finger (C3HC4-type RING finger) family protein
GRMZM2G094712	1531.76	1551.82	1364.14	848.86	1003.56	1489.34	aspartate aminotransferase 3
GRMZM2G094884	16.46	17.57	14.52	10.1	9.62	17.15	Protein of unknown function (DUF1639)
GRMZM2G095511	2.78	2.69	2.4	0.51	0	0	ribosomal protein S10
GRMZM2G095822	17.51	17.32	10.61	6.63	10.57	19.15	purine permease 3
GRMZM2G096106	0.52	0.68	0.89	2.48	1.78	0.68	ARM repeat superfamily protein
GRMZM2G096153	0.19	0.2	0.75	23.48	9.25	1.66	glutathione S-transferase F11
GRMZM2G096475	7234.61	7330.39	6827.57	3053.75	4776.63	15013.1	Late embryogenesis abundant protein (LEA) family protein
GRMZM2G096663	8.9	7.16	13.01	30.3	19.28	2.62
GRMZM2G096759	0.61	0.82	0.7	3.62	2.85	0.3	Homeodomain-like superfamily protein
GRMZM2G097258	1.13	1.58	1.72	4.98	3.57	0.22	tRNAisopentenyltransferase 2
GRMZM2G097805	0.44	0.57	0.86	3.46	1.94	0.58	Protein kinase superfamily protein
GRMZM2G098182	99.57	105.16	82.62	54.2	63.64	87.36	Protein of unknown function (DUF679)
GRMZM2G098423	2.26	2.39	4.27	10.54	6.37	0.66	D-3-phosphoglycerate dehydrogenase
GRMZM2G098460	83.41	80.94	63.73	51.26	38.51	23.75	chaperone protein dnaJ-related
GRMZM2G098750	84.44	87.05	95.93	22.15	53.79	359.29	Dehydrin family protein
GRMZM2G099023	10.06	12.19	7.56	5.18	5.83	11.67	Transducin/WD40 repeat-like superfamily protein
GRMZM2G099454	0.28	0.11	0	2.19	4.01	14.13	basic chitinase
GRMZM2G099481	262.77	263.02	270.28	124.39	147.86	266.76	Lipin family protein
GRMZM2G099483	0.1	0.1	0.14	0.71	1.22	0.33	Peptide-N4-(N-acetyl-beta-glucosaminyl)asparagine amidase A protein
GRMZM2G099583	0.7	0.53	0.61	0.14	0.22	1.35	Protein of unknown function (DUF630 and DUF632)
GRMZM2G099767	1.69	0.48	1.41	6.78	3.49	1.99	microtubule-associated proteins 70-2
GRMZM2G099867	18.82	23.06	27.8	56.17	68.7	33.13	Bifunctional inhibitor/lipid-transfer protein/seed storage 2S albumin superfamily protein
GRMZM2G100568	150.2	152.94	210.89	72.25	77.94	37.44
GRMZM2G100650	212.88	207.89	184.66	94.25	140.44	288.81	Glycolipid transfer protein (GLTP) family protein
GRMZM2G100741	30.72	30.9	26.87	15.5	17.26	33.63
GRMZM2G100822	0.32	0.22	0.1	0.41	4.27	0	GDSL-like Lipase/Acylhydrolase superfamily protein
GRMZM2G100920	0.05	0.15	0.23	1.44	0.62	0.28
GRMZM2G101001	31.49	31.87	33.11	20.9	16.73	25.08
GRMZM2G101117	3.59	6.52	3.25	2.39	1.54	2.92	GDSL-like Lipase/Acylhydrolase superfamily protein
GRMZM2G101125	59.72	60.37	68.61	47.61	28.05	36.49	Transmembrane amino acid transporter family protein
GRMZM2G101707	17.01	16.86	19.87	8.67	11.44	33.56	SMAD/FHA domain-containing protein
GRMZM2G101711	56.03	61.86	51.52	36.36	31.08	29.43
GRMZM2G101874	1.7	1.94	3.12	7.05	4.3	1.56	microtubule-associated protein 65-2
GRMZM2G102000	2.65	2.88	4.79	10.22	7.51	2.09	26S proteasome regulatory complex, non-ATPase subcomplex, Rpn2/Psmd1 subunit
GRMZM2G102365	264.18	258.58	296.8	116.92	152.74	273.55	atypical CYS HIS rich thioredoxin 4
GRMZM2G102502	76.3	80.98	65.59	42.7	48.61	81.32	peroxin 19-1
GRMZM2G102662	0.72	0.81	0.42	0	0	0	cytochrome P450, family 71, subfamily B, polypeptide 34
GRMZM2G102681	73.6	85.76	69.24	33.88	41.02	108.16	F-box family protein with a domain of unknown function (DUF295)
GRMZM2G103227	2.26	5.16	3.62	16.02	31.51	3.1
GRMZM2G103357	0.8	0.65	0.79	3.09	2.73	0.18	SCAMP family protein
GRMZM2G103914	3.8	4.42	5.8	14.21	11.68	0.63
GRMZM2G104013	3.75	3.73	6.07	17.73	9.45	1.69	expansin B2
GRMZM2G104176	2.67	3.96	3.39	10.23	13.14	1.46	phytochrome-associated protein 1
GRMZM2G104269	4.32	4.16	5.28	16.28	8.54	0.82	O-acetylserine (thiol) lyase isoform C
GRMZM2G104534	0.93	1.07	1.58	0.6	0.28	0.15	SCAR homolog 2
GRMZM2G105250	0.94	1.26	1.96	0.83	0.61	1.31	Stabilizer of iron transporter SufD / Polynucleotidyl transferase
GRMZM2G105297	4.38	5.53	6.22	17.29	10.19	1.52	AIG2-like (avirulence induced gene) family protein
GRMZM2G105319	5.23	5.29	2.98	0	0	0	magnesium-chelatase subunit chlH, chloroplast, putative / Mg-protoporphyrin IX chelatase, putative (CHLH)
GRMZM2G105436	9.71	7.25	11.95	6.86	4.01	2.54	Radical SAM superfamily protein
GRMZM2G105466	182.94	195.14	168.6	117.51	85.13	161.17	GTP cyclohydrolase II
GRMZM2G105987	2.03	1.23	1.03	0.35	0.36	1.84	NDR1/HIN1-like 25
GRMZM2G105991	2.66	3.07	3.99	10.66	5.85	1.85	UDP-glucosyl transferase 88A1
GRMZM2G106056	1.06	1.41	2.26	6.48	3.02	1.16	DNA repair and meiosis protein (Mre11)
GRMZM2G106133	5.64	6.59	5.26	17.12	13.25	4.14
GRMZM2G106468	39.61	45.07	31.97	20.98	26.72	50.44	cytochrome P450, family 709, subfamily B, polypeptide 2
GRMZM2G106548	1.37	1.82	2.18	5.68	4.46	0.83	GRAS family transcription factor
GRMZM2G106622	227.08	222.86	245.99	125.05	159.61	519.7	GRAM domain family protein
GRMZM2G107114	5.38	4.77	6.85	17.67	13.27	3.32	prohibitin 3
GRMZM2G107402	19.39	17.53	14.04	9.08	8.93	15.75	Glutamyl-tRNA reductase family protein
GRMZM2G107562	9.17	7.19	13.61	35.6	31.45	4.53	Cupredoxin superfamily protein
GRMZM2G107570	134.6	146.75	114.15	42.22	55.03	341.52	Protein of unknown function (DUF1264)
GRMZM2G107807	6.3	6.6	7.95	21.59	13.94	3.46	alfin-like 3
GRMZM2G108133	801.88	823.66	801.28	69.24	85.15	172.71	beta glucosidase 11
GRMZM2G108135	27.78	31.72	29.29	10.82	14.3	11.94	Thioesterase superfamily protein
GRMZM2G108480	15.24	16.14	21.69	56.49	35.97	20.01	Protein of unknown function (DUF179)
GRMZM2G108527	9.85	10.27	16.02	50.84	34.52	2.29
GRMZM2G108537	186.71	197.05	207.16	75.68	80.09	75.18	nodulin MtN21 /EamA-like transporter family protein
GRMZM2G108737	0.71	0.51	1.56	3.95	2.44	0.23	embryo defective 1381
GRMZM2G108864	1.19	2	1.66	9.64	4.85	0.93
GRMZM2G108959	35.34	39.91	30.91	98.17	97.63	47.34	myb domain protein 60
GRMZM2G109627	169.23	180.18	129.01	82.5	105.72	127.8	NAC domain containing protein 47
GRMZM2G109865	0.95	1.04	1.7	4.81	3.19	0.93	Transmembrane amino acid transporter family protein
GRMZM2G109869	78.94	80.87	70.56	37.86	53.38	154.85	SCARECROW-like 8
GRMZM2G110192	4.61	4.7	8.99	33.83	10.3	0.4	nine-cis-epoxycarotenoid dioxygenase 4
GRMZM2G110294	4.91	4.5	9.09	20.12	11.17	2.8
GRMZM2G110447	2.84	3.69	5.36	17.15	9.57	0.36
GRMZM2G110553	0.46	0.77	0.46	9.53	3.73	0
GRMZM2G110847	1.36	2.01	1.75	5.88	5.17	0.66	membrane-associated progesterone binding protein 4
GRMZM2G110908	4.84	5.33	9.6	23.74	17.11	2.08	Protein kinase superfamily protein
GRMZM2G111014	3.56	4.41	8.89	20.38	9.83	1.08	DNA GYRASE B2
GRMZM2G111224	36.77	37.12	35.64	17.23	21.43	42.37	inter-alpha-trypsin inhibitor heavy chain-related
GRMZM2G111394	38.51	37.58	43.41	25.5	20.71	68.77	Protein of unknown function (DUF1645)
GRMZM2G111472	65.92	62.61	55.23	33.15	32.33	54.73	Polyketide cyclase / dehydrase and lipid transport protein
GRMZM2G111672	219.16	226.76	213.76	103.8	133.79	297.67	BSD domain-containing protein
GRMZM2G111903	0.18	0.21	0.45	1.74	1.2	0.43	multidrug resistance-associated protein 14
GRMZM2G111906	2.25	4.96	6.27	13.53	10.12	2.13	myb-like HTH transcriptional regulator family protein
GRMZM2G112072	0.49	0.7	1.09	6.28	2	0.76	DNA-binding HORMA family protein
GRMZM2G112176	4.53	3.79	6.6	14.54	11.01	3.6	Phosphoenolpyruvate carboxylase family protein
GRMZM2G112659	1.2	1.02	1.01	3.09	2.85	0.44	tetratricopetide-repeat thioredoxin-like 3
GRMZM2G113033	23.63	28.88	51.81	127.33	67.21	12.82	Ribulose bisphosphate carboxylase (small chain) family protein
GRMZM2G113036	0.27	0.7	0.67	1.75	3.82	10.23	Heat shock protein DnaJ with tetratricopeptide repeat
GRMZM2G113340	5.2	3.39	8.9	20.51	19.6	9.59
GRMZM2G113423	34.55	36.7	36.02	19.26	24.1	32.19	Plant calmodulin-binding protein-related
GRMZM2G113668	3.39	2.1	1.87	10.17	8.82	1.19	Domain of unknown function (DUF303)
GRMZM2G113815	1.48	2.11	2.51	6.86	4.37	0.99	Pectin lyase-like superfamily protein
GRMZM2G113840	3.37	2.7	2.15	0.62	1.65	3.56	Sec14p-like phosphatidylinositol transfer family protein
GRMZM2G114337	1.66	1.84	2.36	6.52	4.89	0.48	Core-2/I-branching beta-1,6-N-acetylglucosaminyltransferase family protein
GRMZM2G114775	1.29	2.06	2.26	5.34	5.75	0.57	GATA transcription factor 17
GRMZM2G114820	4.04	6.07	2.63	1.67	2.54	3.14	Integrase-type DNA-binding superfamily protein
GRMZM2G116185	0.15	0.29	0.45	2.77	1.24	0	Serine/threonine-protein kinase WNK (With No Lysine)-related
GRMZM2G116243	74.57	72.97	68.2	37.23	33.12	51.79	calcineurin B subunit-related
GRMZM2G116314	4.36	4.54	6.03	14.4	12.41	2.21	ubiquitin-specific protease 15
GRMZM2G116475	4.88	5.25	4.21	1.51	2.59	9.71	salt tolerance homolog2
GRMZM2G116542	1.4	0.78	1.06	3.71	4.15	1.78	Spc97 / Spc98 family of spindle pole body (SBP) component
GRMZM2G117344	7.52	6.63	7.02	2.42	4.01	18.4
GRMZM2G117378	23.24	24.23	20.84	10.79	10.45	38.51	phospholipase A 2A
GRMZM2G117392	2.86	2.48	1.91	0.56	0.7	4.56
GRMZM2G117430	2.41	3.11	3.85	11.86	10.43	2.05
GRMZM2G117707	27.4	27.8	25.25	19.05	8.92	20.07	3-deoxy-d-arabino-heptulosonate 7-phosphate synthase
GRMZM2G117851	179.16	168.55	143.71	69.27	82.13	229.3	G-box binding factor 3
GRMZM2G118714	22.54	25.61	13.9	5.83	7.89	11.42	Plant protein of unknown function (DUF827)
GRMZM2G118800	141.46	127.6	107.45	76.45	74.38	187.2	aldehyde dehydrogenase 3H1
GRMZM2G118834	1.24	1.41	1.14	4.6	3.17	0.31
GRMZM2G120329	2.51	2.91	3.82	10.71	7.27	1.34	Serine/threonine-protein kinase Rio1
GRMZM2G120839	10.31	9.64	8.2	4.6	6.04	26.11	CRINKLY4 related 3
GRMZM2G121123	2.87	3.2	5.14	11.18	8.04	1.66	eukaryotic initiation factor 3 gamma subunit family protein
GRMZM2G121309	7.49	6.42	4.15	2.27	1.66	2.76	phytochrome-associated protein 1
GRMZM2G122324	2.29	3.2	9.57	29.41	10.83	3.15	acyl carrier protein 4
GRMZM2G122335	824.97	812.91	673.94	381.17	519.1	972.83	MAP kinase 20
GRMZM2G122447	4.99	3.53	5.25	0.14	0.14	0.07	VQ motif-containing protein
GRMZM2G122543	61.36	59.25	50.9	17.4	28.47	113.11	WWE protein-protein interaction domain protein family
GRMZM2G122687	1.44	1.18	2.01	0.7	0.22	0	nodulin MtN21 /EamA-like transporter family protein
GRMZM2G122767	3.73	4.91	7.91	16.3	13.6	1.9	TCP-1/cpn60 chaperonin family protein
GRMZM2G122811	4.18	3.78	10.31	24.13	12.49	2.67	Ribosomal protein L7Ae/L30e/S12e/Gadd45 family protein
GRMZM2G123089	1.44	2.25	3.05	9.26	4.96	0.75	RAS associated with diabetes protein 51C
GRMZM2G123212	52.71	56.65	59	12.67	18.9	153.67	RING/U-box superfamily protein
GRMZM2G123309	8.89	8.87	8.06	32.45	34.11	8.43	cytochrome P450, family 72, subfamily A, polypeptide 14
GRMZM2G123644	0.63	1.3	0.64	0	0.07	0.24	agenet domain-containing protein / bromo-adjacent homology (BAH) domain-containing protein
GRMZM2G124042	0.14	0.15	0.35	1.14	1.68	0.63	glycerol-3-phosphate acyltransferase 6
GRMZM2G124460	3.69	2.91	4.55	9.52	8.46	2.36	Transducin/WD40 repeat-like superfamily protein
GRMZM2G124477	64.03	62.9	58.57	31.28	44.78	112.39
GRMZM2G124524	21.04	18.64	13.92	5.73	6	31.84	Integrase-type DNA-binding superfamily protein
GRMZM2G124863	6.39	7.36	6.58	1.47	4.54	13.58	transferases;folic acid binding
GRMZM2G125034	247.77	240.24	227.1	83.78	134.48	468.56	ARM repeat superfamily protein
GRMZM2G125151	0.75	0.78	1.08	4.71	5.41	1.66	cell division protein ftsH, putative
GRMZM2G125263	0.5	0.33	1.21	3.2	2.18	0.18	Leucine-rich repeat protein kinase family protein
GRMZM2G125507	120.21	114.72	113.23	83.84	49.82	96.34	Ras-related small GTP-binding family protein
GRMZM2G125775	75.45	78.3	70.13	39.22	51.85	66	zinc finger (AN1-like) family protein
GRMZM2G125867	0.71	0.66	1.33	4.44	2.68	0.35	RING/U-box superfamily protein
GRMZM2G126096	12.97	11.26	14.32	5.88	5.73	3.35
GRMZM2G126505	216.8	211.12	146.79	116.84	105.88	121.08	cytochrome P450, family 707, subfamily A, polypeptide 1
GRMZM2G126682	1.28	0.94	0.9	3.31	3.08	0.65	sterol methyltransferase 2
GRMZM2G126749	0.82	0.51	1.99	15.86	4.35	1.55	Calmodulin binding protein-like
GRMZM2G126808	5.66	7.67	16.33	40.3	39.68	17.83	homeobox from Arabidopsis thaliana
GRMZM2G126900	476.63	482.96	565.37	260.33	357.3	654.68	myo-inositol oxygenase 1
GRMZM2G127546	190.39	179.14	133.02	53.12	111.52	249.5	pyruvate dehydrogenase E1 beta
GRMZM2G127598	1.81	1.87	2.28	8.1	6.31	1.19	Phosphoglycerate mutase family protein
GRMZM2G127949	1.33	1.03	1.45	3.6	6.04	0.76	Transmembrane amino acid transporter family protein
GRMZM2G128078	186.25	187.6	138.28	69.98	95.22	186.06	SNARE associated Golgi protein family
GRMZM2G128248	1.26	1.13	1.16	4.89	3.16	2.78	DNAJ heat shock family protein
GRMZM2G128432	6.35	6	10.82	27.44	13.11	4.72	Primosome PriB/single-strand DNA-binding
GRMZM2G128477	1.12	1	1.41	4.55	2.6	0.55	Transducin/WD40 repeat-like superfamily protein
GRMZM2G128608	110.8	113.33	101.18	51.54	59.28	108.94	RING/FYVE/PHD-type zinc finger family protein
GRMZM2G128641	7.34	7.34	5.8	26.72	21.03	20.65	early-responsive to dehydration stress protein (ERD4)
GRMZM2G128665	0.85	0.73	2.37	8.98	2.94	0.55	pentatricopeptide (PPR) repeat-containing protein
GRMZM2G128754	1.45	0.81	0.54	3.37	4.57	8.99
GRMZM2G128902	0.15	0.69	0.3	2.9	1.75	0.66
GRMZM2G129083	8.39	5.73	7.48	19.51	17.07	12.01	glycine-rich protein
GRMZM2G129196	0.7	0.94	1.2	0.1	0	0	Plant transposase (Ptta/En/Spm family)
GRMZM2G129246	10.16	9.64	21.91	69.76	30.41	2.61	Aldolase-type TIM barrel family protein
GRMZM2G129502	7.91	7.47	7.8	2.56	3.62	2.69
GRMZM2G130052	1.74	2.65	2.52	7.51	6.53	1.16	vesicle-associated membrane protein 724
GRMZM2G130053	7.64	7.69	9.12	24.22	39.04	3.89	senescence-associated gene 12
GRMZM2G130548	25.52	25.47	42.78	18.5	13.75	19.46	HVA22 homologue A
GRMZM2G130625	6.18	6.53	7.14	2.89	2.82	17.82
GRMZM2G130897	13.93	16.73	16	9.91	9.39	15.16
GRMZM2G130943	4.39	4.8	5.43	16.96	9.62	4.9	Protein phosphatase 2C family protein
GRMZM2G130953	5.51	4.38	5.21	19.59	15.86	2.29	indoleacetic acid-induced protein 8
GRMZM2G131099	7.77	8.61	15.75	32.71	21.95	4.99
GRMZM2G131177	2.3	2.82	3.11	5.17	9.73	1.08	Subtilase family protein
GRMZM2G131228	5.85	4.47	5.81	26.33	31.77	9.74
GRMZM2G131243	2.5	1.45	1.01	0.23	0.08	0	NAD(P)-binding Rossmann-fold superfamily protein
GRMZM2G131281	5.65	6.89	5.01	0	1.33	2.83	Integrase-type DNA-binding superfamily protein
GRMZM2G131575	1.64	2.01	4.37	15.08	7.2	1.42	ATP synthase delta-subunit gene
GRMZM2G131577	11.8	9.17	16.3	50.7	20.12	4.47	basic transcription factor 3
GRMZM2G131611	2.6	3.14	2.65	9.78	7.29	0.67	RING/U-box superfamily protein
GRMZM2G131961	7.91	9.19	6.76	20.07	25.12	3.11	bZIP transcription factor family protein
GRMZM2G132628	8.75	8.53	8.36	3.13	4.42	16.48	Protein of unknown function (DUF616)
GRMZM2G132690	130.2	141.87	106.5	72.43	73.61	74.32	Heavy metal transport/detoxification superfamily protein
GRMZM2G132753	1.64	1.91	1.33	0.35	0.07	0.35
GRMZM2G132875	194.09	196.14	196.94	133.97	99.42	216.1	NAD(P)-linked oxidoreductase superfamily protein
GRMZM2G132958	18.48	18.36	17.58	8.91	7.8	33.22	Regulator of Vps4 activity in the MVB pathway protein
GRMZM2G133189	61.84	67.06	59.62	28.23	39.99	147.78	Ribosomal protein L34e superfamily protein
GRMZM2G133262	0.83	0.9	0.99	3.33	3.29	1.4	response regulator 11
GRMZM2G133653	0	0	0	2.08	5.46	3.05
GRMZM2G133720	40.15	41.2	38.11	24.38	23.79	11.85	cytochrome P450, family 71, subfamily A, polypeptide 25
GRMZM2G134109	27.82	29.47	20.72	82.6	56.42	28.41	Ribosomal protein S21e
GRMZM2G134183	2.23	2.49	4.52	10.89	5.99	1.33	centromere protein C
GRMZM2G134340	0.99	1.36	1.26	5.31	4.86	0.98
GRMZM2G134480	0.25	0.03	0.51	1.97	1.19	0.15	ubiquitin activating enzyme 2
GRMZM2G134703	1.94	2.45	2.49	9	7.19	1.99	cytochrome P450, family 704, subfamily A, polypeptide 2
GRMZM2G134711	53.08	54.38	52.35	0.94	0.83	0.4	Calcium-dependent lipid-binding (CaLB domain) family protein
GRMZM2G134716	1.01	1.22	1.43	0.1	0	0.1	TRAF-like superfamily protein
GRMZM2G134903	385.52	387.56	289.44	158.18	218.39	388.48	Polynucleotidyl transferase, ribonuclease H-like superfamily protein
GRMZM2G135013	1.9	1.81	1.24	9.1	6.41	2.67	S-locus lectin protein kinase family protein
GRMZM2G135387	6.56	6.17	4.73	3.84	3.01	7.18	cytochrome P450, family 71, subfamily B, polypeptide 34
GRMZM2G135617	1.23	1.14	1.35	6.91	3.04	0.34	ACT domain repeat 4
GRMZM2G136300	478.21	464.45	342.82	236.52	221.67	188.59	amino acid permease 1
GRMZM2G136372	143.59	147.83	188.17	515.92	898.26	758.11	osmotin 34
GRMZM2G136750	16.13	15.46	12.12	5.18	2.57	3.79
GRMZM2G136859	1.2	2.24	1.1	9.46	6.62	3.72	Heavy metal transport/detoxification superfamily protein
GRMZM2G137321	332.62	320.37	300.78	190.48	156.37	394.64	P-loop containing nucleoside triphosphate hydrolases superfamily protein
GRMZM2G137358	1.02	0.95	1.21	5.22	2.92	1.5	BIG PETAL P
GRMZM2G137596	4.76	4.26	6.89	0	0	0
GRMZM2G137864	13.37	13.85	9.3	42.29	38.85	41.64
GRMZM2G137891	6.69	4.95	8.21	3.14	2.95	1.6	Thioredoxin superfamily protein
GRMZM2G137964	83.31	87.01	144.07	358.17	267.79	6.27
GRMZM2G138245	13.41	13.04	9	6.73	6.14	15.28	CDPK-related kinase 3
GRMZM2G138259	95.33	104.94	136.15	40.98	33.28	59.47	Protein of unknown function (DUF1262)
GRMZM2G138338	1.89	1.48	1.43	0.37	1.02	4.26	Leucine-rich receptor-like protein kinase family protein
GRMZM2G138342	110.6	107.38	89.55	47.13	53.23	126.66	NAD kinase 1
GRMZM2G138676	4.21	4.07	7.08	19.52	12.19	1.88	shaggy-like protein kinase 41
GRMZM2G138997	21.67	18.92	15.71	10	10.46	10.51	RING/U-box superfamily protein
GRMZM2G139175	112.18	106.55	96.75	46.47	38.77	144.6
GRMZM2G139300	1023.19	1017.99	982.64	402.19	382.75	825.15	cell wall invertase 2
GRMZM2G139412	1.81	3.19	2.1	7.88	9.39	1.75	Nucleotide/sugar transporter family protein
GRMZM2G139811	13.47	14.49	11.03	3.55	5.19	13.51	C2 calcium/lipid-binding and GRAM domain containing protein
GRMZM2G139952	4	3.01	7.98	18.18	10.46	1.73	LA RNA-binding protein
GRMZM2G140032	12.6	12.29	8.65	5.35	6.94	14.84
GRMZM2G140443	222.1	218.87	216.53	116.78	116.27	170.61	Calcium-dependent lipid-binding (CaLB domain) family protein
GRMZM2G140908	6.23	7.44	7.82	3.16	5.09	15.88	zinc ion binding
GRMZM2G140924	23.16	22.54	16.79	8.65	9.14	13.37	RING/U-box superfamily protein
GRMZM2G140989	8.86	9.39	8.42	6.73	4.41	3.12	ARM repeat superfamily protein
GRMZM2G141036	2.63	3.08	2.16	7.22	9.03	3.73	Eukaryotic aspartyl protease family protein
GRMZM2G141136	5.14	4.87	3.36	1.73	1.22	1.09
GRMZM2G141379	68.16	68.85	53.26	29.59	28.67	46.33	DREB2A-interacting protein 2
GRMZM2G142249	46.03	50.82	50.78	33.37	26.65	28.18	ATP-binding cassette A2
GRMZM2G142357	4.74	4.83	4.98	1.16	1.13	11.28	Galactose oxidase/kelch repeat superfamily protein
GRMZM2G142709	103.5	105.68	89.41	38.46	64.08	219.11	glucosyl transferase family 8
GRMZM2G142777	0.09	0.16	0.42	2.55	2.11	0.35	Phosphoglycerate mutase family protein
GRMZM2G143204	3.02	3.92	4.32	14.78	6.87	4	WRKY DNA-binding protein 57
GRMZM2G143400	0.31	0.45	0.18	1.23	2.28	0.12	MATE efflux family protein
GRMZM2G143759	0.6	1	0.48	2.03	3.83	0.29
GRMZM2G143883	226.8	229.78	173.36	78.68	105.36	147.31	fatty alcohol oxidase 3
GRMZM2G144197	5.33	5.75	5.6	1.63	1.81	2.47	P-loop containing nucleoside triphosphate hydrolases superfamily protein
GRMZM2G144407	4.15	3.93	3.76	1.62	2.07	4.38	P450 reductase 2
GRMZM2G144420	262.09	255.49	300.85	120.96	79.41	332.33	ATPase E1-E2 type family protein / haloacid dehalogenase-like hydrolase family protein
GRMZM2G144606	0	0	0	0.78	1.03	1.54
GRMZM2G144707	0.55	0.76	2.91	7.25	7.29	1.61	HVA22-like protein F
GRMZM2G144956	1.68	3.76	2.78	0	0	0
GRMZM2G144995	4.76	5.1	9.96	22.02	12.2	6.1	homolog of nucleolar protein NOP56
GRMZM2G144997	178.16	191.79	223.7	66.71	41.69	38.44	DNAJ-like 20
GRMZM2G145101	564.93	554.91	509.53	261.03	310.45	720.31	beta carbonic anhydrase 5
GRMZM2G145242	0.97	1.09	1.13	3.41	3	0.29	Subtilisin-like serine endopeptidase family protein
GRMZM2G145392	0.14	0.35	0.74	2.31	1.82	0.2
GRMZM2G145461	101.37	105.43	125.62	82.66	53.21	156.27	basic chitinase
GRMZM2G145840	1.44	1.32	1.36	0.6	0.77	2.52
GRMZM2G146623	2.76	3.85	3.86	0.52	0	0.5
GRMZM2G146981	1.12	1.28	1.84	7.37	4.68	0.12
GRMZM2G147014	631.17	624.3	552.38	357.84	363.12	1179.27	cold-regulated 47
GRMZM2G147172	2.15	2.47	2.98	7.71	8.43	0.23	F-box family protein with a domain of unknown function (DUF295)
GRMZM2G147544	14.6	15.25	12.5	6.65	8.84	21.54	Tetratricopeptide repeat (TPR)-like superfamily protein
GRMZM2G147942	0.15	0.38	0.54	2.84	1.84	0.39	subtilisin-like serine protease 2
GRMZM2G148194	5.96	7.12	7.85	22.08	13.39	1.78	Aldolase-type TIM barrel family protein
GRMZM2G148333	85.74	83.74	60.7	33.8	47.91	62.7	Integrase-type DNA-binding superfamily protein
GRMZM2G148387	1451.26	1381.87	1133.79	637.02	937.5	1914.34	Glutaredoxin family protein
GRMZM2G148773	1.94	1.64	2.47	7.72	3.59	0.77	Protein of unknown function (DUF668)
GRMZM2G149326	1.98	1.93	3.93	12.09	5.56	0.35
GRMZM2G149474	4.05	3.22	2.65	0.85	2.19	9.13	exocyst subunit exo70 family protein G1
GRMZM2G149700	89.8	84.06	56.68	31.31	33.71	54.81
GRMZM2G149935	25.25	25.9	21.07	10.85	16.47	43.35	Galactosyltransferase family protein
GRMZM2G149952	248.59	250.02	211.73	119.92	136.31	86.49	Pseudouridine synthase/archaeosine transglycosylase-like family protein
GRMZM2G150098	32.6	31	25.17	13.14	17.92	54.84	Pyruvate kinase family protein
GRMZM2G150166	7.89	8.25	18.53	6.79	7.17	3.26	cyclase associated protein 1
GRMZM2G150266	0.7	0.56	0.84	2.02	2.04	0.87	Tudor/PWWP/MBT superfamily protein
GRMZM2G150337	6.08	8.99	7.8	15.66	18.3	9.01	glutamate receptor 3.3
GRMZM2G150876	28.17	29.85	19.53	11.71	10.16	17.01	Ypt/Rab-GAP domain of gyp1p superfamily protein
GRMZM2G151249	7.33	6.73	6.03	2.55	2.62	9.92	germin-like protein 4
GRMZM2G151418	387.67	389.64	335.58	155.04	223.84	489.09	WPP domain interacting protein 2
GRMZM2G151476	3.61	3.57	3.14	2.54	1.49	1.3	3-ketoacyl-CoA synthase 12
GRMZM2G151553	48.46	46.83	54.29	21.09	25.91	72.24	HXXXD-type acyl-transferase family protein
GRMZM2G151903	14.51	12.68	10	4.4	4.29	7.47	MATE efflux family protein
GRMZM2G151992	221.28	211.54	182.19	79.84	77.81	257.6	Haloacid dehalogenase-like hydrolase (HAD) superfamily protein
GRMZM2G151993	4.36	3.24	4.94	13.83	9.69	1.57	Sec14p-like phosphatidylinositol transfer family protein
GRMZM2G152007	0	0.05	0.09	1.23	0.71	0.32	Mad3/BUB1 homology region 1
GRMZM2G152148	3.22	3.37	4.29	11.39	9.26	1.19
GRMZM2G152354	3.58	3.53	4.97	0.23	0.4	0	Arabidopsis thaliana gibberellin 2-oxidase 1
GRMZM2G152370	23.41	20.18	17.5	10.44	11.55	30.01	Transducin/WD40 repeat-like superfamily protein
GRMZM2G152417	34.1	32.09	20.79	21.59	12.93	18.33	acyl-activating enzyme 7
GRMZM2G152447	113.83	110.05	81.98	45.86	67.15	88.27	purple acid phosphatase 3
GRMZM2G152496	109.3	106.61	100.94	47.01	61.77	102.37
GRMZM2G152638	1.04	0.87	0.89	4.6	2.96	0.57	O-Glycosyl hydrolases family 17 protein
GRMZM2G152901	18.25	19.71	16.45	5.56	13.59	31.66	Protein kinase superfamily protein
GRMZM2G153536	366.53	362	216.54	120.91	134.19	199.12	branched-chain aminotransferase 3
GRMZM2G153675	2.64	3.33	3.11	0.58	1.46	4.24	Protein phosphatase 2C family protein
GRMZM2G153814	4.8	3.1	1.56	0.1	0.75	0	Calcium-dependent lipid-binding (CaLB domain) family protein
GRMZM2G154156	2.08	1.54	1.93	0.65	0.45	2.04	Transducin/WD40 repeat-like superfamily protein
GRMZM2G154422	2.43	2.56	4.7	11.92	6.71	1.76
GRMZM2G154460	63.5	64.41	50.88	26.92	46.88	92.05	Major facilitator superfamily protein
GRMZM2G154789	1.16	0.48	0.46	5.96	12.28	0.91
GRMZM2G154890	1.36	2.27	2.34	6.58	5.14	0.74	ADP-ribosylation factor family protein
GRMZM2G154896	5.34	4.22	9	22.28	13.58	2.76	Nucleic acid-binding, OB-fold-like protein
GRMZM2G154960	7.14	8.46	10.14	4.75	2.09	14.73	RAB GTPase homolog A2B
GRMZM2G155058	14.2	16.49	13.63	6.06	10.22	14.6	Calcineurin-like metallo-phosphoesterase superfamily protein
GRMZM2G155150	1.48	3.05	1.98	0.13	0.82	1.7	F-box protein 7
GRMZM2G155370	0.4	0.41	1.17	7.93	1.53	0.26	chloroplast import apparatus 2
GRMZM2G155422	2.75	2.62	2.7	8.7	6.16	1.71	metacaspase 1
GRMZM2G156218	3.89	3.77	6.36	16.74	10.88	1.55	Sec14p-like phosphatidylinositol transfer family protein
GRMZM2G156238	15.16	15.67	13.44	8.49	9.7	25.84	Calcium-dependent lipid-binding (CaLB domain) family protein
GRMZM2G156517	417.3	392.06	378.73	159.57	174.68	693.06	ubiquitin-conjugating enzyme 28
GRMZM2G156632	45.22	36.92	29.07	116.56	93.02	228.83
GRMZM2G156861	0.64	0.74	0.74	4.36	2.18	0.87	lipoxygenase 1
GRMZM2G156956	23.69	24.45	19.39	10.73	11.92	15.65	MEI2-like 4
GRMZM2G156977	5.36	5.44	6.19	1.93	3.55	3.39	NAC (No Apical Meristem) domain transcriptional regulator superfamily protein
GRMZM2G157247	18.5	18.9	17.18	9.51	8.5	22.9
GRMZM2G157505	79.68	79.66	52.39	20.92	24.68	26.17
GRMZM2G157580	1.58	2.41	3.37	9.99	6.14	1.61
GRMZM2G157596	5.12	6.16	6.07	13.02	16.06	8.16	ADP-ribosylation factor A1E
GRMZM2G157822	5.87	7.46	18.16	67.32	43.39	7.4	myosin 1
GRMZM2G157869	5.21	5.99	9.98	43.44	28.28	3.04	SPFH/Band 7/PHB domain-containing membrane-associated protein family
GRMZM2G158191	6.87	6.93	6.78	3.85	4.12	11.1	RING/U-box superfamily protein
GRMZM2G158281	2.72	2.32	3.81	8.16	9.17	1.92	transcription factor-related
GRMZM2G158300	0.22	0.08	0.29	1.55	1.22	0.07	Protein of unknown function (DUF677)
GRMZM2G159032	9.56	11.37	23.25	47.31	32.59	9.99	histone deacetylase 3
GRMZM2G159134	3.32	3.3	4.04	8.49	10.53	2.69
GRMZM2G159353	5.65	4.73	4.96	2.5	2.57	5.76	cytochrome P450, family 71, subfamily B, polypeptide 34
GRMZM2G159364	21.23	22.06	22.62	9.39	8.24	6.37
GRMZM2G159481	4.31	4.45	5.76	21.68	14.29	0.1
GRMZM2G159500	229.55	230.42	193.49	115.1	147.01	370.2	Arabidopsis NAC domain containing protein 87
GRMZM2G159542	1.21	1.19	3.81	10.99	4.31	0.52	translocon at the outer membrane of chloroplasts 64-V
GRMZM2G159632	1	1.34	1.8	6.41	3.15	1.63	sulfate transporter 1;3
GRMZM2G159643	259.63	260.15	238.79	100.62	198.22	416.48	flavodoxin-like quinone reductase 1
GRMZM2G159660	42.78	43.78	34.49	20.1	24.29	41.69	Calcineurin-like metallo-phosphoesterase superfamily protein
GRMZM2G159899	1.46	0.84	1.24	0.35	0.09	0.09
GRMZM2G159908	2.05	2.05	4.85	17.45	6.94	2.19	PLAC8 family protein
GRMZM2G159953	7.62	6.66	6.07	2.64	3.82	3.35	Concanavalin A-like lectin protein kinase family protein
GRMZM2G160069	2.13	2.09	2.62	1.03	0.86	6.99	inositol transporter 4
GRMZM2G160354	81.84	88.39	84.47	222.87	224.91	27.62
GRMZM2G160517	0	0	0.33	4.33	3.95	0.66	60S acidic ribosomal protein family
GRMZM2G160719	89.1	83.07	81.3	49.62	55.82	57.22
GRMZM2G160996	3.45	2.69	5.23	13.75	7.13	3.47
GRMZM2G161146	1.16	0.53	1.22	4.03	3.04	0.57	Mitochondrial transcription termination factor family protein
GRMZM2G161245	30.81	31.98	25.1	14.84	15.31	30.23	malate dehydrogenase
GRMZM2G161274	4317.32	4204.37	2526.23	1322	2235.96	3485.31
GRMZM2G161310	182.79	182.43	190.99	117.22	92.67	110.84	zinc induced facilitator-like 1
GRMZM2G161673	0.36	0.37	1.06	4.46	2.33	0.35	magnesium-protoporphyrin IX methyltransferase
GRMZM2G161780	315.11	314.87	282.51	117.66	159.31	315.4	heptahelical protein 4
GRMZM2G161891	11.68	11.75	7.79	4.04	6.79	10.79	glutathione S-transferase TAU 18
GRMZM2G162295	0.68	0.52	1.25	5.02	2.84	0.08	tetraspanin2
GRMZM2G162453	5.1	5.79	5.75	13.16	18.19	4.72	Subtilisin-like serine endopeptidase family protein
GRMZM2G162768	8.33	9.2	7.52	35.52	14.68	1.42	plasmodesmata callose-binding protein 3
GRMZM2G162972	14.71	14.77	12.49	3.73	5.34	18.24
GRMZM2G163154	5.64	5.17	3.17	1.64	0.79	0.49	MATE efflux family protein
GRMZM2G163709	104.39	112.47	75.08	44.36	65.6	182.09	PLC-like phosphodiesterases superfamily protein
GRMZM2G163798	12.27	12.94	15.5	37.26	31.95	5.62	Walls Are Thin 1
GRMZM2G164020	2.54	2.55	3	28.81	7.36	1.77	winged-helix DNA-binding transcription factor family protein
GRMZM2G164090	9.31	12.76	4.29	3.63	2.64	3.38	GAST1 protein homolog 1
GRMZM2G164224	40.64	42.73	38.69	17.12	21.23	10.83	BR-signaling kinase 1
GRMZM2G164489	1.76	2.22	3.5	7.21	5.5	0.65	AT hook motif DNA-binding family protein
GRMZM2G164649	451.57	449.58	358.33	245.78	253.3	248.98	AFG1-like ATPase family protein
GRMZM2G164835	1.82	2	3.8	11.16	3.99	0.64	toprim domain-containing protein
GRMZM2G164862	1.35	1.92	3.65	18.8	10.61	4.52
GRMZM2G164909	2.83	2.54	3	1.18	1.74	15.52	winged-helix DNA-binding transcription factor family protein
GRMZM2G165042	1.34	2.6	2.32	6.9	5.24	0.84	phytochrome interacting factor 3-like 5
GRMZM2G165044	139.9	129.54	129.32	75.61	83.01	152.75	RING/U-box superfamily protein
GRMZM2G165069	0.65	2.51	0.64	0	0	0
GRMZM2G165387	0.11	0.23	0.22	0.87	0.97	0.14	EF-TU receptor
GRMZM2G165638	5.61	5.59	5.19	11.08	17.87	12.07	Ca(2)-dependent phospholipid-binding protein (Copine) family
GRMZM2G165746	12.66	13.39	15.47	7.97	9.27	28.29	Mitochondrial substrate carrier family protein
GRMZM2G165972	17.38	17.43	10.83	4.98	9.12	27.67	heat shock transcription factor A6B
GRMZM2G166064	64.53	67.99	57.37	37.47	40.19	79.66	Protein of unknown function (DUF3741)
GRMZM2G166659	27.91	28.13	45.87	139.1	123.46	81.72	ribosomal protein L23AB
GRMZM2G166738	4.97	4.62	4.24	15.12	11.05	0.83	potassium transporter 2
GRMZM2G166971	32.93	31.19	28.86	10.89	13.97	55.49	Phospholipase A2 family protein
GRMZM2G167253	0.17	0.36	0.34	1.14	1.42	0.17	Leucine-rich receptor-like protein kinase family protein
GRMZM2G167520	1.72	1.93	2.17	5	7.13	1.52	COBRA-like protein 1 precursor
GRMZM2G167649	5.5	5.15	4.53	2.48	3.14	5.37
GRMZM2G167686	2.07	1.97	2.61	7.77	6.41	1.7
GRMZM2G167694	18.64	18.93	34.79	0	0	0.07
GRMZM2G168108	4.89	4.66	4.02	3.31	2.23	6.16	calcium exchanger 7
GRMZM2G168176	4.2	4.3	9.34	17.96	13.68	4.01	Ribosomal RNA processing Brix domain protein
GRMZM2G168365	101.69	101.57	115.51	31.02	16.91	98.25	senescence-associated gene 29
GRMZM2G168382	0.39	0.53	0.69	3.47	1.98	0.09	cytochrome P450, family 71, subfamily B, polypeptide 37
GRMZM2G168474	253.85	258.68	176.72	98.11	134.24	334.15	UDP-glycosyltransferase 73B4
GRMZM2G169280	1.23	0.9	1.2	6.76	5.17	2.9	Tetratricopeptide repeat (TPR)-like superfamily protein
GRMZM2G169363	1.51	3.12	2.59	7.93	6.76	2.31	Mitochondrial substrate carrier family protein
GRMZM2G169562	9.04	7.79	5.22	3.62	5.05	5.23	Mono-/di-acylglycerol lipase, N-terminal;Lipase, class 3
GRMZM2G169990	25.87	25.75	28.98	15.53	15.41	8.09	Ankyrin repeat family protein
GRMZM2G170017	73.76	71.76	32.84	38.39	28.83	65.92	NAD(P)-binding Rossmann-fold superfamily protein
GRMZM2G170128	164.44	170.6	105.07	89	70.63	65.03	MATE efflux family protein
GRMZM2G170338	23.85	22.21	17.61	9.57	14.26	22.59	Class I glutamine amidotransferase-like superfamily protein
GRMZM2G170552	21.18	21.91	17.61	6.26	11.62	45.2	SOS3-interacting protein 1
GRMZM2G170625	20.78	16.79	14.53	8.46	13.02	19.25	Mannose-binding lectin superfamily protein
GRMZM2G170632	2.32	2.39	7.49	17.45	10.8	1.88	zinc ion binding
GRMZM2G170934	7.04	10.08	12.02	29.87	32.03	29.27	FRIGIDA-like protein
GRMZM2G171036	6.26	6.2	3.61	2.6	3.08	2.42	Family of unknown function (DUF716)
GRMZM2G171373	5.82	5.55	5.77	2.13	0.93	0.3	hexokinase 1
GRMZM2G171423	31.12	30.23	31.03	20.02	17.93	49.2	SPX domain gene 1
GRMZM2G171478	0.77	0.91	1.19	5.7	2.69	0.59	HIT-type Zinc finger family protein
GRMZM2G171569	272.21	278.6	262.92	125.98	188.33	600.25	cytokinin response factor 4
GRMZM2G171801	1.38	1.05	1.46	4.27	2.65	1.31	DEA(D/H)-box RNA helicase family protein
GRMZM2G171934	7.98	6.49	4.24	2.46	2.61	2.28	PLATZ transcription factor family protein
GRMZM2G171994	1.59	1.47	2.03	6.75	2.96	0.46	Tetratricopeptide repeat (TPR)-like superfamily protein
GRMZM2G172214	159.98	161.24	302.05	818.06	369.72	22.2	Cystathionine beta-synthase (CBS) family protein
GRMZM2G172230	2020.17	2022.39	1490.5	871.28	877.67	964.88	Clp ATPase
GRMZM2G172376	68.35	65.23	66.05	40.47	41.72	63.02	POZ/BTB containin G-protein 1
GRMZM2G172642	12.43	12.87	14.98	39.91	31.68	4.6	Cupredoxin superfamily protein
GRMZM2G172726	45.38	44.32	51.16	19.62	18.93	8.92	Nucleotide-diphospho-sugar transferase family protein
GRMZM2G173063	9.2	8.62	7.26	1.29	1.7	7.36	Cytidine/deoxycytidylate deaminase family protein
GRMZM2G173534	99.61	93.9	103.24	61.49	58.25	124.98	basic helix-loop-helix (bHLH) DNA-binding superfamily protein
GRMZM2G173647	0.62	0.52	0.52	2.46	1.24	0.38	NB-ARC domain-containing disease resistance protein
GRMZM2G173669	1411.07	1400.3	1092.59	812.61	794.19	584.36	Nodulin MtN3 family protein
GRMZM2G173682	187.78	169.9	165.63	83.97	102.86	228.41	Peptidase family C54 protein
GRMZM2G173965	81.17	83.95	44.43	33.41	50.22	106.9	mitogen-activated protein kinase kinase kinase 15
GRMZM2G174621	4.11	3.56	3.53	0.92	0.94	5.43	flavodoxin-like quinone reductase 1
GRMZM2G174776	0.6	1.55	1.48	5.85	3.47	0.59	nuclear factor Y, subunit C2
GRMZM2G175019	1.83	1.74	0.83	6.15	5.81	0.49
GRMZM2G175164	57.68	58.26	51.9	20.11	39.3	93.1	Protein kinase superfamily protein
GRMZM2G175525	10.37	11.13	6.32	2.16	5.27	23.15	Integrase-type DNA-binding superfamily protein
GRMZM2G176354	4.31	2.97	7.52	23.28	11.68	0.2
GRMZM2G176375	15.62	15.03	10.06	8.43	8.31	17.02	Bifunctional inhibitor/lipid-transfer protein/seed storage 2S albumin superfamily protein
GRMZM2G176394	0.18	0.27	0.36	1.44	1.61	1.56	Leucine-rich repeat (LRR) family protein
GRMZM2G176403	0	0	0	1.17	0.72	0.23	NB-ARC domain-containing disease resistance protein
GRMZM2G176604	1.05	0.28	0.22	8.63	5.22	0.35	Protein kinase superfamily protein
GRMZM2G176630	6.23	5.39	4.31	3.04	3.09	11.7	Galactosyltransferase family protein
GRMZM2G177726	1.45	1.29	2.51	9.98	7.48	0.53	cysteine-rich RLK (RECEPTOR-like protein kinase) 20
GRMZM2G177878	124.47	118.61	94.46	26.21	42.12	161.31	similar to RCD one 1
GRMZM2G177885	2.48	2.73	7.46	15.11	9.73	1.41	zinc finger (Ran-binding) family protein
GRMZM2G178829	9.59	10.53	9.02	58	80.57	95.63	ARM repeat superfamily protein
GRMZM2G178839	183.68	186.59	162.25	89.34	114.26	95.49	Calcium-dependent lipid-binding (CaLB domain) family protein
GRMZM2G179133	22.27	21.71	19.84	10.86	14.86	32.41	nudix hydrolase homolog 16
GRMZM2G179349	1007.91	1002.08	765.93	534.31	430.33	213.85	Nodulin MtN3 family protein
GRMZM2G179528	78.93	76.36	72.6	31.64	34.19	21.17	serine carboxypeptidase-like 2
GRMZM2G179728	0.59	0.71	0.58	2.32	3.08	0.86	GDSL-like Lipase/Acylhydrolase superfamily protein
GRMZM2G179802	74.23	71.81	56.43	36.24	46.8	82.99	winged-helix DNA-binding transcription factor family protein
GRMZM2G180044	5.49	6.34	3.46	0	0.33	0	Protein of unknown function (DUF607)
GRMZM2G180086	14.8	13.99	13.17	5.95	6.26	19.58	Transcription factor jumonji (jmj) family protein / zinc finger (C5HC2 type) family protein
GRMZM2G180903	14.58	16.41	9.4	34.69	61.63	9.16	Ribosomal protein S4 (RPS4A) family protein
GRMZM2G180920	21.69	23.23	11.89	7.41	12.22	48.17
GRMZM2G180951	41.42	43.16	61.34	10.26	9.52	3.95	glucan synthase-like 12
GRMZM2G180983	1.53	1.42	2.1	5.1	3.53	1.03	P-loop containing nucleoside triphosphate hydrolases superfamily protein
GRMZM2G181135	858.7	832.44	651.77	171.16	249.78	528.16	Pyridoxal phosphate (PLP)-dependent transferases superfamily protein
GRMZM2G181242	15.54	13.45	9	34.81	32.43	18.21
GRMZM2G181605	13.95	15.8	19.31	9.42	9.41	7.39	Arabidopsis NAC domain containing protein 87
GRMZM2G181607	0.83	1.35	2.38	7	3.6	1.77	atypical CYS HIS rich thioredoxin 4
GRMZM2G300125	16.47	17.05	16.36	11.86	8.51	29.52	highly ABA-induced PP2C gene 3
GRMZM2G300990	17.03	17.14	21.2	6.12	7.83	3.62	FUS3-complementing gene 2
GRMZM2G301096	0.44	0.55	0.67	3.36	2.71	0.84	Ribosomal protein S4 (RPS4A) family protein
GRMZM2G301932	0.08	0.17	0.4	3.52	1.48	0.32	carboxyesterase 18
GRMZM2G302045	19	19.44	24.85	63.18	45.06	6.34	Protein of unknown function (DUF1624)
GRMZM2G302245	3.43	2.69	5.43	1.33	2.2	17.29	Regulator of chromosome condensation (RCC1) family protein
GRMZM2G304108	119.49	122.78	106.32	50.79	74.32	167.79	Uncharacterised protein family (UPF0497)
GRMZM2G304712	135.38	145.67	86.81	37.86	37.64	155.61	UDP-Glycosyltransferase superfamily protein
GRMZM2G305060	1.53	1.25	2.41	5.2	3.7	0.8	RNA helicase family protein
GRMZM2G305066	191.53	187.58	130.11	45.25	95.78	319.07	mitogen-activated protein kinase kinase kinase 16
GRMZM2G306079	32.46	30.93	33.66	16.98	16.71	21.3	RING/U-box superfamily protein
GRMZM2G306094	458.74	439.37	402.45	203.9	313.76	537.2	Restriction endonuclease, type II-like superfamily protein
GRMZM2G306104	0	0	0	12.57	1.94	0	plastid transcriptionally active 18
GRMZM2G306597	4.62	5.88	10.06	22.34	14.36	0.7
GRMZM2G306732	0.63	0.65	1.18	5.02	2.82	1.1	high cyclic electron flow 1
GRMZM2G308619	2.54	1.6	1.94	0.63	1.08	8.99	AGC kinase 1.7
GRMZM2G308860	252.49	257.72	209.8	96.62	122.97	179.03	white-brown complex homolog protein 11
GRMZM2G309847	11.86	10.31	9.4	6.78	5.55	18.56
GRMZM2G311024	0.6	0.75	1.23	3.04	2.55	0.42
GRMZM2G311182	4.68	4.4	8.1	3.32	1.99	2.52	sucrose synthase 3
GRMZM2G311347	167.56	178.91	142.45	3.64	7.63	6.35	Protein of unknown function, DUF584
GRMZM2G315375	1.7	1.77	3.26	6.77	4.84	1.37	ATP binding cassette subfamily B1
GRMZM2G315431	107.91	107.48	103.2	72	58.03	124.3	plant U-box 18
GRMZM2G315848	5.85	6.37	7.43	16.71	16.54	3.78	purple acid phosphatase 27
GRMZM2G317160	0.64	0.48	0.63	0.06	0.06	0.17	AINTEGUMENTA-like 5
GRMZM2G317426	54.83	60.1	33.58	28.49	30.18	76.77
GRMZM2G318459	22.23	27.19	20.11	14.45	11.84	23.73	vesicle associated protein
GRMZM2G318635	1.08	1.13	1.95	7.57	1.93	0.35	Tetratricopeptide repeat (TPR)-like superfamily protein
GRMZM2G318652	22.67	22.21	34.55	1.01	0.69	0.89
GRMZM2G319760	0.16	0.17	0.32	2.06	0.73	0.05	Histidine kinase-, DNA gyrase B-, and HSP90-like ATPase family protein
GRMZM2G320786	3.29	3.06	4	1.28	2.26	27.78	laccase 14
GRMZM2G321053	1.96	2.79	2.01	0.89	0.75	4.94
GRMZM2G322047	9.25	7.15	8.27	4.57	5.51	2.03	Exostosin family protein
GRMZM2G322723	3.02	3.49	6.23	15.99	7.96	2.25	receptor kinase 3
GRMZM2G323387	0.62	0.26	0.98	7.11	2.02	0.24
GRMZM2G323750	0.8	0.62	0.74	0.07	0	0
GRMZM2G323888	698.46	727.72	460.41	291.35	296.19	735.27
GRMZM2G324903	289.47	298.13	211.18	137.59	179.87	249.66	Nodulin MtN3 family protein
GRMZM2G324999	0.07	0.07	0.14	4.73	1.45	0.42	WRKY family transcription factor
GRMZM2G325014	0	0	0	2.53	1.32	0	UDP-glucosyl transferase 73C1
GRMZM2G325023	0.74	0.98	1.49	0	0	0.1	UDP-glucosyl transferase 73C1
GRMZM2G325118	39.73	39.32	16.13	6.42	3.73	5.93
GRMZM2G325575	663.76	681.4	683.9	444.65	379.12	488.69	ferritin 4
GRMZM2G325623	0.26	0.09	0.17	3.94	1.29	1.09
GRMZM2G325786	0.28	0.12	0.33	1.91	1.91	0.28	CBL-interacting protein kinase 19
GRMZM2G326147	4.09	5.04	2.65	1.97	1.93	5.05
GRMZM2G327206	1.54	1.99	3.38	11.74	6.53	0.43
GRMZM2G327263	0.46	0.43	0.37	1.46	1.02	0.16	Pentatricopeptide repeat (PPR) superfamily protein
GRMZM2G330302	5.12	5.94	5.41	14.04	15.69	4.36	CTP synthase family protein
GRMZM2G332390	66.65	67.28	57.9	28.37	45.23	155.42	SAUR-like auxin-responsive protein family
GRMZM2G332801	0.53	0.68	0	11.3	7.65	0.53
GRMZM2G333022	13.08	12.06	15.19	9.32	5.53	5.21	RING/U-box superfamily protein
GRMZM2G333029	0.94	1.47	2	4.52	4.09	0.32
GRMZM2G333861	78.62	75.14	63.75	28.99	33.22	89.13	AMP-dependent synthetase and ligase family protein
GRMZM2G335126	0.44	0.36	1.04	3.38	1.87	0.16	Armadillo/beta-catenin-like repeat ; C2 calcium/lipid-binding domain (CaLB) protein
GRMZM2G336448	197.81	186	136.87	57.25	84.81	206.36	zinc induced facilitator-like 1
GRMZM2G336902	1.57	1.56	1.6	6.09	3.23	0.26	Pentatricopeptide repeat (PPR) superfamily protein
GRMZM2G337819	2.7	2.88	3.44	1.53	2.04	8.76	Regulator of chromosome condensation (RCC1) family protein
GRMZM2G339327	983.65	883.92	867.56	479.28	427.36	1363.9
GRMZM2G339563	1130.96	1171.08	902.91	665.34	560.23	822.79	Pheophorbide a oxygenase family protein with Rieske [2Fe-2S] domain
GRMZM2G339994	2.79	3.24	3.99	1.72	1.7	8.72	NAD(P)-binding Rossmann-fold superfamily protein
GRMZM2G340601	1.23	0.88	2.79	0	0	0	agenet domain-containing protein / bromo-adjacent homology (BAH) domain-containing protein
GRMZM2G342685	23.76	28.55	29.17	50.31	107.28	111.54	Caleosin-related family protein
GRMZM2G342856	59	60.56	66.86	25.8	39.15	44.11	Acyl-CoA N-acyltransferases (NAT) superfamily protein
GRMZM2G342963	1.44	1.86	1.7	0.73	0.82	1.95
GRMZM2G344388	24.7	21.99	18.4	7.66	7.03	4.35	MAP kinase kinase 7
GRMZM2G347717	6.95	10.05	8.2	20.1	25.14	7.58	UDP-glucuronic acid decarboxylase 1
GRMZM2G348257	4.21	6.78	5.34	2.08	1.9	5.03
GRMZM2G348512	281.2	280.04	283.1	180.48	166.09	214.1	carbonic anhydrase 2
GRMZM2G348675	0.19	0.41	0.98	2.39	1.55	0.16
GRMZM2G349062	58.77	57.12	69.93	35.89	33.79	38.96	ACD1-like
GRMZM2G349895	10.25	10.1	7.76	3.15	2	4.54
GRMZM2G350319	1.41	1.66	2.65	7.36	4.4	1.54	Tetratricopeptide repeat (TPR)-like superfamily protein
GRMZM2G351259	4.97	5.51	11.27	22.31	15.31	1.91	cytochrome P450, family 71 subfamily B, polypeptide 7
GRMZM2G351330	258.28	263.61	230.1	137.33	164.03	324.73	homeobox 7
GRMZM2G352607	73.12	69.8	59.98	46.93	38.05	35.57	lipid-binding serum glycoprotein family protein
GRMZM2G352618	405.34	376.85	393.85	155.99	257.34	714.23
GRMZM2G352858	206.46	188.12	190.5	71.85	81.6	217.3	cysteine-rich RLK (RECEPTOR-like protein kinase) 2
GRMZM2G352866	23.44	30.89	26.07	10.89	11.52	22.83	cysteine-rich RLK (RECEPTOR-like protein kinase) 2
GRMZM2G352959	9.86	5	6.99	0.32	0.01	12.45	Telomerase activating protein Est1
GRMZM2G354190	31.54	33.95	36.52	11.87	25.08	17.45
GRMZM2G354621	1.57	1.94	1.76	6.09	4.23	1.01	Leucine-rich repeat protein kinase family protein
GRMZM2G356618	0.72	1.11	1.32	16.93	10.22	3.15
GRMZM2G356817	120.7	122.64	112.55	26.76	66.04	31.77
GRMZM2G356839	9.76	9.97	7.67	1.29	6.33	4.4
GRMZM2G357595	367.23	350.13	306.08	210.16	217.08	632.25	Calcium-binding EF-hand family protein
GRMZM2G357631	2.85	0.88	2.82	28.44	4.79	1.25
GRMZM2G358238	0.13	0.18	0.43	1.49	1.22	0.3
GRMZM2G358381	1.14	1.05	1.85	4.45	2.56	0.48	inter-alpha-trypsin inhibitor heavy chain-related
GRMZM2G358491	38.96	38.54	29.81	20.29	22.92	22.99	REF4-related 1
GRMZM2G359070	3.51	3.04	4.61	12.4	8.3	1.46	L-Aspartase-like family protein
GRMZM2G359127	1.48	1.31	2.09	7.28	5.79	0.62	2Fe-2S ferredoxin-like superfamily protein
GRMZM2G359260	2.4	2.65	1.83	0.7	1.64	7.1	CRINKLY4 related 4
GRMZM2G359874	2.25	2.49	5.2	10.44	8.29	0.84	Ribosomal RNA processing Brix domain protein
GRMZM2G360219	1.97	1.93	2.3	6.3	5.95	3.01	Leucine-rich repeat protein kinase family protein
GRMZM2G360234	202.03	207.95	194.49	124.31	127.52	280.38
GRMZM2G360523	0.05	0.28	0.13	2.05	2.57	1.36	response regulator 12
GRMZM2G360615	4.74	2.5	5.26	13.44	10.76	2.36	Protein of unknown function (DUF1218)
GRMZM2G360698	0.95	1.24	2.48	5.27	3.61	0.83	Putative endonuclease or glycosyl hydrolase
GRMZM2G361633	1.25	1.61	0.98	4.96	5.14	0.55	RING/FYVE/PHD zinc finger superfamily protein
GRMZM2G362778	2.73	2.27	3.57	11.91	5.86	1.11	ubiquitin-specific protease 25
GRMZM2G362823	63.41	69.33	36.94	13.73	17.63	105.98
GRMZM2G364988	6.98	6.74	10.55	33.41	40.98	12.2	aconitase 1
GRMZM2G366065	15.91	16.43	21.71	11.21	8.93	36.23	Major facilitator superfamily protein
GRMZM2G366140	2.19	1.51	1.03	0.32	0.65	1.02
GRMZM2G366851	0.81	0.8	0.67	0.22	0.29	1.06	cation/hydrogen exchanger 15
GRMZM2G367206	1.25	1.43	2.55	6.57	4.64	1.77	Cyclophilin-like peptidyl-prolyl cis-trans isomerase family protein
GRMZM2G368126	6.07	6.96	5.8	2.53	2.69	10.82	Transducin/WD40 repeat-like superfamily protein
GRMZM2G369481	128.82	127.65	83.8	51.77	77.99	93.31
GRMZM2G369701	11.58	12.53	7.92	7.41	5.9	3.34	tetratricopeptide repeat (TPR)-containing protein
GRMZM2G370915	0.97	0.5	1.05	5.83	4.43	0.28	transmembrane nine 7
GRMZM2G370924	1.39	1.81	2.72	6.81	5.08	0.18
GRMZM2G371721	1.26	2	2.11	5.44	4	0.97	Chaperone DnaJ-domain superfamily protein
GRMZM2G372440	4.82	6.13	4.08	3.1	1.25	6.99	F-box family protein
GRMZM2G373522	1501.73	1655.36	1643.81	731.95	620.73	1847.16	Dehydrin family protein
GRMZM2G373554	25.41	32.54	25.51	12.47	21.26	67.79
GRMZM2G375999	0.58	0.44	1.11	2.73	1.82	0.11	Intron maturase, type II family protein
GRMZM2G376061	492.74	520.52	432.08	182.84	295.44	997.2	C2H2-type zinc finger family protein
GRMZM2G376743	27.44	25.21	26.55	12.01	14.78	95.25	CAP160 protein
GRMZM2G376959	1.64	1.36	2.32	5.44	5.17	1.76	TBP-associated factor 5
GRMZM2G378653	4.51	4.43	4.57	2.4	1.6	5.78	basic helix-loop-helix (bHLH) DNA-binding superfamily protein
GRMZM2G378762	398.79	407.14	320.21	138.54	224.4	605.58
GRMZM2G378770	134.49	148.22	124.05	62.15	95.42	200.55	60S acidic ribosomal protein family
GRMZM2G379428	110.94	99.47	99.17	55.72	71.12	135.23	DWNN domain, a CCHC-type zinc finger
GRMZM2G379563	201.26	230.7	150.27	131.04	110.07	116.47	non-yellowing 1
GRMZM2G380088	520.38	521.18	359.84	143.21	219.91	436.29	cytidine deaminase 1
GRMZM2G380732	0.65	1.23	1.39	3.5	2.36	0.88
GRMZM2G381842	0.19	0.17	0.16	0.96	0.79	0.07
GRMZM2G383408	106.98	109.96	113.38	64.14	63.65	136.63	ACT domain repeat 4
GRMZM2G385428	0.54	1.18	0.77	2.15	5.04	0.29
GRMZM2G386923	10.09	8.4	9.01	4.01	5.32	0.99	ARM repeat superfamily protein
GRMZM2G387528	0.65	0.75	0.95	3.38	2.72	0.22	phytochrome interacting factor 3
GRMZM2G387837	1.18	1.06	2.02	5.81	4.04	2	ARM repeat superfamily protein
GRMZM2G388608	34.38	37.17	33.82	15.99	16.66	36.47
GRMZM2G388892	2.47	1.78	5.01	13.12	5.59	1.32	nuclear RNA polymerase A2
GRMZM2G389570	7.05	8.88	9.32	23.1	20.79	4.15
GRMZM2G390150	132.93	125.23	114.7	56.34	85.12	139.73
GRMZM2G391042	117.83	115.98	109.23	68.14	65.68	153.69	autoinhibited Ca2+ -ATPase, isoform 8
GRMZM2G391312	16.74	14.72	16.64	6.12	7.51	11.27	Terpenoid cyclases/Protein prenyltransferases superfamily protein
GRMZM2G391696	0	0	0	32.7	62.48	18.54
GRMZM2G392345	57.21	56.55	52.28	23.92	39.18	94.26
GRMZM2G392624	3.83	3.51	5.38	0	0	0	agenet domain-containing protein / bromo-adjacent homology (BAH) domain-containing protein
GRMZM2G392672	0.91	1.1	1.42	3.82	3.47	0.3
GRMZM2G392791	198.35	180.81	152.98	80.55	69.29	85.34	alpha/beta-Hydrolases superfamily protein
GRMZM2G392798	1.98	1.62	3.66	8.08	4.34	1.08	polyribonucleotide nucleotidyltransferase, putative
GRMZM2G392863	52.41	55.79	41.03	1.84	5.64	29.12	low-molecular-weight cysteine-rich 69
GRMZM2G393671	13.68	15.61	13.45	7.35	6.01	4.73	Stress responsive alpha-beta barrel domain protein
GRMZM2G393742	0.9	0.8	2.14	4.32	3.14	0.52	SNF2 domain-containing protein / helicase domain-containing protein
GRMZM2G394203	11.39	10.22	7.37	0	0	0
GRMZM2G394450	358.37	347.79	293.69	109.93	182.34	591.4	Glycosyl hydrolases family 32 protein
GRMZM2G394500	31.76	34.4	22.96	4.78	7.72	8.69	Peroxidase superfamily protein
GRMZM2G394945	1.02	1.08	1.01	0	0	0	NAD(P)-binding Rossmann-fold superfamily protein
GRMZM2G396357	1.16	1.51	1.06	0	0	0	NB-ARC domain-containing disease resistance protein
GRMZM2G398527	1.41	1.21	3.67	8.86	4.17	0.37	RNA binding;RNA binding
GRMZM2G399700	1.25	1.09	1.41	3.29	3.47	0.26	tRNA/rRNA methyltransferase (SpoU) family protein
GRMZM2G400806	2.01	1.32	2.3	10.24	6.93	1.91	pyruvate dehydrogenase kinase
GRMZM2G400938	8.25	7.86	12.69	27.43	30.63	9.09	TRICHOME BIREFRINGENCE-LIKE 38
GRMZM2G400961	2.57	2.3	2.23	0.87	1.67	5.13
GRMZM2G401308	6.4	7.34	7.37	32.86	10.34	0.81	winged-helix DNA-binding transcription factor family protein
GRMZM2G402631	7.49	8.3	18.33	5.06	2.96	5.4	osmotin 34
GRMZM2G402675	5.62	5.23	6	16.48	13.78	6.7
GRMZM2G404043	0.52	0.57	0.51	2.3	2.3	0.19	Pentatricopeptide repeat (PPR-like) superfamily protein
GRMZM2G404249	531.59	543.77	558.35	223.61	425.23	1754	17.6 kDa class II heat shock protein
GRMZM2G406603	714.36	737.61	457.02	265.05	290.84	411.37	fatty acyl-ACP thioesterases B
GRMZM2G407825	65.08	66.15	56.43	24.41	36.92	83.7	aminophospholipid ATPase 1
GRMZM2G408096	1.58	1.58	2.2	6.78	5.25	1.04	nucleic acid binding;zinc ion binding;DNA binding
GRMZM2G409722	72.69	83.23	63.44	37.73	39.95	65.93
GRMZM2G409976	2.9	2.19	1.81	10.23	12.16	4.77	Protein kinase superfamily protein
GRMZM2G410865	1.92	1.59	4	13.86	7.04	0.75	NAD(P)-binding Rossmann-fold superfamily protein
GRMZM2G410975	24.7	24.85	22.01	18.22	11.54	6.2
GRMZM2G411260	0.96	1.04	0.82	3.52	2.32	0.45	ARM repeat superfamily protein
GRMZM2G411668	14.94	13.73	12.23	5.3	8.2	15.78	S-locus lectin protein kinase family protein
GRMZM2G414496	20.44	19.74	27.2	59.06	57.05	26.03	Arp2/3 complex, 34 kD subunit p34-Arc
GRMZM2G414915	8.16	10.9	13.27	34.44	23.03	4.91	subtilase 1.3
GRMZM2G416652	1.47	1.02	0.52	0.16	0	0	myb domain protein 101
GRMZM2G416750	44.97	50.78	41.52	21.37	25.26	63.74	RING/U-box superfamily protein
GRMZM2G416817	214.87	220.98	173.29	115.99	130.03	176.61	alpha/beta-Hydrolases superfamily protein
GRMZM2G417583	12.84	17.34	16.69	10.36	7.1	32.59	calcium ion binding
GRMZM2G419239	0.83	0.38	0.91	3.94	2.17	0.54	myb domain protein 7
GRMZM2G419953	4.7	4.39	3.82	1.25	1.9	10.61	Peroxidase superfamily protein
GRMZM2G420988	6.37	5.16	4.02	2.82	0.66	3.67	ADP/ATP carrier 2
GRMZM2G421541	1.3	1.54	2.8	5.7	3.51	0.65	MUTS homolog 6
GRMZM2G422670	14.39	14.99	11.26	5.22	8.42	8.44	non-specific phospholipase C4
GRMZM2G422955	2.14	1.95	2.59	6.06	7.76	1.72
GRMZM2G423169	1.46	1.51	2.87	8.52	4.34	0.67	Ribosomal protein L25/Gln-tRNA synthetase, anti-codon-binding domain
GRMZM2G424072	9.22	3.66	13.54	48.8	17.58	1.2
GRMZM2G425427	3.31	4.27	3.7	1.26	1.53	4.91	myb domain protein 112
GRMZM2G425482	73.4	75.4	61.16	35.39	43.7	106.09	Protein of unknown function (DUF581)
GRMZM2G426046	81.7	72.61	65.72	36.66	41.12	111.21	Calcium-binding EF-hand family protein
GRMZM2G426175	44.31	45.61	73.06	0.97	0.64	0.35	2-oxoglutarate (2OG) and Fe(II)-dependent oxygenase superfamily protein
GRMZM2G426953	12.21	11.03	6.64	5.89	6.89	12.6	ferric reductase-like transmembrane component family protein
GRMZM2G427067	0.62	0.68	1.06	2.67	2.36	0.11	DNA LIGASE 6
GRMZM2G427090	2.75	4.19	3.37	12.26	9.46	1.57	Ribosomal protein L7Ae/L30e/S12e/Gadd45 family protein
GRMZM2G427097	99.91	100.69	119.21	48.45	75.42	139.94	glutamate dehydrogenase 2
GRMZM2G428391	158.63	156.63	148.88	61.86	82.56	430.16	heat shock protein 70
GRMZM2G429873	4.86	5.68	4.25	1.09	3.06	13.95	Carbohydrate-binding X8 domain superfamily protein
GRMZM2G430194	19.67	15.63	10.57	2.9	4.48	11.46
GRMZM2G434500	3.63	3.19	4.12	0.92	1.22	9.38	Glucose-methanol-choline (GMC) oxidoreductase family protein
GRMZM2G436304	26.51	27.36	41.74	105.83	57.57	10.15
GRMZM2G436332	1.38	1.42	1.64	4.27	5.5	1.44	Pentatricopeptide repeat (PPR) superfamily protein
GRMZM2G436986	3.72	3.41	6.31	19.98	6.81	1.16	PsbQ-like 1
GRMZM2G438121	32.45	33.08	28.91	9.96	15.39	44.64
GRMZM2G439195	5.02	4.64	2.29	1.41	2.26	0.72	nicotianamine synthase 3
GRMZM2G439246	37.41	32.82	27.41	11.41	16.23	38.3	Protein of unknown function (DUF677)
GRMZM2G439819	0.68	0.36	0.81	0.17	0.04	0.05	agenet domain-containing protein / bromo-adjacent homology (BAH) domain-containing protein
GRMZM2G440537	10.59	10.79	14.8	7.38	6.99	2	Tetratricopeptide repeat (TPR)-like superfamily protein
GRMZM2G440925	209.69	218.44	214.91	120.76	149.69	199.49	Myosin heavy chain-related protein
GRMZM2G441903	270.2	263.33	188.17	91.29	145.79	424.17	A20/AN1-like zinc finger family protein
GRMZM2G443881	1.63	1.15	3.27	9.34	4.29	0.66	DNA topoisomerase, type IA, core
GRMZM2G444748	0	0	0.3	1.4	1.13	0	basic leucine-zipper 44
GRMZM2G446921	0.47	0.39	0.6	2.34	1.61	0.44
GRMZM2G447632	579.15	518.79	332.66	232.78	359.45	740.5	glutathione S-transferase TAU 18
GRMZM2G447987	0.96	1.75	0.87	4.31	3.69	1.73
GRMZM2G448151	13.3	6.56	6.65	2.65	4.74	3.73	structural constituent of ribosome
GRMZM2G448627	1317.76	1360.57	1011.64	439.1	569.44	2086.22	Late Embryogenesis Abundant 4-5
GRMZM2G448656	5.47	5.64	6.39	2.89	2.72	8.18
GRMZM2G448925	150.36	164.37	127.23	38.05	45.71	140.49
GRMZM2G448957	10.92	13.45	15.66	5.31	6.09	3.86
GRMZM2G449163	62.57	63.87	56.44	32.62	39.64	31.66	Myotubularin-like phosphatases II superfamily
GRMZM2G449177	102.79	97.24	81.36	47.77	59.63	63.71	Myotubularin-like phosphatases II superfamily
GRMZM2G449709	242.22	242.79	225.87	133.04	152.58	400.85	Protein of unknown function, DUF584
GRMZM2G450044	1.18	0.91	2.18	8.44	4.5	0.14
GRMZM2G450163	8.53	9.82	16.59	36.95	30.3	6.47	Phosphofructokinase family protein
GRMZM2G450498	961.73	1094.46	627.99	315.43	243.09	820.97	methionine gamma-lyase
GRMZM2G450762	2.45	2.65	3.2	1.72	0.44	5.32	ribulose-bisphosphate carboxylases
GRMZM2G451314	380.8	377.89	358.66	255.41	196.98	357.25	Pyridoxal phosphate (PLP)-dependent transferases superfamily protein
GRMZM2G451792	54.37	52.68	63.71	26.18	21.02	22.2	pleiotropic drug resistance 7
GRMZM2G453078	10.68	10.28	9.62	4.41	6.31	10.42
GRMZM2G454176	4.23	3.4	6.69	15.27	9.4	1.28	Homeodomain-like transcriptional regulator
GRMZM2G455440	137.35	139.93	136	77.84	82.97	51.06
GRMZM2G456923	24.37	29.75	20.74	13.43	14.71	17.25	zinc induced facilitator-like 2
GRMZM2G457178	0.97	1.03	2.02	4.32	2.83	0.44
GRMZM2G457544	37.6	38.89	45.45	19.34	21.52	26.81	DREB2A-interacting protein 2
GRMZM2G457562	5.16	6.27	5	3.21	3.38	20.32	Integrase-type DNA-binding superfamily protein
GRMZM2G458494	1.07	1.1	1.49	7.61	3.89	1.26	Major facilitator superfamily protein
GRMZM2G460472	0.89	0.8	1.27	2.52	2.45	0.4	transcription factor-related
GRMZM2G462243	9.76	10.21	10.52	3.3	5.92	10.66	glutathione S-transferase TAU 11
GRMZM2G462625	0.58	0.53	1.3	3.2	1.84	0.37	Tetratricopeptide repeat (TPR)-like superfamily protein
GRMZM2G463462	0.51	1.2	1.74	3.33	4.48	1.46	Vacuolar iron transporter (VIT) family protein
GRMZM2G464043	6.19	4.99	3.28	1.19	2.15	1.91
GRMZM2G465053	7.39	5.58	7.97	1.34	4.68	10.36	Protein of unknown function (DUF679)
GRMZM2G465430	6.29	7.41	0.69	0.72	0.22	20.8	BAX inhibitor 1
GRMZM2G465860	28.02	22.04	48.92	188.35	66.56	3.13
GRMZM2G466498	4.29	4.66	4.1	1.04	1.17	1.48
GRMZM2G466731	2.02	2.25	2.16	0.74	0.32	3.38	Calmodulin-binding protein
GRMZM2G467893	42.91	42.53	40.56	21.08	26.21	49.33	Major facilitator superfamily protein
GRMZM2G468348	19.27	22.12	28.27	10.56	10.9	6.62
GRMZM2G468479	31.12	27.53	23.94	14.83	14.51	23.85	DNA binding
GRMZM2G469061	2.27	2.83	3.46	11.71	9.38	0.8	Ribosomal protein S4 (RPS4A) family protein
GRMZM2G469477	8.48	6.53	6.24	0.43	1.17	0.14
GRMZM2G469502	2.08	1.72	1.78	4.68	7.68	8.91
GRMZM2G469795	2.86	2.47	4.52	10.51	6.34	1.54
GRMZM2G471362	1.93	2.96	4.53	11.89	9.45	0.18
GRMZM2G471525	0.19	0.08	1.41	6.23	2.31	0.37
GRMZM2G471904	1.28	1.08	2.12	6.25	2.86	0.73	PsbP-like protein 2
GRMZM2G472236	4.86	5.19	9.12	2.4	2.63	12.63	Seed maturation protein
GRMZM2G472248	532.43	546.98	300.85	144.84	272.31	1153.51	drought-induced 21
GRMZM2G473036	4.46	6.37	9.26	18.64	17.7	2.9
GRMZM2G473697	2.01	2.34	1.12	0.43	0.53	2.97	ammonium transporter 2
GRMZM2G473976	82.18	78.36	55.4	36.7	52.55	57.98	prenylcysteine methylesterase
GRMZM2G474019	4.52	4.56	8.33	18.99	11.05	0.66
GRMZM2G474755	28.85	32.94	27.54	15.05	13.83	36.11	EF hand calcium-binding protein family
GRMZM2G474769	10.95	10.26	11.65	6.22	5.92	13.42	Homeodomain-like superfamily protein
GRMZM2G476107	0.37	0.51	0.97	3.03	2.47	0.6	NAD(P)-binding Rossmann-fold superfamily protein
GRMZM2G476477	58.21	54.43	40.28	13.64	19.35	83.13	mitogen-activated protein kinase kinase kinase 17
GRMZM2G476593	0.96	1.28	2.34	6.35	5.47	1.06	Pentatricopeptide repeat (PPR) superfamily protein
GRMZM2G476848	1028.04	1043.35	734.03	381.71	680.15	2060.1
GRMZM2G477205	318.49	311.19	257.75	97.54	142.62	337.99	RING/U-box superfamily protein
GRMZM2G477236	1.04	1.13	3.84	14.31	5.37	0.81	Chlorophyll A-B binding family protein
GRMZM2G477340	22.32	21.31	19.4	12.93	10.57	15.44	phosphatidyl serine synthase family protein
GRMZM2G477872	584.87	612.55	661.42	265.25	231.49	305.78	pleiotropic drug resistance 11
GRMZM2G477879	4.19	6.06	6.5	15.27	13.93	3.46	ILITYHIA
GRMZM2G478212	0.16	0.56	0.43	4.53	3.11	1.33	membrane protein, putative
GRMZM2G479112	1.3	1.07	1.33	3.7	2.91	0.61	non-specific phospholipase C2
GRMZM2G479340	423.12	445.31	338.38	207.22	283.99	478.53	NAD(P)-binding Rossmann-fold superfamily protein
GRMZM2G479423	385.56	385.34	291.43	203.93	208.59	518.63	NAD(P)-linked oxidoreductase superfamily protein
GRMZM2G479717	6.91	13.48	4.07	2	2.06	7.56
GRMZM2G479906	189.36	187.87	127.26	65.77	83.15	123.38	pleiotropic drug resistance 2
GRMZM2G480698	0.73	0.59	0.72	0	0	0	Leucine-rich repeat (LRR) family protein
GRMZM2G492296	3.87	2.64	3.18	69.83	43.82	3.15
GRMZM2G513713	4.32	3.34	2.87	1.6	1.21	0.95
GRMZM2G514812	6.82	6.93	7.05	20.16	15.96	0.77
GRMZM2G540318	7.08	8.72	12.81	39.68	24.41	0.61
GRMZM2G542272	41.54	42.47	31	10.91	18.23	104.4
GRMZM2G546373	2.33	4.84	2.82	0	0	0
GRMZM2G551565	8.92	7.28	11.41	32.4	39.11	2.98
GRMZM2G552278	2.41	3.09	2.63	8.68	10.58	1.56	CW-type Zinc Finger
GRMZM2G552418	0	0	0	7.46	5.38	0
GRMZM2G552469	1.73	0.89	2.7	0	0	0
GRMZM2G555972	2.12	2.87	1.96	0.26	0.81	0.9
GRMZM2G565140	3.01	3.33	5.69	14.15	7.77	1.9	putative mitochondrial RNA helicase 2
GRMZM2G576497	22.98	20.03	23.95	6.1	7.9	20.22
GRMZM2G581155	2.13	2.01	1.62	0.93	0.72	3.57	chloroplastic NIFS-like cysteine desulfurase
GRMZM2G585674	52.95	70.36	47.03	34.9	29.15	52.9
GRMZM2G701218	6.72	4.75	9.87	29.8	23.77	5.02	myb-related protein 1
GRMZM2G702522	1.38	2.96	8.56	0	0	0
GRMZM2G704475	11.16	11.99	10.65	3.92	5.66	14.18	embryonic cell protein 63
GRMZM5G800598	7.9	7.22	5.91	5.41	3.23	8.13	C2 calcium/lipid-binding plant phosphoribosyltransferase family protein
GRMZM5G803404	9.49	9.42	8.3	6.66	3.52	2.49	ABC transporter family protein
GRMZM5G804064	14.35	14.26	18.13	9.37	8.54	5.54	DEA(D/H)-box RNA helicase family protein
GRMZM5G805609	674.23	659.85	591.1	305.07	314.78	739.15	Glycosyl hydrolase superfamily protein
GRMZM5G806771	0.55	0.57	1.02	4.09	2.54	0.47	S15/NS1, RNA-binding protein
GRMZM5G807234	0	0	0	3.47	1.46	0
GRMZM5G809195	4.26	6.49	3.19	0.5	0.72	1.78	phytochrome-associated protein 2
GRMZM5G811268	33.89	35.89	47.63	127.84	106.3	29.46
GRMZM5G813661	0.95	0.2	0.57	7.35	1.94	0.19
GRMZM5G814271	10.32	14.94	14.06	0	0	0
GRMZM5G814279	11.95	10.59	24.84	8.46	8.45	6.07	K-box region and MADS-box transcription factor family protein
GRMZM5G817255	31.98	31.14	33.1	14.24	14.03	13.22
GRMZM5G818887	343.48	319.4	324.08	185.11	212.62	376.51	autophagy 3 (APG3)
GRMZM5G819965	0.47	0.37	0.94	13.59	1.81	1.04
GRMZM5G821551	4.01	4.04	9.47	19.58	11.27	2.18	glycyl-tRNA synthetase / glycine--tRNA ligase
GRMZM5G822593	12.15	14.05	8.75	3.23	7.22	18.58	lipoxygenase 2
GRMZM5G824534	1.38	0.87	2.34	6.69	4.07	0.83
GRMZM5G826666	2.46	3.09	4.64	12.29	10.48	1.05
GRMZM5G826801	6.04	6.73	8.9	32.93	14.57	2.14	ribosomal protein L12-C
GRMZM5G826838	25.62	26.29	51.88	13.56	11.39	8.25	glutamate decarboxylase
GRMZM5G827121	0.19	0.13	0.31	2.96	2.79	0.55	NB-ARC domain-containing disease resistance protein
GRMZM5G827496	270.03	262.06	227.76	135.87	121.45	260.81	Major facilitator superfamily protein
GRMZM5G827611	38.15	29.68	29.62	92.18	118.7	30.88
GRMZM5G828581	5.17	3.99	6.75	10.03	17.99	4	Nucleotide/sugar transporter family protein
GRMZM5G828630	579.01	590.33	621.79	395.59	320.35	483.91	alanine aminotransferase 2
GRMZM5G830269	0.22	0.34	0.98	5.34	3.37	0.11
GRMZM5G831577	22.36	23.06	22.32	109.75	119.74	132.86	ABI five binding protein 3
GRMZM5G831712	0.79	0.75	0.83	3.66	2.35	0.95	poly(ADP-ribose) polymerase 2
GRMZM5G833332	413.38	401.95	349.36	202.02	272.14	365.1	Protein of unknown function (DUF1997)
GRMZM5G834697	227.43	238.35	159.6	72.69	123.97	386.49	mitogen-activated protein kinase kinase 4
GRMZM5G834952	4.6	3.27	7.73	32.58	16.64	0.56
GRMZM5G835903	0	0	0	2.35	1.41	0	SAUR-like auxin-responsive protein family
GRMZM5G836028	3.84	2.91	3.11	1.36	2.09	6.16	retinoblastoma-related 1
GRMZM5G838285	18.73	18.19	19.02	11.05	11.19	43.49	nine-cis-epoxycarotenoid dioxygenase 9
GRMZM5G842071	15.14	14.07	29.17	65.55	70.13	15.69	laccase 12
GRMZM5G843302	13.05	12.64	10.03	6.12	6.01	9.27	phosphate starvation-induced gene 3
GRMZM5G844309	12.62	10.54	4.56	2.42	2.49	3.77
GRMZM5G844329	3.5	3.78	3.43	9.76	8.42	2.03
GRMZM5G845532	1.37	0.91	1.92	6.64	4.86	0
GRMZM5G846048	0.65	0.43	0.91	1.92	2.09	0.7	TBP-associated factor 5
GRMZM5G848503	2.58	1.99	1.78	0	0	0
GRMZM5G849152	24.23	25.99	33.43	141.81	89.6	14.73
GRMZM5G850924	4.9	5.53	9.64	18.44	15.8	1.53
GRMZM5G851925	0	0	0.21	1.07	1.47	1.43
GRMZM5G854284	5.79	6.35	1.35	17.5	21.04	11.17
GRMZM5G855994	21.48	22.06	15.87	13.33	10.59	35.89	ARM repeat superfamily protein
GRMZM5G858887	5.83	6.15	9.04	18.43	17.88	6.59	Cyclic nucleotide-regulated ion channel family protein
GRMZM5G861268	11.59	10.65	9.76	3.45	2.71	14.99	F-box family protein with a domain of unknown function (DUF295)
GRMZM5G861678	1.83	1.72	2.49	8.62	3.05	1.73	phytochromobilin:ferredoxin oxidoreductase, chloroplast / phytochromobilin synthase (HY2)
GRMZM5G862817	36.51	36.25	32.21	19.76	19.55	47.34	phloem protein 2-B1
GRMZM5G863645	39.02	36.2	30.18	17.07	24.53	69.73	alpha/beta-Hydrolases superfamily protein
GRMZM5G865162	6.6	8.91	14.89	40.54	19.07	1.13
GRMZM5G865508	42.53	33.08	39.95	24.79	22.18	50.32
GRMZM5G866027	33.02	23.18	24.07	17.83	15.04	36.67	cytochrome P450, family 709, subfamily B, polypeptide 1
GRMZM5G866910	1.55	1.6	1.8	4.42	5.48	0.27
GRMZM5G868324	0	0	0.14	0.53	1.7	0	Plant transposase (Ptta/En/Spm family)
GRMZM5G869530	11.29	11.95	2.22	12.63	5.99	0.67
GRMZM5G871018	3.48	3.08	2.47	1.48	1.4	0.73
GRMZM5G872373	3.33	3.39	1.56	8.82	8.81	2.6	Uncharacterized protein family (UPF0016)
GRMZM5G872443	7.11	7.43	6.8	1.65	1.7	0.91	diacylglycerol acyltransferase family
GRMZM5G873455	57.36	63.42	70.06	253.92	113.34	22.75
GRMZM5G874163	4.81	4.68	7.91	17.24	13.13	2.54	Transcriptional factor B3 family protein / auxin-responsive factor AUX/IAA-related
GRMZM5G874167	5.12	4.02	8.57	20.4	11.28	2.72	DNA-directed RNA polymerase family protein
GRMZM5G874178	0.19	0.08	1.41	6.23	2.31	0.37
GRMZM5G875732	234.51	219.3	184.99	85.01	86.64	176.54
GRMZM5G876960	356.6	305.03	332.01	153.01	248.54	503.07	polyamine oxidase 3
GRMZM5G877454	3.28	3.21	2.93	1.56	1.55	4.3
GRMZM5G878558	21.61	22.57	18.02	6.74	7.93	34.82	nitrate reductase 1
GRMZM5G881044	1.22	1.14	1.19	6.58	4.36	0.85	Protein phosphatase 2A, regulatory subunit PR55
GRMZM5G881568	0.35	0.24	0.11	2.54	0.89	0.57
GRMZM5G882418	0.81	0.53	0.75	2.89	2.5	1.27	Pectin lyase-like superfamily protein
GRMZM5G882852	16.08	16.67	14.92	6.45	8.72	22.25	beta glucosidase 46
GRMZM5G882986	46.61	47.53	49.87	25.6	23.53	62.33	Chalcone-flavanone isomerase family protein
GRMZM5G886006	1.16	2.19	3.3	0	0	0
GRMZM5G889052	6.29	7.07	7.48	3.06	4.6	12.1	Plant protein of unknown function (DUF946)
GRMZM5G890040	0.25	0.34	0.16	1.88	1.51	0.24
GRMZM5G892774	2.01	1.94	4.5	12.09	4.92	0.18
GRMZM5G893864	3.42	1.94	2.74	7.24	7.25	2.58	autoinhibited Ca2+ -ATPase, isoform 8
GRMZM5G894432	1.51	0.89	1.06	7.98	6.36	1.57	Transmembrane amino acid transporter family protein
GRMZM5G896260	1.25	0.9	2.09	0	0	0	indole-3-acetate beta-D-glucosyltransferase
GRMZM5G896983	3.49	3.94	3.79	16.87	17.2	1.55
GRMZM5G897604	72.63	77.15	77.36	38.39	36.34	128.47
GRMZM5G897976	5.9	6.3	13.21	28.54	14.64	3.68	P-loop containing nucleoside triphosphate hydrolases superfamily protein
GRMZM5G898740	201.77	198.76	143.91	86.5	110.27	124.19	Haloacid dehalogenase-like hydrolase (HAD) superfamily protein
GRMZM5G899119	3.36	2.85	0.32	12.83	8.59	3.8
GRMZM5G899168	50.38	46.27	45.82	21.73	25	32.02	Polyketide cyclase / dehydrase and lipid transport protein
GRMZM5G899836	5.38	0.7	1.88	0	0	0
GRMZM6G191662	502.19	515.89	472.92	279.99	296.27	602.72
GRMZM6G218160	515.38	509.33	403.26	156.92	196.52	694.53
GRMZM6G279688	132.82	116.74	91.3	15.02	18.44	13.33
GRMZM6G304724	4.89	3.76	6.1	15.2	11.93	2.1
GRMZM6G310687	367.6	350.19	401.69	92.24	135.17	302.35
GRMZM6G397851	25.28	29.72	42.2	8.31	18.67	8.86
GRMZM6G441368	23.49	16.32	26.8	11.88	13.5	86.98
GRMZM6G901724	606.99	578.42	490.62	319.87	368.93	508.97
GRMZM6G953609	1.66	0.86	1.03	5.51	5.68	3.23

## Sheet: Table S18
Table S18. MRM-transitions of HPLC-ESI Q TRAP-MS/MS
Analyte	Type	Putative metabolite	Q1(m/z)	Q3(m/z)	Dwell time(ms)	Declustering potential(V)	Collision energy(V)
PN_Group_00568	ZmGLK44 associated		839.336	779.315	20	-40	-30
PN_Group_01468	ZmGLK44 associated		415.198	59.0121	20	-40	-30
PN_Group_06519	ZmGLK44 associated		861.317	811.281	20	-40	-30
PN_Group_13729	ZmGLK44 associated		821.325	789.299	20	-40	-30
PN_Group_13787	ZmGLK44 associated		819.31	301.119	20	-40	-30
PN_Group_16095	ZmGLK44 associated		698.257	666.231	20	-40	-30
PP_Group_00358	ZmGLK44 associated	Achillamide derivative	367.15	188.071	20	40	30
PP_Group_00384	ZmGLK44 associated	Tryptophan	205.097	146.06	20	40	10
PP_Group_00439	ZmGLK44 associated	Achillamide derivative	367.15	332.112	20	40	10
PP_Group_00660	ZmGLK44 associated		884.391	852.364	20	40	30
PP_Group_00718	ZmGLK44 associated	2-Aminoadipic acid	162.076	116.07	20	40	10
PP_Group_00904	ZmGLK44 associated	ethyl 6-acetamido-4-hydroxyquinoline-3-carboxylate	275.102	202.086	20	40	10
PP_Group_01649	ZmGLK44 associated		700.271	506.192	20	40	30
PP_Group_02644	ZmGLK44 associated		837.319	657.254	20	40	30
PP_Group_04030	ZmGLK44 associated		659.27	474.166	20	40	30
PP_Group_05091	ZmGLK44 associated	Achillamide	349.139	331.128	20	40	10
PP_Group_06368	ZmGLK44 associated		910.371	590.233	20	40	30
PP_Group_07793	ZmGLK44 associated		684.274	337.118	20	40	30
PP_Group_09211	ZmGLK44 associated		1027.43	995.401	20	40	30
PP_Group_10737	ZmGLK44 associated		821.323	627.244	20	40	30
PP_Group_18074	ZmGLK44 associated		294.154	258.133	20	40	10
PP_Group_18635	ZmGLK44 associated	1-Acetyl-3-carboxy-3,4-dihydro-beta-carboline	257.092	239.081	20	40	10
PP_Group_19216	ZmGLK44 associated	34N/N-Acetyl-beta-oxotryptamine	217.097	171.092	20	40	10
PP_Group_28722	ZmGLK44 associated		459.657	415.192	20	40	10
IAld	Trptophan relative pathway		146	118	20	60	20
IAM	Trptophan relative pathway		175	130	20	60	30
IAA	Trptophan relative pathway		176	130	20	50	30
IAA-Me	Trptophan relative pathway		190	130	20	30	40
OxIAA	Trptophan relative pathway		192	146	20	60	20
5OHIAA	Trptophan relative pathway		192	146	20	60	30
IBA	Trptophan relative pathway		205	187	20	50	20
IAA-Ala	Trptophan relative pathway		247	130	20	60	40
IAA-Val	Trptophan relative pathway		275	130	20	70	40
IAA-Asp	Trptophan relative pathway		291	130	20	40	30
OxIAAsp	Trptophan relative pathway		307	146	20	40	40
Tryptamine	Trptophan relative pathway		161.107	144.081	20	40	10
Serotonin	Trptophan relative pathway		177.102	160.757	20	30	20
Indole	Trptophan relative pathway		118.066	58	20	40	30
DIBOA-hex	Benzoxazine		342.082	180.029	20	-40	-30
DIMBOA	Benzoxazine		212.056	166.051	20	40	20
DIMBOA-hex	Benzoxazine		372.093	164.03	20	-40	-20
HBOA	Benzoxazine		164.035	136.04	20	-40	-20
HBOA-hex	Benzoxazine		326.088	164.035	20	-40	-20
HDMBOA-hex	Benzoxazine		386.109	224	20	-40	-20
