# Supplementary material for: Genomic basis underlying the metabolome-mediated drought adaptation of maize
Source: Genome Biol. 2021 Sep 6;22:260. doi: 10.1186/s13059-021-02481-1 (PMC8420056; doi:10.1186/s13059-021-02481-1)
Supplement: Supplementary file 4 — Additional file 4. Oligos used in this study. Table S19. [file 13059_2021_2481_MOESM4_ESM.xlsx]

## Sheet: Sheet1
Table 19. Primers used in this study.
Primer Name	Primer Sequence (5'-3')
ZmGLK44-OE-F	GCACTAGTATCCCGGGAAGGCGCGCCATGGGGCTGGACGTCGG
ZmGLK44-OE-R	CGTCGTATGGGTACATGGCCACGTATTTCCGGCTGTAGCC
ZmGLK44-F	ACGACAAGTCCGAAGGCTAC
HA-R	TACTGAGCAGCGTAGTCTGG
TPA0	GGTTCATTCGTCTCTGCACC
TPA1	AGCACGGCAACAACCTTGG
TPA2	CGCGGTGGTGAGAACCGTTT
TPA3	AAGTGCACGTTGCCATCAGATGGAG
pRTL2-TF35-F	CGGTGGAGCTCGGTACCCGGGGATCCATGGGGCTGGACGTCGGCGG
pRTL2-TF35-R	TGATTTTTGCGGACTCTAGAGGATCCTTACACGTATTTCCGGCTGTAGC
ASA2p-LUC-F	AATTGGGTACCGGGCCCCCCCTCGAGGACTGTTCCTCCTGTGTCCAGTG
ASA2p-LUC-R	AGCTTATCGATACCGTCGACCTCGAGTGCCTGATTGATGATGGGTG
TRP1p-LUC-F	AATTGGGTACCGGGCCCCCCCTCGAGCAGATGGAGGATGATTAGGTTGG
TRP1p-LUC-R	AGCTTATCGATACCGTCGACCTCGAGCAAAACTAAGACGCTGGTTCGG
TRP2p1-LUC-F	AATTGGGTACCGGGCCCCCCCTCGAGGCTCCTTATTACAGCAAAAAGGC
TRP2p1-LUC-R	AGCTTATCGATACCGTCGACCTCGAGCTTCAATCCTGTCCGAAACTTC
TRP2p2-LUC-F	AATTGGGTACCGGGCCCCCCCTCGAGGATGGAGACGTGCAAGCATC
TRP2p2-LUC-R	AGCTTATCGATACCGTCGACCTCGAGCACGATCAACTGTGAGACGTGG
ZmActin-F	GCTGGATCTTGCTGGCCGTG
ZmActin-R	AGGCGCCACGACCTTGATCT
Actin-qPCR-F	GCCGAGCGAGAAATTGTAAG
Actin-qPCR-R	TGGTGATTACTTGGCCATCA
ZmPYL12-qPCR-F	CGTGGGAGGAGGAGGAGGAG
ZmPYL12-qPCR-R	TGAAACCGCCGCACGTAGTC
ZmSnRK2.1-qPCR-F	GAGCATGCAGTTGGCAGACA
ZmSnRK2.1-qPCR-R	AAACGAAGTCGCCGCTGTTC
ZmSnRK2.4-qPCR-F	CTTGGATGGCAGCCCAGCTC
ZmSnRK2.4-qPCR-R	GCGACGGGATAGCACCTCAG
ZmPP2C-A4-qPCR-F	GCGACGAGTGCCTCATCCTG
ZmPP2C-A4-qPCR-R	CGAGGGCCAGCTTGGTGAG
ZmPP2C-A7-qPCR-F	ATCGTCGTCGGCAACTGTGG
ZmPP2C-A7-qPCR-R	GCCGATGGACCTGGAGGTTG
ZmRD17-qPCR-F	GTCCAGGACGACGTGAAGAC
ZmRD17-qPCR-R	GCTTCAGGCTTCTTGTTGTGG
ZmRAB18-qPCR-F	ATGGGTGGCGGGCAGTTC
ZmRAB18-qPCR-R	TTCTTCCTCCTTCCGCCCAT
ZmLEA-qPCR-F2	GGTACGAGAGCGCCAAGGAC
ZmLEA-qPCR-R2	CCTTGGACTCCTGCGCCTTC
